# Supplementary material for: B cell lineage reconstitution underlies CAR-T cell therapeutic efficacy in patients with refractory myasthenia gravis
Source: EMBO Mol Med. 2024 Feb 26;16(4):21. doi: 10.1038/s44321-024-00043-z (PMC11018773; doi:10.1038/s44321-024-00043-z)
Supplement: Supplementary file 1 — Source Data Fig. 1 [file 44321_2024_43_MOESM1_ESM.zip]

Archive with 28 entries (23 files):
- EMM-2023-18744_Fig 1/
- __MACOSX/._EMM-2023-18744_Fig 1
- EMM-2023-18744_Fig 1/.DS_Store
- __MACOSX/EMM-2023-18744_Fig 1/._.DS_Store
- EMM-2023-18744_Fig 1/Fig 1D/
- __MACOSX/EMM-2023-18744_Fig 1/._Fig 1D
- EMM-2023-18744_Fig 1/Fig 1C/
- __MACOSX/EMM-2023-18744_Fig 1/._Fig 1C
- EMM-2023-18744_Fig 1/Fig 1B/
- __MACOSX/EMM-2023-18744_Fig 1/._Fig 1B
- EMM-2023-18744_Fig 1/Fig 1E/
- __MACOSX/EMM-2023-18744_Fig 1/._Fig 1E
- EMM-2023-18744_Fig 1/Fig 1D/Neurtophil.xlsx
- __MACOSX/EMM-2023-18744_Fig 1/Fig 1D/._Neurtophil.xlsx
- EMM-2023-18744_Fig 1/Fig 1D/Platelet.xlsx
- __MACOSX/EMM-2023-18744_Fig 1/Fig 1D/._Platelet.xlsx
- EMM-2023-18744_Fig 1/Fig 1D/Monocyte.xlsx
- __MACOSX/EMM-2023-18744_Fig 1/Fig 1D/._Monocyte.xlsx
- EMM-2023-18744_Fig 1/Fig 1D/White blood cells.xlsx
- __MACOSX/EMM-2023-18744_Fig 1/Fig 1D/._White blood cells.xlsx
- EMM-2023-18744_Fig 1/Fig 1C/% CAR T in CD3+T cells.xlsx
- __MACOSX/EMM-2023-18744_Fig 1/Fig 1C/._% CAR T in CD3+T cells.xlsx
- EMM-2023-18744_Fig 1/Fig 1C/CART.fcs
- __MACOSX/EMM-2023-18744_Fig 1/Fig 1C/._CART.fcs
- EMM-2023-18744_Fig 1/Fig 1B/CAR copies per ug genomic DNA.xlsx
- __MACOSX/EMM-2023-18744_Fig 1/Fig 1B/._CAR copies per ug genomic DNA.xlsx
- EMM-2023-18744_Fig 1/Fig 1E/Protein levels of inflammatory mediators.xlsx
- __MACOSX/EMM-2023-18744_Fig 1/Fig 1E/._Protein levels of inflammatory mediators.xlsx
