# Supplementary material for: B cell lineage reconstitution underlies CAR-T cell therapeutic efficacy in patients with refractory myasthenia gravis
Source: EMBO Mol Med. 2024 Feb 26;16(4):21. doi: 10.1038/s44321-024-00043-z (PMC11018773; doi:10.1038/s44321-024-00043-z)
Supplement: Supplementary file 1 — Source Data Fig. 1 [file 44321_2024_43_MOESM1_ESM.zip › EMM-2023-18744_Fig 1/Fig 1D/Neurtophil.xlsx]

## Sheet: Sheet1
Related to Fig 1D
Day	MG-1	MG-2
Baseline	5.06	2.91
-1	5.96	5.89
0	3.12	2.27
1	5.82	3.15
3	3.89	1.87
5	2.67	0.41
7	1.86	0.14
10	0.6	0.04
14	10.05	0.9
21	19.47	1.57
28	5.76	2.31
