# Supplementary material for: B cell lineage reconstitution underlies CAR-T cell therapeutic efficacy in patients with refractory myasthenia gravis
Source: EMBO Mol Med. 2024 Feb 26;16(4):21. doi: 10.1038/s44321-024-00043-z (PMC11018773; doi:10.1038/s44321-024-00043-z)
Supplement: Supplementary file 1 — Source Data Fig. 1 [file 44321_2024_43_MOESM1_ESM.zip › EMM-2023-18744_Fig 1/Fig 1D/Platelet.xlsx]

## Sheet: Sheet1
Related to Fig 1D
Day	MG-1	MG-2
Baseline	303	241
-1	276	184
0	278	159
1	275	149
3	252	138
5	266	176
7	262	198
10	259	249
14	273	288
21	135	171
28	333	226
