# Supplementary material for: B cell lineage reconstitution underlies CAR-T cell therapeutic efficacy in patients with refractory myasthenia gravis
Source: EMBO Mol Med. 2024 Feb 26;16(4):21. doi: 10.1038/s44321-024-00043-z (PMC11018773; doi:10.1038/s44321-024-00043-z)
Supplement: Supplementary file 1 — Source Data Fig. 1 [file 44321_2024_43_MOESM1_ESM.zip › EMM-2023-18744_Fig 1/Fig 1D/Monocyte.xlsx]

## Sheet: Sheet1
Related to Fig 1D
Day	MG-1	MG-2
Baseline	0.52	0.5
-1	0.04	0.15
0	0.03	0.06
1	0.04	0.02
3	0.1	0.05
5	0.22	0.11
7	0.21	0.25
10	0.52	1.22
14	2.05	0.86
21	1.39	1.18
28	0.44	0.9
