# Supplementary material for: B cell lineage reconstitution underlies CAR-T cell therapeutic efficacy in patients with refractory myasthenia gravis
Source: EMBO Mol Med. 2024 Feb 26;16(4):21. doi: 10.1038/s44321-024-00043-z (PMC11018773; doi:10.1038/s44321-024-00043-z)
Supplement: Supplementary file 1 — Source Data Fig. 1 [file 44321_2024_43_MOESM1_ESM.zip › EMM-2023-18744_Fig 1/Fig 1D/White blood cells.xlsx]

## Sheet: Sheet1
Related to Fig 1D
Day	MG-1	MG-2
Baseline	8.27	5.67
-1	6.2	6.17
0	3.4	2.47
1	6.05	3.36
3	4.34	2.17
5	3.46	0.81
7	2.48	0.93
10	5.92	6.49
14	15.7	3.64
21	22.02	6.5
28	6.98	7.1
