# Supplementary material for: B cell lineage reconstitution underlies CAR-T cell therapeutic efficacy in patients with refractory myasthenia gravis
Source: EMBO Mol Med. 2024 Feb 26;16(4):21. doi: 10.1038/s44321-024-00043-z (PMC11018773; doi:10.1038/s44321-024-00043-z)
Supplement: Supplementary file 1 — Source Data Fig. 1 [file 44321_2024_43_MOESM1_ESM.zip › EMM-2023-18744_Fig 1/Fig 1C/% CAR T in CD3+T cells.xlsx]

## Sheet: Sheet1
Related to Fig 1C
Day	MG-1	MG-2
Baseline	0.04	0.25
1	0.49	0.5
3	0.28	3.45
5	1.56	7.43
7	20.49	40.65
10	87.66	85.52
14	48.36	84.09
21	32.41	26.64
28	9.5	12.03
56	0.41	1.43
84	0.24	0.4
180	0.03	0.07
270	0.06	0.07
360	0.05	0.08
450	0.14	0.15
540	0.55	0.39
