# Supplementary material for: B cell lineage reconstitution underlies CAR-T cell therapeutic efficacy in patients with refractory myasthenia gravis
Source: EMBO Mol Med. 2024 Feb 26;16(4):21. doi: 10.1038/s44321-024-00043-z (PMC11018773; doi:10.1038/s44321-024-00043-z)
Supplement: Supplementary file 1 — Source Data Fig. 1 [file 44321_2024_43_MOESM1_ESM.zip › EMM-2023-18744_Fig 1/Fig 1B/CAR copies per ug genomic DNA.xlsx]

## Sheet: Sheet1
Related to Fig 1B
Day	MG-1	MG-2
Baseline	0	0
1	0	0
3	0	0
5	216	2908
7	2514	29770
10	76207	126901
14	5353	68082
21	1099	21403
28	703	6084
56	192	2774
84	0	218
180	0	0
270	0	0
360	0	0
450	0	0
540	0	0
