# Supplementary material for: B cell lineage reconstitution underlies CAR-T cell therapeutic efficacy in patients with refractory myasthenia gravis
Source: EMBO Mol Med. 2024 Feb 26;16(4):21. doi: 10.1038/s44321-024-00043-z (PMC11018773; doi:10.1038/s44321-024-00043-z)
Supplement: Supplementary file 1 — Source Data Fig. 1 [file 44321_2024_43_MOESM1_ESM.zip › EMM-2023-18744_Fig 1/Fig 1E/Protein levels of inflammatory mediators.xlsx]

## Sheet: Sheet1
Related to Fig 1E
Normailized to baseline		MG-1									MG-2
		Baseline	-1d	1w	2w	3w	4w	2m	3m		Baseline	-1d	1w	2w	3w	4w	2m	3m
IL-1β		1	1.20988	0.617284	7.62963	0.666667	0.679012	0.617284	0.617284		1	1	1	1	1	1	1	1
IL-2R		1	1.50661	5.85463	7.00881	3.74449	2.94273	2.74009	2.17181		1	1.43333	5.97778	5.66667	5.44815	4.78519	2.16667	2.6037
IL-4		1	1	1	1	1	1	1	1		1	0.769231	0.769231	5.66667	0.769231	0.769231	0.769231	0.769231
IL-5		1	1	1.06667	1	1	1.1	1	1		1	0.46875	0.75	0.9375	0.46875	0.734375	0.46875	0.46875
IL-6		1	1.12	10.54	5.05333	4.00667	1.58667	1.34	1		1	6.28667	9.36667	6.17333	2.17333	3.4	1	2.04
IL-8		1	0.382143	0.446429	1.81786	0.178571	0.221429	0.435714	0.335714		1	0.917695	2.26337	1.26749	0.654321	0.716049	0.757202	4.85597
IL-10		1	1	14.8	4	1.38	1.14	1	1		1	1	13.24	3.98	4.24	1.56	1	1.4
TNFα		1	0.480392	1.66667	12.2549	1.82353	0.852941	0.803922	0.754902		1	1.26786	3.35714	3.23214	2.28571	3.05357	1.73214	2.71429
IFN-γ		1	1.02	7.9	1.6	1.86	2.12	2.12	1.24		1	0.754011	1.54011	0.759358	0.561497	0.903743	0.946524	1.30481
FER		1	1.33333	3.70667	9.82333	5.67333	3.54	0.953333	0.693333		1	5.34731	10.9261	5.86427	7.35928	8.68862	0.750499	6.79042
CRP		1	2	20.8	17.2	4.2	4.8	13.4	1.4		1	27.6667	11.1667	5.66667	2.5	3.66667	0.5	24.3333
PCT		1	1.2	7	16.6	3.6	1.2	1.6	1		1	2.4	2.2	1.2	1.8	3.4	1	1
Absolute value		MG-1									MG-2
	Normal range	Baseline	-1d	1w	2w	3w	4w	2m	3m		Baseline	-1d	1w	2w	3w	4w	2m	3m
IL-1β (pg/mL)	<5	8.1	9.8	5	61.8	5.4	5.5	5	5		5	5	5	5	5	5	5	5
IL-2R (U/mL)	223-710	227	342	1329	1591	850	668	622	493		270	387	1614	1530	1471	1292	585	703
IL-4 (pg/mL)	≤11.5	3	3	3	3	3	3	3	3		3.9	3	3	22.1	3	3	3	3
IL-5 (pg/mL)	≤8.7	3	3	3.2	3	3	3.3	3	3		6.4	3	4.8	6	3	4.7	3	3
IL-6 (pg/mL)	<7.0	1.5	1.68	15.81	7.58	6.01	2.38	2.01	1.5		1.5	9.43	14.05	9.26	3.26	5.1	1.5	3.06
IL-8 (pg/mL)	<62	28	10.7	12.5	50.9	5	6.2	12.2	9.4		24.3	22.3	55	30.8	15.9	17.4	18.4	118
IL-10 (pg/mL)	<9.1	5	5	74	20	6.9	5.7	5	5		5	5	66.2	19.9	21.2	7.8	5	7
TNFα (pg/mL)	<8.1	10.2	4.9	17	125	18.6	8.7	8.2	7.7		5.6	7.1	18.8	18.1	12.8	17.1	9.7	15.2
IFN-γ (pg/mL)	≤16.2	5	5.1	39.5	8	9.3	10.6	10.6	6.2		18.7	14.1	28.8	14.2	10.5	16.9	17.7	24.4
FER (μg/mL)	30-400	30	40	111.2	294.7	170.2	106.2	28.6	20.8		50.1	267.9	547.4	293.8	368.7	435.3	37.6	340.2
CRP (mg/L)	<1	0.5	1	10.4	8.6	2.1	2.4	6.7	0.7		0.6	16.6	6.7	3.4	1.5	2.2	0.3	14.6
PCT (ng/mL)	0.02-0.05	0.05	0.06	0.35	0.83	0.18	0.06	0.08	0.05		0.05	0.12	0.11	0.06	0.09	0.17	0.05	0.05
