# Supplementary material for: B cell lineage reconstitution underlies CAR-T cell therapeutic efficacy in patients with refractory myasthenia gravis
Source: EMBO Mol Med. 2024 Feb 26;16(4):21. doi: 10.1038/s44321-024-00043-z (PMC11018773; doi:10.1038/s44321-024-00043-z)
Supplement: Supplementary file 2 — Source Data Fig. 2 [file 44321_2024_43_MOESM2_ESM.zip]

Archive with 62 entries (55 files):
- EMM-2023-18744_Fig 2/
- __MACOSX/._EMM-2023-18744_Fig 2
- EMM-2023-18744_Fig 2/Fig 2A/
- __MACOSX/EMM-2023-18744_Fig 2/._Fig 2A
- EMM-2023-18744_Fig 2/.DS_Store
- __MACOSX/EMM-2023-18744_Fig 2/._.DS_Store
- EMM-2023-18744_Fig 2/Fig 2F/
- __MACOSX/EMM-2023-18744_Fig 2/._Fig 2F
- EMM-2023-18744_Fig 2/Fig 2E/
- __MACOSX/EMM-2023-18744_Fig 2/._Fig 2E
- EMM-2023-18744_Fig 2/Fig 2B/
- __MACOSX/EMM-2023-18744_Fig 2/._Fig 2B
- EMM-2023-18744_Fig 2/Fig 2C/
- __MACOSX/EMM-2023-18744_Fig 2/._Fig 2C
- EMM-2023-18744_Fig 2/Fig 2D/
- __MACOSX/EMM-2023-18744_Fig 2/._Fig 2D
- EMM-2023-18744_Fig 2/Fig 2A/QOL.xlsx
- __MACOSX/EMM-2023-18744_Fig 2/Fig 2A/._QOL.xlsx
- EMM-2023-18744_Fig 2/Fig 2A/mRS.xlsx
- __MACOSX/EMM-2023-18744_Fig 2/Fig 2A/._mRS.xlsx
- EMM-2023-18744_Fig 2/Fig 2A/QMG.xlsx
- __MACOSX/EMM-2023-18744_Fig 2/Fig 2A/._QMG.xlsx
- EMM-2023-18744_Fig 2/Fig 2A/Grip.xlsx
- __MACOSX/EMM-2023-18744_Fig 2/Fig 2A/._Grip.xlsx
- EMM-2023-18744_Fig 2/Fig 2A/Percent predicted vital capacity.xlsx
- __MACOSX/EMM-2023-18744_Fig 2/Fig 2A/._Percent predicted vital capacity.xlsx
- EMM-2023-18744_Fig 2/Fig 2A/MG-ADL.xlsx
- __MACOSX/EMM-2023-18744_Fig 2/Fig 2A/._MG-ADL.xlsx
- EMM-2023-18744_Fig 2/Fig 2A/Vital capacity.xlsx
- __MACOSX/EMM-2023-18744_Fig 2/Fig 2A/._Vital capacity.xlsx
- EMM-2023-18744_Fig 2/Fig 2F/IgG.xlsx
- __MACOSX/EMM-2023-18744_Fig 2/Fig 2F/._IgG.xlsx
- EMM-2023-18744_Fig 2/Fig 2F/IgA.xlsx
- __MACOSX/EMM-2023-18744_Fig 2/Fig 2F/._IgA.xlsx
- EMM-2023-18744_Fig 2/Fig 2F/IgM.xlsx
- __MACOSX/EMM-2023-18744_Fig 2/Fig 2F/._IgM.xlsx
- EMM-2023-18744_Fig 2/Fig 2E/% NS memB.xlsx
- __MACOSX/EMM-2023-18744_Fig 2/Fig 2E/._% NS memB.xlsx
- EMM-2023-18744_Fig 2/Fig 2E/% PBPCs.xlsx
- __MACOSX/EMM-2023-18744_Fig 2/Fig 2E/._% PBPCs.xlsx
- EMM-2023-18744_Fig 2/Fig 2E/% SW memB.xlsx
- __MACOSX/EMM-2023-18744_Fig 2/Fig 2E/._% SW memB.xlsx
- EMM-2023-18744_Fig 2/Fig 2E/% Naive B.xlsx
- __MACOSX/EMM-2023-18744_Fig 2/Fig 2E/._% Naive B.xlsx
- EMM-2023-18744_Fig 2/Fig 2B/Anti-AchR-IgG.xlsx
- __MACOSX/EMM-2023-18744_Fig 2/Fig 2B/._Anti-AchR-IgG.xlsx
- EMM-2023-18744_Fig 2/Fig 2B/Anti-Titin-IgG.xlsx
- __MACOSX/EMM-2023-18744_Fig 2/Fig 2B/._Anti-Titin-IgG.xlsx
- EMM-2023-18744_Fig 2/Fig 2B/Anti-MuSK-IgG.xlsx
- __MACOSX/EMM-2023-18744_Fig 2/Fig 2B/._Anti-MuSK-IgG.xlsx
- EMM-2023-18744_Fig 2/Fig 2C/CD3-16+56-45-4-19-8 + Truc_304_20220211_141920.fcs
- __MACOSX/EMM-2023-18744_Fig 2/Fig 2C/._CD3-16+56-45-4-19-8 + Truc_304_20220211_141920.fcs
- EMM-2023-18744_Fig 2/Fig 2C/20220827-TUBE3_001_6014.fcs
- __MACOSX/EMM-2023-18744_Fig 2/Fig 2C/._20220827-TUBE3_001_6014.fcs
- EMM-2023-18744_Fig 2/Fig 2D/CD3-CD16+CD56+NKcells.xlsx
- __MACOSX/EMM-2023-18744_Fig 2/Fig 2D/._CD3-CD16+CD56+NKcells.xlsx
- EMM-2023-18744_Fig 2/Fig 2D/CD4+Tcells.xlsx
- __MACOSX/EMM-2023-18744_Fig 2/Fig 2D/._CD4+Tcells.xlsx
- EMM-2023-18744_Fig 2/Fig 2D/CD8+Tcells.xlsx
- __MACOSX/EMM-2023-18744_Fig 2/Fig 2D/._CD8+Tcells.xlsx
- EMM-2023-18744_Fig 2/Fig 2D/CD19+Bcells.xlsx
- __MACOSX/EMM-2023-18744_Fig 2/Fig 2D/._CD19+Bcells.xlsx
