# Supplementary material for: B cell lineage reconstitution underlies CAR-T cell therapeutic efficacy in patients with refractory myasthenia gravis
Source: EMBO Mol Med. 2024 Feb 26;16(4):21. doi: 10.1038/s44321-024-00043-z (PMC11018773; doi:10.1038/s44321-024-00043-z)
Supplement: Supplementary file 2 — Source Data Fig. 2 [file 44321_2024_43_MOESM2_ESM.zip › EMM-2023-18744_Fig 2/Fig 2A/mRS.xlsx]

## Sheet: Sheet1
Related to Fig 2A
Month	MG-1	MG-2
Baseline	2	3
1	1	1
2	0	1
3	0	0
6	0	0
9	0	0
12	0	0
15	0	0
18	0	0
