# Supplementary material for: B cell lineage reconstitution underlies CAR-T cell therapeutic efficacy in patients with refractory myasthenia gravis
Source: EMBO Mol Med. 2024 Feb 26;16(4):21. doi: 10.1038/s44321-024-00043-z (PMC11018773; doi:10.1038/s44321-024-00043-z)
Supplement: Supplementary file 2 — Source Data Fig. 2 [file 44321_2024_43_MOESM2_ESM.zip › EMM-2023-18744_Fig 2/Fig 2A/QMG.xlsx]

## Sheet: Sheet1
Related to Fig 2A
Month	MG-1	MG-2
Baseline	12	18
1	4	3
2	3	2
3	2	2
6	2	2
9	0	1
12	2	1
15	0	1
18	1	1
