# Supplementary material for: B cell lineage reconstitution underlies CAR-T cell therapeutic efficacy in patients with refractory myasthenia gravis
Source: EMBO Mol Med. 2024 Feb 26;16(4):21. doi: 10.1038/s44321-024-00043-z (PMC11018773; doi:10.1038/s44321-024-00043-z)
Supplement: Supplementary file 2 — Source Data Fig. 2 [file 44321_2024_43_MOESM2_ESM.zip › EMM-2023-18744_Fig 2/Fig 2A/Grip.xlsx]

## Sheet: Sheet1
Related to Fig 2A
Month	MG-1		MG-2
	Dominant	Non dominant	Dominant	Non dominant
Baseline	23.1	20.2	23.6	23.6
1	25.9	22.3	25.1	23.6
2	27.2	22.9	23.6	22.2
3	27.1	24.2	23.3	23.9
6	28.9	23.1	22.7	24.9
9	30.5	27.9	28.4	27.2
12	29.4	24.3	28.5	26.2
15	30.2	26.6	28.4	26.7
18	29.2	26.2	28.2	27
