# Supplementary material for: B cell lineage reconstitution underlies CAR-T cell therapeutic efficacy in patients with refractory myasthenia gravis
Source: EMBO Mol Med. 2024 Feb 26;16(4):21. doi: 10.1038/s44321-024-00043-z (PMC11018773; doi:10.1038/s44321-024-00043-z)
Supplement: Supplementary file 2 — Source Data Fig. 2 [file 44321_2024_43_MOESM2_ESM.zip › EMM-2023-18744_Fig 2/Fig 2A/Percent predicted vital capacity.xlsx]

## Sheet: Sheet1
Related to Fig 2A
Month	MG-1	MG-2
Baseline	66.7	63.74
1	62.1	83.81
2	75.2	97.44
3	98.1	114.59
6	97.1	110.411
9	97.27	128.8
12	97.9	111.31
15	92.07	112.15
18	96.89	114.56
