# Supplementary material for: B cell lineage reconstitution underlies CAR-T cell therapeutic efficacy in patients with refractory myasthenia gravis
Source: EMBO Mol Med. 2024 Feb 26;16(4):21. doi: 10.1038/s44321-024-00043-z (PMC11018773; doi:10.1038/s44321-024-00043-z)
Supplement: Supplementary file 2 — Source Data Fig. 2 [file 44321_2024_43_MOESM2_ESM.zip › EMM-2023-18744_Fig 2/Fig 2A/Vital capacity.xlsx]

## Sheet: Sheet1
Related to Fig 2A
Month	MG-1	MG-2
Baseline	1.943	1.543
1	1.809	2.029
2	2.19	2.359
3	2.86	2.774
6	2.829	2.673
9	2.82	3.118
12	2.838	2.66
15	2.698	2.68
18	2.793	2.72
