# Supplementary material for: B cell lineage reconstitution underlies CAR-T cell therapeutic efficacy in patients with refractory myasthenia gravis
Source: EMBO Mol Med. 2024 Feb 26;16(4):21. doi: 10.1038/s44321-024-00043-z (PMC11018773; doi:10.1038/s44321-024-00043-z)
Supplement: Supplementary file 2 — Source Data Fig. 2 [file 44321_2024_43_MOESM2_ESM.zip › EMM-2023-18744_Fig 2/Fig 2F/IgG.xlsx]

## Sheet: Sheet1
Related to Fig 2F
Day	MG-1	MG-2
Baseline	11.2	10.1
90	6.2	6.2
180	4.5	3.7
270	6.3	2.6
360	5.9	0.9
450	5.4	4.1
540	6.6	5.1
