# Supplementary material for: B cell lineage reconstitution underlies CAR-T cell therapeutic efficacy in patients with refractory myasthenia gravis
Source: EMBO Mol Med. 2024 Feb 26;16(4):21. doi: 10.1038/s44321-024-00043-z (PMC11018773; doi:10.1038/s44321-024-00043-z)
Supplement: Supplementary file 2 — Source Data Fig. 2 [file 44321_2024_43_MOESM2_ESM.zip › EMM-2023-18744_Fig 2/Fig 2F/IgM.xlsx]

## Sheet: Sheet1
Related to Fig 2F
Day	MG-1	MG-2
Baseline	0.61	0.44
90	0.09	0.04
180	0.58	0.06
270	0.54	0.04
360	0.63	0.46
450	0.38	1.33
540	0.69	1.02
