# Supplementary material for: B cell lineage reconstitution underlies CAR-T cell therapeutic efficacy in patients with refractory myasthenia gravis
Source: EMBO Mol Med. 2024 Feb 26;16(4):21. doi: 10.1038/s44321-024-00043-z (PMC11018773; doi:10.1038/s44321-024-00043-z)
Supplement: Supplementary file 2 — Source Data Fig. 2 [file 44321_2024_43_MOESM2_ESM.zip › EMM-2023-18744_Fig 2/Fig 2B/Anti-AchR-IgG.xlsx]

## Sheet: Sheet1
Related to Fig 2B
Day	MG-1
Baseline	61.0313
7	38.1495
10	33.8884
14	32.2456
21	27.8865
28	19.9847
56	1.89106
84	0.745031
180	0.447479
270	0.361842
360	0.208545
450	0.217625
540	0.158426
