# Supplementary material for: B cell lineage reconstitution underlies CAR-T cell therapeutic efficacy in patients with refractory myasthenia gravis
Source: EMBO Mol Med. 2024 Feb 26;16(4):21. doi: 10.1038/s44321-024-00043-z (PMC11018773; doi:10.1038/s44321-024-00043-z)
Supplement: Supplementary file 2 — Source Data Fig. 2 [file 44321_2024_43_MOESM2_ESM.zip › EMM-2023-18744_Fig 2/Fig 2B/Anti-Titin-IgG.xlsx]

## Sheet: Sheet1
Related to Fig 2B
Day	MG-1
Baseline	1.43571
7	1.04666
10	1.0624
14	0.92268
21	0.845903
28	0.788388
56	0.394194
84	0.28866
180	0.112458
270	0.116335
360	0.106475
450	0.053975
540	0.035487
