# Supplementary material for: B cell lineage reconstitution underlies CAR-T cell therapeutic efficacy in patients with refractory myasthenia gravis
Source: EMBO Mol Med. 2024 Feb 26;16(4):21. doi: 10.1038/s44321-024-00043-z (PMC11018773; doi:10.1038/s44321-024-00043-z)
Supplement: Supplementary file 2 — Source Data Fig. 2 [file 44321_2024_43_MOESM2_ESM.zip › EMM-2023-18744_Fig 2/Fig 2B/Anti-MuSK-IgG.xlsx]

## Sheet: Sheet1
Related to Fig 2B
Day	MG-2
Baseline	152.515
7	114.082
14	24.8034
21	3.89252
28	0.81679
56	0.11934
84	0.04907
180	0.02456
270	0.03546
360	0.01745
450	0.54821
540	0.02015
