# Supplementary material for: B cell lineage reconstitution underlies CAR-T cell therapeutic efficacy in patients with refractory myasthenia gravis
Source: EMBO Mol Med. 2024 Feb 26;16(4):21. doi: 10.1038/s44321-024-00043-z (PMC11018773; doi:10.1038/s44321-024-00043-z)
Supplement: Supplementary file 2 — Source Data Fig. 2 [file 44321_2024_43_MOESM2_ESM.zip › EMM-2023-18744_Fig 2/Fig 2D/CD3-CD16+CD56+NKcells.xlsx]

## Sheet: Sheet1
Related to Fig 2D
Day	MG-1	MG-2
Baseline	267	246
-2	10	9
7	11	17
14	162	49
21	475	206
28	237	238
56	343	381
84	401	136
180	674	251
270	389	170
365	448	195
450	403	223
540	212	158
