# Supplementary material for: B cell lineage reconstitution underlies CAR-T cell therapeutic efficacy in patients with refractory myasthenia gravis
Source: EMBO Mol Med. 2024 Feb 26;16(4):21. doi: 10.1038/s44321-024-00043-z (PMC11018773; doi:10.1038/s44321-024-00043-z)
Supplement: Supplementary file 2 — Source Data Fig. 2 [file 44321_2024_43_MOESM2_ESM.zip › EMM-2023-18744_Fig 2/Fig 2D/CD4+Tcells.xlsx]

## Sheet: Sheet1
Related to Fig 2D
Day	MG-1	MG-2
Baseline	1230	1150
-2	21	21
7	115	97
14	1664	409
21	369	735
28	170	758
56	213	543
84	177	157
180	322	484
270	272	423
365	244	486
450	233	452
540	219	434
