# Supplementary material for: B cell lineage reconstitution underlies CAR-T cell therapeutic efficacy in patients with refractory myasthenia gravis
Source: EMBO Mol Med. 2024 Feb 26;16(4):21. doi: 10.1038/s44321-024-00043-z (PMC11018773; doi:10.1038/s44321-024-00043-z)
Supplement: Supplementary file 2 — Source Data Fig. 2 [file 44321_2024_43_MOESM2_ESM.zip › EMM-2023-18744_Fig 2/Fig 2D/CD8+Tcells.xlsx]

## Sheet: Sheet1
Related to Fig 2D
Day	MG-1	MG-2
Baseline	1058	502
-2	24	7
7	55	98
14	396	552
21	236	1900
28	193	1489
56	570	1970
84	487	598
180	1153	787
270	797	755
365	679	1242
450	514	1383
540	362	909
