# Supplementary material for: B cell lineage reconstitution underlies CAR-T cell therapeutic efficacy in patients with refractory myasthenia gravis
Source: EMBO Mol Med. 2024 Feb 26;16(4):21. doi: 10.1038/s44321-024-00043-z (PMC11018773; doi:10.1038/s44321-024-00043-z)
Supplement: Supplementary file 2 — Source Data Fig. 2 [file 44321_2024_43_MOESM2_ESM.zip › EMM-2023-18744_Fig 2/Fig 2D/CD19+Bcells.xlsx]

## Sheet: Sheet1
Related to Fig 2D
Day	MG-1	MG-2
Baseline	50	29
-2	0	0
7	0	0
14	0	0
21	0	5
28	0	0
56	0	0
84	90	0
180	250	0
270	450	1
365	389	183
450	454	328
540	337	403
