# Supplementary material for: B cell lineage reconstitution underlies CAR-T cell therapeutic efficacy in patients with refractory myasthenia gravis
Source: EMBO Mol Med. 2024 Feb 26;16(4):21. doi: 10.1038/s44321-024-00043-z (PMC11018773; doi:10.1038/s44321-024-00043-z)
Supplement: Supplementary file 3 — Source Data Fig. 3 [file 44321_2024_43_MOESM3_ESM.zip]

Archive with 18 entries (14 files):
- EMM-2023-18744_Fig 3/
- __MACOSX/._EMM-2023-18744_Fig 3
- EMM-2023-18744_Fig 3/.DS_Store
- __MACOSX/EMM-2023-18744_Fig 3/._.DS_Store
- EMM-2023-18744_Fig 3/Fig 3E/
- __MACOSX/EMM-2023-18744_Fig 3/._Fig 3E
- EMM-2023-18744_Fig 3/Fig 3A/
- __MACOSX/EMM-2023-18744_Fig 3/._Fig 3A
- EMM-2023-18744_Fig 3/Fig 3F/
- __MACOSX/EMM-2023-18744_Fig 3/._Fig 3F
- EMM-2023-18744_Fig 3/Fig 3E/Characteristics of validation cohort for biomarkers detection.xlsx
- __MACOSX/EMM-2023-18744_Fig 3/Fig 3E/._Characteristics of validation cohort for biomarkers detection.xlsx
- EMM-2023-18744_Fig 3/Fig 3A/Genes for inflammatory scores.xlsx
- __MACOSX/EMM-2023-18744_Fig 3/Fig 3A/._Genes for inflammatory scores.xlsx
- EMM-2023-18744_Fig 3/Fig 3F/MIF.xlsx
- __MACOSX/EMM-2023-18744_Fig 3/Fig 3F/._MIF.xlsx
- EMM-2023-18744_Fig 3/Fig 3F/sBCMA.xlsx
- __MACOSX/EMM-2023-18744_Fig 3/Fig 3F/._sBCMA.xlsx
