# Supplementary material for: B cell lineage reconstitution underlies CAR-T cell therapeutic efficacy in patients with refractory myasthenia gravis
Source: EMBO Mol Med. 2024 Feb 26;16(4):21. doi: 10.1038/s44321-024-00043-z (PMC11018773; doi:10.1038/s44321-024-00043-z)
Supplement: Supplementary file 3 — Source Data Fig. 3 [file 44321_2024_43_MOESM3_ESM.zip › EMM-2023-18744_Fig 3/Fig 3E/Characteristics of validation cohort for biomarkers detection.xlsx]

## Sheet: Overview
Related to Fig 3E
Characteristics of validation cohort for biomarkers detection
	Controls	MG
	N=47	N=47
Demographics
Age (years)	54(14-76)	52(14-70)
Female n(%)	32(68)	32(68)
Biomarkers
sBCMA (pg/ml)	10874.7(3596.6-35935.7)	31534.3(11755.4-76316.4)
MIF (pg/ml)	388.2(156.8-1270.0)	547.5(217.5-1893.8)
Data shown as median (min, max) or n (%), as appropriate.
BCMA, B cell maturation antigen; MIF, macrophage migration inhibitory factor.

## Sheet: Raw data
Related to Fig 3E
Group (HC =1 MG=2)	Sex (Male =1 Female=2)	Age	sBCMA (pg/ml)	MIF (pg/ml)
1	1	52	9702.93	1270
1	2	54	35935.7	905.721
1	2	42	3596.6	662.799
1	2	47	10874.7	605.644
1	1	61	10588.1	601.806
1	2	47	10899.6	594.325
1	1	41	20692.4	528.513
1	1	55	6412.23	501.21
1	1	48	13763.8	492.481
1	2	28	14554.5	443.801
1	1	52	10822.7	441.949
1	2	60	24581.2	414.338
1	1	29	9308.07	395.111
1	2	69	26839.1	371.323
1	2	33	9575.18	359.908
1	1	39	20990.2	333.822
1	2	49	10069.2	325.547
1	2	63	12566.6	312.699
1	2	27	8825.45	309.422
1	1	19	10325.9	264.803
1	2	49	12128.3	230.124
1	1	55	9040.82	220.967
1	2	63	10679.6	204.48
1	2	58	18794.1	183.067
1	2	54	10159.6	181.852
1	1	52	10395.7	178.337
1	2	71	12312.7	176.829
1	2	71	13389.6	176.658
1	2	35	6514.24	176.183
1	2	56	11739.5	276.254
1	1	31	9850.4	196.255
1	1	50	9786.77	156.755
1	1	52	9263.09	761.533
1	2	55	10241.4	647.319
1	2	59	8435.42	529.306
1	2	54	8110.22	412.397
1	2	76	17112.3	211.244
1	2	71	12130.7	388.165
1	2	54	11399.1	936.185
1	1	20	11933.3	464.773
1	2	66	17954.5	526.681
1	2	28	9155.27	434.325
1	2	76	11174.8	554.644
1	2	61	9215.38	570.432
1	2	73	16434.6	347.751
1	2	14	12120.2	326.257
1	2	60	21698.3	206.498
2	2	70	63599.3	706.25
2	2	33	34651.7	295.094
2	1	64	46811.2	590.681
2	2	52	22591.2	217.514
2	1	58	36455.1	253.247
2	1	52	26578.3	260.106
2	2	47	29317.9	280.001
2	2	69	30119.9	289.892
2	2	53	28192.2	290.613
2	2	32	28049.3	293.282
2	2	14	31284.6	297.184
2	2	63	33851.5	309.998
2	1	57	31488.4	317.758
2	2	65	38626.8	333.834
2	1	59	33178.2	361.646
2	1	31	50793.8	766.975
2	2	52	43858.4	486.183
2	2	52	47221.7	392.868
2	1	30	31534.3	393.708
2	1	29	11755.4	395.111
2	2	52	18936.6	403.028
2	2	44	16936.9	406.021
2	2	52	38693.1	410.319
2	2	48	22941.2	415.077
2	2	34	42948.1	496.987
2	1	34	20606.5	534.822
2	1	48	18214.4	547.518
2	2	15	34300.3	553.614
2	2	34	31166.3	571.209
2	2	60	27777.8	577.65
2	2	57	23803.2	754.455
2	1	22	26034.3	770.192
2	2	66	27966.3	797.233
2	2	53	36829	835.703
2	1	62	40468.9	848.177
2	1	48	30119.9	860.904
2	2	28	31095.8	936.994
2	1	56	33293.8	953.756
2	2	33	38351.8	1039.1
2	2	52	33955.6	1068.17
2	2	49	24717.3	1121.46
2	2	31	38113	1177.79
2	2	70	26149	1212.09
2	2	58	72374.9	1214.19
2	1	42	76316.4	1281.33
2	2	68	51104.6	1872.29
2	2	49	51829	1893.8
