# Supplementary material for: B cell lineage reconstitution underlies CAR-T cell therapeutic efficacy in patients with refractory myasthenia gravis
Source: EMBO Mol Med. 2024 Feb 26;16(4):21. doi: 10.1038/s44321-024-00043-z (PMC11018773; doi:10.1038/s44321-024-00043-z)
Supplement: Supplementary file 3 — Source Data Fig. 3 [file 44321_2024_43_MOESM3_ESM.zip › EMM-2023-18744_Fig 3/Fig 3A/Genes for inflammatory scores.xlsx]

## Sheet: Sheet1
Related to Fig 3A
Inflammatory scores defined based on the expression of the related genes
ABCA1	ABI1	ACVR1B	ACVR2A	ADGRE1	ADM	ADORA2B	ADRM1
AHR	APLNR	AQP9	ATP2A2	ATP2B1	ATP2C1	AXL	BDKRB1
BEST1	BST2	BTG2	C3AR1	C5AR1	CALCRL	CCL17	CCL2
CCL20	CCL22	CCL24	CCL5	CCL7	CCR7	CCRL2	CD14
CD40	CD48	CD55	CD69	CD70	CD82	CDKN1A	CHST2
CLEC5A	CMKLR1	CSF1	CSF3	CSF3R	CX3CL1	CXCL10	CXCL11
CXCL6	CXCL8	CXCL9	CXCR6	CYBB	DCBLD2	EBI3	EDN1
EIF2AK2	EMP3	EREG	F3	FFAR2	FPR1	FZD5	GABBR1
GCH1	GNA15	GNAI3	GP1BA	GPC3	GPR132	GPR183	HAS2
HBEGF	HIF1A	HPN	HRH1	ICAM1	ICAM4	ICOSLG	IFITM1
IFNAR1	IFNGR2	IL10	IL10RA	IL12B	IL15	IL15RA	IL18
IL18R1	IL18RAP	IL1A	IL1B	IL1R1	IL2RB	IL4R	IL6
IL7R	INHBA	IRAK2	IRF1	IRF7	ITGA5	ITGB3	ITGB8
KCNA3	KCNJ2	KCNMB2	KIF1B	KLF6	LAMP3	LCK	LCP2
LDLR	LIF	LPAR1	LTA	LY6E	LYN	MARCO	MEFV
MEP1A	MET	MMP14	MSR1	MXD1	MYC	NAMPT	NDP
NFKB1	NFKBIA	NLRP3	NMI	NMUR1	NOD2	NPFFR2	OLR1
OPRK1	OSM	OSMR	P2RX4	P2RX7	P2RY2	PCDH7	PDE4B
PDPN	PIK3R5	PLAUR	PROK2	PSEN1	PTAFR	PTGER2	PTGER4
PTGIR	PTPRE	PVR	RAF1	RASGRP1	RELA	RGS1	RGS16
RHOG	RIPK2	RNF144B	ROS1	RTP4	SCARF1	SCN1B	SELE
SELENOS	SELL	SEMA4D	SERPINE1	SGMS2	SLAMF1	SLC11A2	SLC1A2
SLC28A2	SLC31A1	SLC31A2	SLC4A4	SLC7A1	SLC7A2	SPHK1	SRI
STAB1	TACR1	TACR3	TAPBP	TIMP1	TLR1	TLR2	TLR3
TNFAIP6	TNFRSF1B	TNFRSF9	TNFSF10	TNFSF15	TNFSF9	TPBG	VIP
