# Supplementary material for: B cell lineage reconstitution underlies CAR-T cell therapeutic efficacy in patients with refractory myasthenia gravis
Source: EMBO Mol Med. 2024 Feb 26;16(4):21. doi: 10.1038/s44321-024-00043-z (PMC11018773; doi:10.1038/s44321-024-00043-z)
Supplement: Supplementary file 3 — Source Data Fig. 3 [file 44321_2024_43_MOESM3_ESM.zip › EMM-2023-18744_Fig 3/Fig 3F/sBCMA.xlsx]

## Sheet: Sheet1
Related to Fig 3F
Timepoints	MG-1	MG-2
Baseline	8328.48	49791.6
3M	704.47	645.906
