# Supplementary material for: B cell lineage reconstitution underlies CAR-T cell therapeutic efficacy in patients with refractory myasthenia gravis
Source: EMBO Mol Med. 2024 Feb 26;16(4):21. doi: 10.1038/s44321-024-00043-z (PMC11018773; doi:10.1038/s44321-024-00043-z)
Supplement: Supplementary file 4 — Source Data Fig. 4 [file 44321_2024_43_MOESM4_ESM.zip]

Archive with 6 entries (4 files):
- EMM-2023-18744_Fig 4/
- __MACOSX/._EMM-2023-18744_Fig 4
- EMM-2023-18744_Fig 4/Fig 4B/
- __MACOSX/EMM-2023-18744_Fig 4/._Fig 4B
- EMM-2023-18744_Fig 4/Fig 4B/Cell proportion for different time-points.xlsx
- __MACOSX/EMM-2023-18744_Fig 4/Fig 4B/._Cell proportion for different time-points.xlsx
