# Supplementary material for: B cell lineage reconstitution underlies CAR-T cell therapeutic efficacy in patients with refractory myasthenia gravis
Source: EMBO Mol Med. 2024 Feb 26;16(4):21. doi: 10.1038/s44321-024-00043-z (PMC11018773; doi:10.1038/s44321-024-00043-z)
Supplement: Supplementary file 4 — Source Data Fig. 4 [file 44321_2024_43_MOESM4_ESM.zip › EMM-2023-18744_Fig 4/Fig 4B/Cell proportion for different time-points.xlsx]

## Sheet: Sheet1
Related to Fig 4B
Cluster	Baseline	IP	D28 Unsorted	D28 CAR+
CD4+ Tn	1554	98	408	61
CD4+ Tcm	1322	1205	1479	216
CD4+ Tem	421	425	692	884
CD4+ cycling CTL	9	1074	65	6
CD4+ CTL	132	23	344	33
CD4+ Treg	162	53	346	26
CD8+ Tn	592	301	205	154
CD8+ Tcm	19	1003	83	54
CD8+ Tem	943	178	1421	853
CD8+ cycling Te	126	2783	404	29
CD8+ Te	2562	106	4710	379
