# Supplementary material for: B cell lineage reconstitution underlies CAR-T cell therapeutic efficacy in patients with refractory myasthenia gravis
Source: EMBO Mol Med. 2024 Feb 26;16(4):21. doi: 10.1038/s44321-024-00043-z (PMC11018773; doi:10.1038/s44321-024-00043-z)
Supplement: Supplementary file 5 — Source Data Fig. 5 [file 44321_2024_43_MOESM5_ESM.zip]

Archive with 6 entries (4 files):
- EMM-2023-18744_Fig 5/
- __MACOSX/._EMM-2023-18744_Fig 5
- EMM-2023-18744_Fig 5/Fig 5B/
- __MACOSX/EMM-2023-18744_Fig 5/._Fig 5B
- EMM-2023-18744_Fig 5/Fig 5B/Source data for pie chart.xlsx
- __MACOSX/EMM-2023-18744_Fig 5/Fig 5B/._Source data for pie chart.xlsx
