# Supplementary material for: B cell lineage reconstitution underlies CAR-T cell therapeutic efficacy in patients with refractory myasthenia gravis
Source: EMBO Mol Med. 2024 Feb 26;16(4):21. doi: 10.1038/s44321-024-00043-z (PMC11018773; doi:10.1038/s44321-024-00043-z)
Supplement: Supplementary file 5 — Source Data Fig. 5 [file 44321_2024_43_MOESM5_ESM.zip › EMM-2023-18744_Fig 5/Fig 5B/Source data for pie chart.xlsx]

## Sheet: Sheet1
Related to Fig 5B
Cell Number	D28-Clones at BL	Other-Clones at BL		Cell Proprotion	D28-Clones at BL	Other-Clones at BL
CD8+ Tn	0	1554		CD8+ Tn	0	0.211774
CD8+ Tcm	0	1322		CD8+ Tcm	0	0.180158
CD8+ Tem	6	415		CD8+ Tem	0.0119048	0.0565549
CD8+ T Cycling1	14	118		CD8+ T Cycling1	0.0277778	0.0160807
CD8+ T Cycling2	0	162		CD8+ T Cycling2	0	0.0220769
CD8+ T Cycling3	0	5		CD8+ T Cycling3	0	0.000681385
CD8+ Te	0	2		CD8+ Te	0	0.000272554
CD4+ Tn	0	2		CD4+ Tn	0	0.000272554
CD4+ Tcm	0	592		CD4+ Tcm	0	0.0806759
CD4+ Tem	2	17		CD4+ Tem	0.00396825	0.00231671
CD4+ T Cycling1	48	895		CD4+ T Cycling1	0.0952381	0.121968
CD4+ T Cycling2	408	2154		CD4+ T Cycling2	0.809524	0.29354
CD4+ T Cycling3	15	43		CD4+ T Cycling3	0.0297619	0.00585991
CD4+ CTL	10	45		CD4+ CTL	0.0198413	0.00613246
CD4+ Treg	1	12		CD4+ Treg	0.00198413	0.00163532
Cell Number	D28-Clones in IP	Other-Clones in IP		Cell Proprotion	D28-Clones in IP	Other-Clones in IP
CD8+ Tn	0	98		CD8+ Tn	0	0.01363
CD8+ Tcm	3	1202		CD8+ Tcm	0.0508475	0.167177
CD8+ Tem	1	424		CD8+ Tem	0.0169492	0.0589708
CD8+ T Cycling1	0	23		CD8+ T Cycling1	0	0.00319889
CD8+ T Cycling2	0	53		CD8+ T Cycling2	0	0.00737135
CD8+ T Cycling3	0	342		CD8+ T Cycling3	0	0.0475661
CD8+ Te	0	502		CD8+ Te	0	0.0698192
CD4+ Tn	0	230		CD4+ Tn	0	0.0319889
CD4+ Tcm	0	301		CD4+ Tcm	0	0.0418637
CD4+ Tem	1	1002		CD4+ Tem	0.0169492	0.13936
CD4+ T Cycling1	2	176		CD4+ T Cycling1	0.0338983	0.0244784
CD4+ T Cycling2	1	105		CD4+ T Cycling2	0.0169492	0.0146036
CD4+ T Cycling3	13	705		CD4+ T Cycling3	0.220339	0.0980529
CD4+ CTL	30	1575		CD4+ CTL	0.508475	0.219054
CD4+ Treg	8	452		CD4+ Treg	0.135593	0.0628651
