# Supplementary material for: B cell lineage reconstitution underlies CAR-T cell therapeutic efficacy in patients with refractory myasthenia gravis
Source: EMBO Mol Med. 2024 Feb 26;16(4):21. doi: 10.1038/s44321-024-00043-z (PMC11018773; doi:10.1038/s44321-024-00043-z)
Supplement: Supplementary file 6 — Source Data Fig. 6 [file 44321_2024_43_MOESM6_ESM.zip]

Archive with 22 entries (18 files):
- EMM-2023-18744_Fig 6/
- __MACOSX/._EMM-2023-18744_Fig 6
- EMM-2023-18744_Fig 6/Fig 6A/
- __MACOSX/EMM-2023-18744_Fig 6/._Fig 6A
- EMM-2023-18744_Fig 6/Fig 6C/
- __MACOSX/EMM-2023-18744_Fig 6/._Fig 6C
- EMM-2023-18744_Fig 6/Fig 6B/
- __MACOSX/EMM-2023-18744_Fig 6/._Fig 6B
- EMM-2023-18744_Fig 6/Fig 6A/Information of dataset.xlsx
- __MACOSX/EMM-2023-18744_Fig 6/Fig 6A/._Information of dataset.xlsx
- EMM-2023-18744_Fig 6/Fig 6C/Myasthenia Gravis vs. Lymphoma Tisa-cel.xlsx
- __MACOSX/EMM-2023-18744_Fig 6/Fig 6C/._Myasthenia Gravis vs. Lymphoma Tisa-cel.xlsx
- EMM-2023-18744_Fig 6/Fig 6C/Myasthenia Gravis vs. Lymphoma Axi-cel.xlsx
- __MACOSX/EMM-2023-18744_Fig 6/Fig 6C/._Myasthenia Gravis vs. Lymphoma Axi-cel.xlsx
- EMM-2023-18744_Fig 6/Fig 6B/CT103A vs. Tisa-cel.xlsx
- __MACOSX/EMM-2023-18744_Fig 6/Fig 6B/._CT103A vs. Tisa-cel.xlsx
- EMM-2023-18744_Fig 6/Fig 6B/CT103A vs. CAR-BCMA_PCL.xlsx
- __MACOSX/EMM-2023-18744_Fig 6/Fig 6B/._CT103A vs. CAR-BCMA_PCL.xlsx
- EMM-2023-18744_Fig 6/Fig 6B/CT103A vs. Axi-cel.xlsx
- __MACOSX/EMM-2023-18744_Fig 6/Fig 6B/._CT103A vs. Axi-cel.xlsx
- EMM-2023-18744_Fig 6/Fig 6B/CT103A vs. CAR-BCMA_donor.xlsx
- __MACOSX/EMM-2023-18744_Fig 6/Fig 6B/._CT103A vs. CAR-BCMA_donor.xlsx
