# Supplementary material for: B cell lineage reconstitution underlies CAR-T cell therapeutic efficacy in patients with refractory myasthenia gravis
Source: EMBO Mol Med. 2024 Feb 26;16(4):21. doi: 10.1038/s44321-024-00043-z (PMC11018773; doi:10.1038/s44321-024-00043-z)
Supplement: Supplementary file 6 — Source Data Fig. 6 [file 44321_2024_43_MOESM6_ESM.zip › EMM-2023-18744_Fig 6/Fig 6A/Information of dataset.xlsx]

## Sheet: Sheet1
Related to Fig 6A
Product	Sample ID	Sex	age at diagnosis	Diagnosis	Baseline	IP	Clinical trial ID	Accession
CT103A	MG-1	F	33	MG	✔	✔	NCT04561557	HRA004636
	MG-2	F	60	MG	✔	✔
Tisa-cel	Tisa-N-28	M	67	LBCL		✔	NA	GSE197268
	Tisa-N-25	F	64	LBCL	✔	✔
	Tisa-N-23	M	70	CLL to LBCL	✔	✔
	Tisa-N-24	M	77	FL to LBCL	✔	✔
	Tisa-N-31	F	76	LBCL	✔	✔
	Tisa-R-32	M	67	LBCL		✔
	Tisa-R-26	F	70	LBCL		✔
	Tisa-R-22	M	61	LBCL	✔	✔
	Tisa-R-30	F	34	LBCL	✔	✔
	Tisa-N-27	M	79	LBCL		✔
	Tisa-N-29	M	69	LBCL		✔
	Tisa-R-21	M	52	NHL with CNS involvement	✔	✔
	Tisa-N-20	F	79	LBCL from FL with CNS involvement	✔	✔
Axi-cel	Axi-R-12	M	55	MZL to LBCL	✔	✔	NA
	Axi-N-14	M	62	FL to LBCL	✔	✔
	Axi-N-09	F	56	LBCL	✔	✔
	Axi-R-08	M	65	LBCL	✔	✔
	Axi-N-07	F	64	LBCL		✔
	Axi-R-17	M	48	LBCL	✔	✔
	Axi-R-15	M	38	LBCL from FL	✔	✔
	Axi-R-19	M	67	LBCL	✔	✔
	Axi-N-16	M	52	LBCL		✔
	Axi-N-06	M	77	LBCL	✔
	Axi-N-18	M	71	LBCL	✔	✔
	Axi-R-13	M	70	LBCL-like, from FL	✔	✔
	Axi-N-10	F	66	LBCL	✔	✔
	Axi-R-11	M	57	LBCL	✔	✔
	Axi-R-03	M	44	LBCL		✔
	Axi-R-01	M	42	LBCL		✔
	Axi-P-05	M	65	LBCL		✔
	Axi-R-02	M	65	LBCL		✔
	Axi-R-04	M	38	transformed marginal zone lymphoma		✔
BCMA-CART	NA	M	66	refractory primary PCL		✔	ChiCTR1800017404	GSE151310
BCMA-CART ARI-0002h	NA	NA	NA	Healthy donor		✔	NA	GSE197851
	NA	NA	NA	Healthy donor		✔
	NA	NA	NA	Healthy donor		✔
	Axi-cel - Axicabtagene Ciloleucel; Tisa-cel - Tisagenlecleucel;
