# Supplementary material for: B cell lineage reconstitution underlies CAR-T cell therapeutic efficacy in patients with refractory myasthenia gravis
Source: EMBO Mol Med. 2024 Feb 26;16(4):21. doi: 10.1038/s44321-024-00043-z (PMC11018773; doi:10.1038/s44321-024-00043-z)
Supplement: Supplementary file 6 — Source Data Fig. 6 [file 44321_2024_43_MOESM6_ESM.zip › EMM-2023-18744_Fig 6/Fig 6C/Myasthenia Gravis vs. Lymphoma Tisa-cel.xlsx]

## Sheet: Sheet1
Related to Fig 6C (Myasthenia Gravis vs. Lymphoma Tisa-cel)
## P-values calculated from a Wilcoxon Rank Sum test using FindAllMarkers function (Seurat)
## Adjusted p-values using Bonferroni correction
gene	avg_log2FC	pct.1	pct.2	p_val	p_val_adj	cluster
RPL17	2.87235	0.928	0.354	0	0	CD8+ Te (Myasthenia Gravis)
EEF1G	2.56323	0.657	0.052	0	0	CD8+ Te (Myasthenia Gravis)
RPL22	2.37103	0.858	0.305	0	0	CD8+ Te (Myasthenia Gravis)
IL2RG	2.36987	0.744	0.178	0	0	CD8+ Te (Myasthenia Gravis)
PTPRCAP	2.33647	0.71	0.18	0	0	CD8+ Te (Myasthenia Gravis)
RPL26	2.27368	0.996	0.754	0	0	CD8+ Te (Myasthenia Gravis)
KLRK1	2.16407	0.53	0.039	0	0	CD8+ Te (Myasthenia Gravis)
RPL36A	1.91298	0.815	0.405	0	0	CD8+ Te (Myasthenia Gravis)
RNASEK	1.86527	0.571	0.119	0	0	CD8+ Te (Myasthenia Gravis)
CRIP1	1.76072	0.74	0.45	0	0	CD8+ Te (Myasthenia Gravis)
EIF4A1	1.65482	0.46	0.09	0	0	CD8+ Te (Myasthenia Gravis)
CTSD	1.61999	0.436	0.086	0	0	CD8+ Te (Myasthenia Gravis)
TOMM6	1.6073	0.335	0	0	0	CD8+ Te (Myasthenia Gravis)
WDR83OS	1.59603	0.402	0.046	0	0	CD8+ Te (Myasthenia Gravis)
ARPC1B	1.59374	0.541	0.18	0	0	CD8+ Te (Myasthenia Gravis)
CSNK2B	1.53215	0.373	0.039	0	0	CD8+ Te (Myasthenia Gravis)
NDUFB8	1.51719	0.381	0.051	0	0	CD8+ Te (Myasthenia Gravis)
RPL23A	1.14228	0.922	0.765	0	0	CD8+ Te (Myasthenia Gravis)
RPL39	0.726322	0.994	0.98	0	0	CD8+ Te (Myasthenia Gravis)
NDUFA13	1.51612	0.462	0.116	4.86e-300	2.99e-295	CD8+ Te (Myasthenia Gravis)
PRR13	1.52638	0.493	0.147	2.1e-292	1.29e-287	CD8+ Te (Myasthenia Gravis)
ARL6IP1	1.50961	0.435	0.099	1.91e-290	1.17e-285	CD8+ Te (Myasthenia Gravis)
JTB	1.41147	0.323	0.033	6.35e-285	3.9e-280	CD8+ Te (Myasthenia Gravis)
METRNL	1.7777	0.49	0.154	1.12e-283	6.91e-279	CD8+ Te (Myasthenia Gravis)
PSMA2	1.26585	0.264	0.01	2.63e-275	1.62e-270	CD8+ Te (Myasthenia Gravis)
UBE2V1	1.38134	0.331	0.046	2.31e-263	1.42e-258	CD8+ Te (Myasthenia Gravis)
VAMP2	1.27574	0.649	0.343	1.17e-261	7.2e-257	CD8+ Te (Myasthenia Gravis)
ATP5PO	1.38208	0.364	0.067	2.17e-261	1.33e-256	CD8+ Te (Myasthenia Gravis)
LDHB	1.42258	0.372	0.08	1.14e-250	6.98e-246	CD8+ Te (Myasthenia Gravis)
KLRC2	2.16242	0.295	0.035	3.39e-249	2.08e-244	CD8+ Te (Myasthenia Gravis)
KLRC4	1.32643	0.235	0.007	5.33e-249	3.27e-244	CD8+ Te (Myasthenia Gravis)
RPS17	1.48612	0.411	0.114	6.4e-240	3.93e-235	CD8+ Te (Myasthenia Gravis)
NDUFC2	1.339	0.347	0.069	5.17e-235	3.17e-230	CD8+ Te (Myasthenia Gravis)
ARPC4	1.33575	0.411	0.122	9.48e-221	5.83e-216	CD8+ Te (Myasthenia Gravis)
MXRA7	1.18658	0.254	0.028	1.18e-209	7.24e-205	CD8+ Te (Myasthenia Gravis)
PGAM1	1.2526	0.366	0.099	1.25e-204	7.69e-200	CD8+ Te (Myasthenia Gravis)
SNRPD3	1.10426	0.249	0.028	1.37e-204	8.43e-200	CD8+ Te (Myasthenia Gravis)
NME2	1.33538	0.456	0.18	1.38e-204	8.47e-200	CD8+ Te (Myasthenia Gravis)
RPS3A	0.606819	0.983	0.975	5.64e-202	3.47e-197	CD8+ Te (Myasthenia Gravis)
LYZ	1.14021	0.178	0.004	2.21e-187	1.36e-182	CD8+ Te (Myasthenia Gravis)
RPS28	0.515742	0.994	0.984	3.06e-187	1.88e-182	CD8+ Te (Myasthenia Gravis)
TMBIM4	1.06353	0.269	0.052	2.5e-173	1.53e-168	CD8+ Te (Myasthenia Gravis)
LAIR2	1.18406	0.375	0.119	5.84e-171	3.59e-166	CD8+ Te (Myasthenia Gravis)
PTGDS	3.41292	0.231	0.037	3.25e-165	2e-160	CD8+ Te (Myasthenia Gravis)
KLRD1	0.982986	0.764	0.541	4.19e-164	2.57e-159	CD8+ Te (Myasthenia Gravis)
RPL29	0.499852	0.984	0.974	3.96e-160	2.43e-155	CD8+ Te (Myasthenia Gravis)
NDUFA11	1.14885	0.393	0.153	5.49e-160	3.37e-155	CD8+ Te (Myasthenia Gravis)
TRAPPC5	0.941187	0.199	0.023	1.62e-157	9.95e-153	CD8+ Te (Myasthenia Gravis)
B2M	0.270329	1	1	4.11e-153	2.53e-148	CD8+ Te (Myasthenia Gravis)
DDT	0.909256	0.187	0.019	1.49e-152	9.17e-148	CD8+ Te (Myasthenia Gravis)
AC245297.3	0.785936	0.135	0	1.53e-151	9.39e-147	CD8+ Te (Myasthenia Gravis)
COMMD7	0.944339	0.22	0.036	3.8e-151	2.34e-146	CD8+ Te (Myasthenia Gravis)
TAP2	0.981287	0.23	0.041	3.06e-149	1.88e-144	CD8+ Te (Myasthenia Gravis)
JUND	1.40631	0.598	0.421	1.1e-145	6.76e-141	CD8+ Te (Myasthenia Gravis)
RNF125	1.15841	0.291	0.084	4.39e-145	2.7e-140	CD8+ Te (Myasthenia Gravis)
FKBP5	1.27645	0.314	0.104	1.26e-141	7.77e-137	CD8+ Te (Myasthenia Gravis)
MYOM2	1.35881	0.373	0.14	9.82e-141	6.03e-136	CD8+ Te (Myasthenia Gravis)
CORO7	0.943157	0.208	0.036	6.57e-137	4.04e-132	CD8+ Te (Myasthenia Gravis)
PRDM1	1.19842	0.493	0.281	1.64e-133	1.01e-128	CD8+ Te (Myasthenia Gravis)
RABAC1	1.04198	0.432	0.213	6e-133	3.69e-128	CD8+ Te (Myasthenia Gravis)
SYTL3	1.17186	0.506	0.295	1.43e-132	8.78e-128	CD8+ Te (Myasthenia Gravis)
SARNP	0.797254	0.154	0.013	2.69e-132	1.65e-127	CD8+ Te (Myasthenia Gravis)
LAT	1.06441	0.323	0.115	1.4e-131	8.61e-127	CD8+ Te (Myasthenia Gravis)
LIME1	1.08993	0.46	0.251	1.62e-130	9.98e-126	CD8+ Te (Myasthenia Gravis)
RPS15A	0.390636	0.997	0.993	3.22e-130	1.98e-125	CD8+ Te (Myasthenia Gravis)
UTS2	0.77348	0.144	0.01	2.75e-128	1.69e-123	CD8+ Te (Myasthenia Gravis)
BLOC1S1	1.00733	0.373	0.161	2.23e-125	1.37e-120	CD8+ Te (Myasthenia Gravis)
ANKHD1	0.872153	0.18	0.028	1.04e-124	6.37e-120	CD8+ Te (Myasthenia Gravis)
KLRC3	1.08912	0.215	0.047	1.62e-123	9.95e-119	CD8+ Te (Myasthenia Gravis)
CHMP4A	0.727908	0.142	0.011	4.08e-123	2.51e-118	CD8+ Te (Myasthenia Gravis)
ZEB2	0.929931	0.595	0.391	4.79e-123	2.94e-118	CD8+ Te (Myasthenia Gravis)
DYNLRB1	0.926496	0.241	0.063	1.15e-122	7.07e-118	CD8+ Te (Myasthenia Gravis)
CDC42	0.853312	0.645	0.48	6.43e-121	3.95e-116	CD8+ Te (Myasthenia Gravis)
C17orf49	0.968503	0.234	0.06	1.02e-120	6.26e-116	CD8+ Te (Myasthenia Gravis)
PTMA	0.44794	0.99	0.986	9.39e-120	5.77e-115	CD8+ Te (Myasthenia Gravis)
SDHAF2	0.824721	0.184	0.031	1.33e-119	8.17e-115	CD8+ Te (Myasthenia Gravis)
RHOC	1.06656	0.298	0.111	4.4e-114	2.7e-109	CD8+ Te (Myasthenia Gravis)
DDX39B	0.89129	0.249	0.078	1.14e-107	6.99e-103	CD8+ Te (Myasthenia Gravis)
S100A9	0.730575	0.115	0.006	1.95e-107	1.2e-102	CD8+ Te (Myasthenia Gravis)
HNRNPUL2	0.807676	0.174	0.032	2.04e-107	1.25e-102	CD8+ Te (Myasthenia Gravis)
RAB5C	0.91906	0.283	0.104	8.72e-107	5.36e-102	CD8+ Te (Myasthenia Gravis)
COX6A1	0.851852	0.558	0.395	9.83e-107	6.04e-102	CD8+ Te (Myasthenia Gravis)
IFITM2	0.65629	0.892	0.843	4.29e-106	2.64e-101	CD8+ Te (Myasthenia Gravis)
U2AF1	0.699355	0.126	0.011	1.11e-105	6.82e-101	CD8+ Te (Myasthenia Gravis)
HIGD1A	0.704837	0.147	0.02	2.93e-105	1.8e-100	CD8+ Te (Myasthenia Gravis)
NDUFA7	0.716419	0.142	0.018	6.13e-105	3.77e-100	CD8+ Te (Myasthenia Gravis)
RPL6	0.411861	0.975	0.961	5.17e-104	3.17e-99	CD8+ Te (Myasthenia Gravis)
S100A8	0.702036	0.109	0.005	7.39e-104	4.54e-99	CD8+ Te (Myasthenia Gravis)
THEMIS2	1.01495	0.271	0.097	1.8e-103	1.1e-98	CD8+ Te (Myasthenia Gravis)
RPS10-NUDT3	0.645796	0.103	0.004	6.94e-103	4.27e-98	CD8+ Te (Myasthenia Gravis)
NAA10	0.764671	0.196	0.048	1.97e-99	1.21e-94	CD8+ Te (Myasthenia Gravis)
CD247	0.822266	0.669	0.521	1.84e-98	1.13e-93	CD8+ Te (Myasthenia Gravis)
SDHA	0.748718	0.18	0.041	8.89e-97	5.46e-92	CD8+ Te (Myasthenia Gravis)
CHURC1	0.901619	0.271	0.103	2.24e-96	1.38e-91	CD8+ Te (Myasthenia Gravis)
TMA7	0.557553	0.828	0.763	8.12e-96	4.99e-91	CD8+ Te (Myasthenia Gravis)
LINC01138	0.905392	0.243	0.082	1.13e-95	6.96e-91	CD8+ Te (Myasthenia Gravis)
RBM27	0.656212	0.125	0.015	2.49e-94	1.53e-89	CD8+ Te (Myasthenia Gravis)
FKBP2	0.686559	0.145	0.025	7.8e-92	4.79e-87	CD8+ Te (Myasthenia Gravis)
C11orf98	0.622274	0.132	0.019	2.32e-90	1.42e-85	CD8+ Te (Myasthenia Gravis)
NDUFA9	0.563488	0.12	0.015	2.23e-87	1.37e-82	CD8+ Te (Myasthenia Gravis)
RBM4	0.775405	0.187	0.051	2.35e-87	1.44e-82	CD8+ Te (Myasthenia Gravis)
RAB4B	0.64302	0.127	0.019	3.41e-87	2.09e-82	CD8+ Te (Myasthenia Gravis)
ATP5MG	0.664693	0.694	0.614	6.31e-87	3.88e-82	CD8+ Te (Myasthenia Gravis)
IRF9	0.79259	0.195	0.056	1.24e-86	7.6e-82	CD8+ Te (Myasthenia Gravis)
CHKB	0.773447	0.178	0.046	1.44e-86	8.85e-82	CD8+ Te (Myasthenia Gravis)
EVI2B	0.903887	0.235	0.085	2.09e-86	1.28e-81	CD8+ Te (Myasthenia Gravis)
PDCD6	0.701202	0.18	0.047	2.2e-86	1.35e-81	CD8+ Te (Myasthenia Gravis)
HEXA	0.814983	0.193	0.057	3.12e-85	1.92e-80	CD8+ Te (Myasthenia Gravis)
NDUFV2	0.81985	0.252	0.095	4.91e-85	3.02e-80	CD8+ Te (Myasthenia Gravis)
SRSF1	0.650402	0.135	0.023	5.95e-85	3.66e-80	CD8+ Te (Myasthenia Gravis)
ABHD14A	0.543633	0.102	0.009	3.77e-83	2.31e-78	CD8+ Te (Myasthenia Gravis)
PRR5	0.702449	0.176	0.046	4.13e-83	2.54e-78	CD8+ Te (Myasthenia Gravis)
FGFBP2	0.533077	0.814	0.677	3.38e-82	2.07e-77	CD8+ Te (Myasthenia Gravis)
CMC1	0.94377	0.498	0.325	9.2e-82	5.65e-77	CD8+ Te (Myasthenia Gravis)
PPM1B	0.657696	0.137	0.027	5.23e-80	3.21e-75	CD8+ Te (Myasthenia Gravis)
POLR2J	0.824336	0.253	0.104	1.49e-79	9.17e-75	CD8+ Te (Myasthenia Gravis)
TNFSF12	0.698565	0.179	0.052	2.44e-76	1.5e-71	CD8+ Te (Myasthenia Gravis)
RPS27	0.371677	0.99	0.996	6.94e-74	4.26e-69	CD8+ Te (Myasthenia Gravis)
CCL5	0.361576	0.971	0.952	4.81e-73	2.95e-68	CD8+ Te (Myasthenia Gravis)
SAMSN1	0.830987	0.215	0.082	8.74e-73	5.37e-68	CD8+ Te (Myasthenia Gravis)
STXBP2	0.70266	0.181	0.057	2.12e-72	1.31e-67	CD8+ Te (Myasthenia Gravis)
NBPF26	0.583917	0.101	0.014	1.05e-71	6.42e-67	CD8+ Te (Myasthenia Gravis)
ECH1	0.711037	0.212	0.079	1.97e-70	1.21e-65	CD8+ Te (Myasthenia Gravis)
GIMAP5	0.617816	0.135	0.031	1.35e-69	8.31e-65	CD8+ Te (Myasthenia Gravis)
AREG	0.847142	0.31	0.146	4.13e-69	2.54e-64	CD8+ Te (Myasthenia Gravis)
COMMD3	0.54995	0.124	0.026	1.64e-68	1.01e-63	CD8+ Te (Myasthenia Gravis)
VPS37B	0.875382	0.266	0.126	2.77e-68	1.7e-63	CD8+ Te (Myasthenia Gravis)
ISY1	0.515588	0.104	0.017	5.16e-67	3.17e-62	CD8+ Te (Myasthenia Gravis)
YWHAZ	0.551176	0.756	0.693	2.77e-66	1.7e-61	CD8+ Te (Myasthenia Gravis)
PRKAR1A	0.837531	0.249	0.115	3.26e-66	2.01e-61	CD8+ Te (Myasthenia Gravis)
PSMA6	0.758059	0.317	0.172	1.64e-65	1.01e-60	CD8+ Te (Myasthenia Gravis)
DHPS	0.537662	0.117	0.024	4.56e-65	2.8e-60	CD8+ Te (Myasthenia Gravis)
SRP9	0.762587	0.36	0.217	7.3e-65	4.49e-60	CD8+ Te (Myasthenia Gravis)
GPS2	0.733586	0.295	0.152	1.03e-63	6.3e-59	CD8+ Te (Myasthenia Gravis)
PARP8	0.770606	0.483	0.354	2.53e-63	1.55e-58	CD8+ Te (Myasthenia Gravis)
IFNAR2	0.582616	0.12	0.027	1.71e-62	1.05e-57	CD8+ Te (Myasthenia Gravis)
RPL34	0.323321	0.994	0.993	6.6e-62	4.06e-57	CD8+ Te (Myasthenia Gravis)
HMGB1	0.525248	0.78	0.735	1.33e-61	8.17e-57	CD8+ Te (Myasthenia Gravis)
MRPS24	0.616025	0.146	0.043	1.83e-61	1.12e-56	CD8+ Te (Myasthenia Gravis)
MICOS10	0.764708	0.265	0.132	2.22e-61	1.36e-56	CD8+ Te (Myasthenia Gravis)
ZNF207	0.766122	0.308	0.172	1.5e-60	9.23e-56	CD8+ Te (Myasthenia Gravis)
AC079781.5	0.559869	0.125	0.031	1.45e-59	8.9e-55	CD8+ Te (Myasthenia Gravis)
FCGR3A	0.641768	0.549	0.402	1.56e-59	9.59e-55	CD8+ Te (Myasthenia Gravis)
TYROBP	0.622538	0.548	0.367	2.07e-59	1.27e-54	CD8+ Te (Myasthenia Gravis)
TSNAX	0.540207	0.105	0.021	3.57e-59	2.2e-54	CD8+ Te (Myasthenia Gravis)
ZFP91	0.57792	0.111	0.024	5.94e-59	3.65e-54	CD8+ Te (Myasthenia Gravis)
PSMA1	0.739793	0.279	0.147	8.86e-59	5.45e-54	CD8+ Te (Myasthenia Gravis)
IER3IP1	0.614333	0.143	0.044	1.77e-57	1.09e-52	CD8+ Te (Myasthenia Gravis)
SKP1	0.64379	0.558	0.467	1.79e-57	1.1e-52	CD8+ Te (Myasthenia Gravis)
ZNF600	0.664221	0.168	0.06	9.59e-57	5.89e-52	CD8+ Te (Myasthenia Gravis)
SUMO2	0.56224	0.607	0.544	1.6e-55	9.8e-51	CD8+ Te (Myasthenia Gravis)
CLIC3	0.827441	0.478	0.345	6.13e-55	3.77e-50	CD8+ Te (Myasthenia Gravis)
PYCR2	0.562036	0.132	0.039	6.71e-55	4.12e-50	CD8+ Te (Myasthenia Gravis)
BTG1	0.40418	0.928	0.906	1.95e-54	1.2e-49	CD8+ Te (Myasthenia Gravis)
SPON2	0.531369	0.564	0.406	9.33e-54	5.74e-49	CD8+ Te (Myasthenia Gravis)
TAGAP	0.844065	0.228	0.111	1.16e-53	7.12e-49	CD8+ Te (Myasthenia Gravis)
LINC00623	0.569814	0.127	0.037	3.75e-53	2.31e-48	CD8+ Te (Myasthenia Gravis)
LY75	0.53487	0.107	0.026	1.07e-52	6.58e-48	CD8+ Te (Myasthenia Gravis)
CCNH	0.743975	0.418	0.296	2.85e-52	1.75e-47	CD8+ Te (Myasthenia Gravis)
SERF2	0.322207	0.942	0.941	7.75e-52	4.76e-47	CD8+ Te (Myasthenia Gravis)
UBE2F	0.693482	0.215	0.102	2.01e-51	1.23e-46	CD8+ Te (Myasthenia Gravis)
EBP	0.494059	0.104	0.025	2.01e-51	1.23e-46	CD8+ Te (Myasthenia Gravis)
FYN	0.599585	0.606	0.529	3.22e-51	1.98e-46	CD8+ Te (Myasthenia Gravis)
DTD1	0.506298	0.127	0.038	1.25e-50	7.7e-46	CD8+ Te (Myasthenia Gravis)
RAP1B	0.519064	0.669	0.619	1.35e-50	8.27e-46	CD8+ Te (Myasthenia Gravis)
IFITM1	0.316071	0.973	0.962	1.6e-50	9.84e-46	CD8+ Te (Myasthenia Gravis)
KIR3DL1	0.693147	0.23	0.107	1.97e-50	1.21e-45	CD8+ Te (Myasthenia Gravis)
HECA	0.654775	0.211	0.1	4.77e-47	2.93e-42	CD8+ Te (Myasthenia Gravis)
ZNF721	0.49764	0.106	0.028	5.8e-47	3.56e-42	CD8+ Te (Myasthenia Gravis)
ETS1	0.623946	0.621	0.565	9.3e-47	5.72e-42	CD8+ Te (Myasthenia Gravis)
GABARAP	0.520294	0.571	0.5	1.58e-46	9.73e-42	CD8+ Te (Myasthenia Gravis)
CNPY2	0.585715	0.147	0.056	6.11e-46	3.75e-41	CD8+ Te (Myasthenia Gravis)
EIF4E3	0.582265	0.149	0.057	8.25e-46	5.07e-41	CD8+ Te (Myasthenia Gravis)
SPCS2	0.700332	0.352	0.238	1.41e-45	8.68e-41	CD8+ Te (Myasthenia Gravis)
GIMAP1	0.510775	0.139	0.051	8.89e-44	5.46e-39	CD8+ Te (Myasthenia Gravis)
KIR2DL3	0.761445	0.16	0.067	2.27e-43	1.4e-38	CD8+ Te (Myasthenia Gravis)
CLN3	0.46736	0.122	0.041	2.55e-43	1.57e-38	CD8+ Te (Myasthenia Gravis)
ALDOA	0.615541	0.408	0.304	3.02e-43	1.86e-38	CD8+ Te (Myasthenia Gravis)
TMSB10	0.204426	0.998	1	3.22e-43	1.98e-38	CD8+ Te (Myasthenia Gravis)
RPS29	0.60793	0.818	0.847	3.95e-43	2.43e-38	CD8+ Te (Myasthenia Gravis)
MIF	0.456996	0.686	0.646	1.12e-41	6.85e-37	CD8+ Te (Myasthenia Gravis)
ARL6IP4	0.64346	0.432	0.342	3.11e-41	1.91e-36	CD8+ Te (Myasthenia Gravis)
BABAM2	0.566166	0.143	0.057	1.54e-40	9.46e-36	CD8+ Te (Myasthenia Gravis)
SLA	0.744792	0.247	0.146	4.31e-40	2.65e-35	CD8+ Te (Myasthenia Gravis)
KLRF1	0.810001	0.314	0.207	7.46e-40	4.58e-35	CD8+ Te (Myasthenia Gravis)
CALM2	0.495193	0.615	0.572	3.2e-39	1.97e-34	CD8+ Te (Myasthenia Gravis)
TRGV4	0.626353	0.108	0.036	1.9e-38	1.17e-33	CD8+ Te (Myasthenia Gravis)
CCL4	1.02943	0.507	0.42	2.79e-38	1.72e-33	CD8+ Te (Myasthenia Gravis)
GNG5	0.602022	0.423	0.334	3.04e-38	1.87e-33	CD8+ Te (Myasthenia Gravis)
CKLF	0.658624	0.236	0.136	3.05e-38	1.87e-33	CD8+ Te (Myasthenia Gravis)
TSC22D3	0.459591	0.74	0.707	4.81e-38	2.96e-33	CD8+ Te (Myasthenia Gravis)
TCF25	0.609485	0.531	0.48	5.46e-38	3.35e-33	CD8+ Te (Myasthenia Gravis)
SYNGR1	0.539288	0.194	0.095	2.06e-37	1.27e-32	CD8+ Te (Myasthenia Gravis)
ZNF484	0.469381	0.101	0.033	9.2e-37	5.65e-32	CD8+ Te (Myasthenia Gravis)
SDHD	0.542312	0.179	0.088	9.63e-37	5.91e-32	CD8+ Te (Myasthenia Gravis)
BABAM1	0.492948	0.135	0.055	1.9e-36	1.17e-31	CD8+ Te (Myasthenia Gravis)
GZMB	0.246571	0.852	0.761	1.99e-36	1.22e-31	CD8+ Te (Myasthenia Gravis)
CDK5RAP3	0.553008	0.171	0.083	4.82e-36	2.96e-31	CD8+ Te (Myasthenia Gravis)
SH2D2A	0.62674	0.375	0.279	1.27e-35	7.79e-31	CD8+ Te (Myasthenia Gravis)
RBM38	0.593511	0.406	0.309	2.82e-35	1.73e-30	CD8+ Te (Myasthenia Gravis)
PPP2R5C	0.547351	0.51	0.44	7.72e-35	4.74e-30	CD8+ Te (Myasthenia Gravis)
MAPK1	0.671914	0.34	0.243	7.96e-35	4.89e-30	CD8+ Te (Myasthenia Gravis)
XIST	0.679583	0.194	0.105	8.27e-35	5.08e-30	CD8+ Te (Myasthenia Gravis)
TLE5	0.304995	0.805	0.836	5.17e-34	3.17e-29	CD8+ Te (Myasthenia Gravis)
GNG2	0.527415	0.502	0.428	7.87e-34	4.83e-29	CD8+ Te (Myasthenia Gravis)
CST7	0.275283	0.941	0.93	9.59e-34	5.9e-29	CD8+ Te (Myasthenia Gravis)
ARID5A	0.63108	0.228	0.138	5.69e-33	3.5e-28	CD8+ Te (Myasthenia Gravis)
RASA2	0.648309	0.299	0.209	1.08e-32	6.63e-28	CD8+ Te (Myasthenia Gravis)
CHD4	0.498255	0.108	0.041	1.6e-32	9.83e-28	CD8+ Te (Myasthenia Gravis)
ACTR2	0.544532	0.454	0.38	4.84e-32	2.97e-27	CD8+ Te (Myasthenia Gravis)
RALGDS	0.547026	0.169	0.087	9.2e-32	5.65e-27	CD8+ Te (Myasthenia Gravis)
PYHIN1	0.584229	0.377	0.287	1.67e-31	1.03e-26	CD8+ Te (Myasthenia Gravis)
MRPL38	0.420628	0.116	0.047	3.39e-31	2.08e-26	CD8+ Te (Myasthenia Gravis)
SRSF10	0.574283	0.346	0.259	4.19e-31	2.57e-26	CD8+ Te (Myasthenia Gravis)
HNRNPDL	0.404404	0.708	0.702	1.04e-30	6.38e-26	CD8+ Te (Myasthenia Gravis)
AKNA	0.547087	0.438	0.36	1.13e-30	6.94e-26	CD8+ Te (Myasthenia Gravis)
ZFP36	0.296456	0.785	0.73	1.24e-30	7.62e-26	CD8+ Te (Myasthenia Gravis)
DDX5	0.303648	0.87	0.862	2.52e-30	1.55e-25	CD8+ Te (Myasthenia Gravis)
ITGB2	0.306637	0.854	0.867	3.4e-30	2.09e-25	CD8+ Te (Myasthenia Gravis)
SMIM7	0.446564	0.121	0.052	1.09e-29	6.71e-25	CD8+ Te (Myasthenia Gravis)
FOXP1	0.608716	0.224	0.139	1.4e-29	8.59e-25	CD8+ Te (Myasthenia Gravis)
STMN1	0.489375	0.144	0.069	2.22e-29	1.36e-24	CD8+ Te (Myasthenia Gravis)
GPR141	0.444408	0.109	0.044	3.71e-29	2.28e-24	CD8+ Te (Myasthenia Gravis)
C18orf32	0.505623	0.186	0.104	3.82e-29	2.35e-24	CD8+ Te (Myasthenia Gravis)
ATP5F1E	0.308865	0.853	0.863	5.66e-29	3.48e-24	CD8+ Te (Myasthenia Gravis)
CCND2	0.495357	0.141	0.069	5.97e-29	3.67e-24	CD8+ Te (Myasthenia Gravis)
SRP19	0.558072	0.203	0.12	9.14e-29	5.61e-24	CD8+ Te (Myasthenia Gravis)
RHOB	0.493352	0.114	0.048	9.94e-29	6.11e-24	CD8+ Te (Myasthenia Gravis)
SNHG9	0.544754	0.142	0.07	3.23e-28	1.98e-23	CD8+ Te (Myasthenia Gravis)
NFIL3	0.513445	0.124	0.057	4.64e-28	2.85e-23	CD8+ Te (Myasthenia Gravis)
CTBP1	0.54363	0.305	0.218	8.43e-28	5.18e-23	CD8+ Te (Myasthenia Gravis)
TNRC6A	0.482773	0.126	0.059	1.08e-27	6.62e-23	CD8+ Te (Myasthenia Gravis)
PHKG2	0.408528	0.109	0.046	2.5e-27	1.53e-22	CD8+ Te (Myasthenia Gravis)
MT-CO1	0.332259	0.992	0.999	3.41e-27	2.09e-22	CD8+ Te (Myasthenia Gravis)
FCRL6	0.452674	0.378	0.28	4.09e-27	2.51e-22	CD8+ Te (Myasthenia Gravis)
PLSCR3	0.426024	0.124	0.058	3.93e-26	2.41e-21	CD8+ Te (Myasthenia Gravis)
AUTS2	0.602033	0.222	0.144	4.72e-26	2.9e-21	CD8+ Te (Myasthenia Gravis)
JUN	1.19512	0.459	0.396	1.25e-25	7.66e-21	CD8+ Te (Myasthenia Gravis)
SPATA13	0.453693	0.142	0.074	4.07e-25	2.5e-20	CD8+ Te (Myasthenia Gravis)
COPB1	0.504514	0.158	0.088	5.93e-25	3.64e-20	CD8+ Te (Myasthenia Gravis)
RABL6	0.495949	0.155	0.084	8.19e-25	5.03e-20	CD8+ Te (Myasthenia Gravis)
LILRB1	0.427555	0.146	0.075	1.04e-24	6.37e-20	CD8+ Te (Myasthenia Gravis)
UQCR11	0.427816	0.561	0.534	1.32e-24	8.11e-20	CD8+ Te (Myasthenia Gravis)
MMP23B	0.4025	0.117	0.054	1.33e-24	8.2e-20	CD8+ Te (Myasthenia Gravis)
MOB4	0.474773	0.156	0.087	5.93e-24	3.65e-19	CD8+ Te (Myasthenia Gravis)
DAXX	0.37358	0.122	0.058	7.65e-24	4.7e-19	CD8+ Te (Myasthenia Gravis)
PIK3IP1	0.645038	0.275	0.206	9.39e-24	5.77e-19	CD8+ Te (Myasthenia Gravis)
RASA3	0.549538	0.347	0.278	1.08e-23	6.63e-19	CD8+ Te (Myasthenia Gravis)
RASSF4	0.426818	0.102	0.046	2.73e-23	1.68e-18	CD8+ Te (Myasthenia Gravis)
ERAP2	0.605042	0.228	0.156	3.23e-23	1.98e-18	CD8+ Te (Myasthenia Gravis)
C1orf21	0.498115	0.3	0.219	3.25e-23	2e-18	CD8+ Te (Myasthenia Gravis)
PTP4A2	0.392694	0.621	0.61	3.32e-23	2.04e-18	CD8+ Te (Myasthenia Gravis)
RNF166	0.538837	0.346	0.278	2.01e-22	1.23e-17	CD8+ Te (Myasthenia Gravis)
PSENEN	0.441008	0.152	0.086	2.25e-22	1.38e-17	CD8+ Te (Myasthenia Gravis)
COX16	0.501721	0.176	0.108	5.3e-22	3.25e-17	CD8+ Te (Myasthenia Gravis)
TNFRSF1B	0.557899	0.344	0.277	6.13e-22	3.76e-17	CD8+ Te (Myasthenia Gravis)
ACAA2	0.40747	0.141	0.077	6.15e-22	3.78e-17	CD8+ Te (Myasthenia Gravis)
IER2	0.462785	0.581	0.557	6.99e-22	4.3e-17	CD8+ Te (Myasthenia Gravis)
ATP5MD	0.47379	0.448	0.403	9.6e-22	5.9e-17	CD8+ Te (Myasthenia Gravis)
LPCAT1	0.501934	0.262	0.187	1.44e-21	8.82e-17	CD8+ Te (Myasthenia Gravis)
PLEKHF1	0.44383	0.228	0.152	5.03e-21	3.09e-16	CD8+ Te (Myasthenia Gravis)
TXNIP	0.713429	0.855	0.928	7.23e-21	4.44e-16	CD8+ Te (Myasthenia Gravis)
SON	0.395932	0.592	0.579	7.3e-21	4.49e-16	CD8+ Te (Myasthenia Gravis)
POM121C	0.438209	0.125	0.067	8.61e-21	5.29e-16	CD8+ Te (Myasthenia Gravis)
SRPK2	0.463931	0.339	0.269	1.02e-20	6.26e-16	CD8+ Te (Myasthenia Gravis)
ARL4C	0.288617	0.801	0.808	1.54e-20	9.49e-16	CD8+ Te (Myasthenia Gravis)
PRSS23	0.430268	0.371	0.291	1.88e-20	1.16e-15	CD8+ Te (Myasthenia Gravis)
LINC01871	0.503639	0.19	0.124	2.37e-20	1.46e-15	CD8+ Te (Myasthenia Gravis)
CD55	0.585551	0.279	0.217	2.85e-20	1.75e-15	CD8+ Te (Myasthenia Gravis)
GPR65	0.598565	0.321	0.264	4.29e-20	2.64e-15	CD8+ Te (Myasthenia Gravis)
CARD16	0.486094	0.321	0.257	4.59e-20	2.82e-15	CD8+ Te (Myasthenia Gravis)
GK5	0.474679	0.224	0.152	6.88e-20	4.23e-15	CD8+ Te (Myasthenia Gravis)
CD81	0.307196	0.616	0.559	9.01e-20	5.54e-15	CD8+ Te (Myasthenia Gravis)
AC243829.1	0.372027	0.11	0.055	9.81e-20	6.03e-15	CD8+ Te (Myasthenia Gravis)
BORCS7	0.388924	0.114	0.06	1.83e-19	1.12e-14	CD8+ Te (Myasthenia Gravis)
HIPK2	0.473072	0.138	0.079	2.54e-19	1.56e-14	CD8+ Te (Myasthenia Gravis)
RPS24	0.159295	0.981	0.981	2.61e-19	1.6e-14	CD8+ Te (Myasthenia Gravis)
CNOT6L	0.566892	0.235	0.173	3.85e-19	2.36e-14	CD8+ Te (Myasthenia Gravis)
IFNG	0.513568	0.127	0.069	5.52e-19	3.39e-14	CD8+ Te (Myasthenia Gravis)
COPE	0.47527	0.357	0.306	6.17e-19	3.79e-14	CD8+ Te (Myasthenia Gravis)
FOXO1	0.420262	0.118	0.064	1.01e-18	6.21e-14	CD8+ Te (Myasthenia Gravis)
ITK	0.52786	0.282	0.221	1.17e-18	7.16e-14	CD8+ Te (Myasthenia Gravis)
FOXN3	0.485172	0.219	0.154	1.34e-18	8.23e-14	CD8+ Te (Myasthenia Gravis)
MFSD14A	0.429892	0.141	0.084	2.93e-18	1.8e-13	CD8+ Te (Myasthenia Gravis)
RPS23	0.136563	0.991	0.994	5.4e-18	3.32e-13	CD8+ Te (Myasthenia Gravis)
ALOX5AP	0.488105	0.335	0.269	5.69e-18	3.49e-13	CD8+ Te (Myasthenia Gravis)
CDC42SE1	0.456644	0.414	0.371	7.04e-18	4.33e-13	CD8+ Te (Myasthenia Gravis)
IGFLR1	0.367744	0.11	0.059	1.14e-17	7.02e-13	CD8+ Te (Myasthenia Gravis)
PPP2CA	0.469347	0.187	0.127	1.4e-17	8.6e-13	CD8+ Te (Myasthenia Gravis)
IFNGR1	0.680283	0.213	0.157	1.64e-17	1.01e-12	CD8+ Te (Myasthenia Gravis)
CD53	0.383999	0.538	0.513	1.67e-17	1.03e-12	CD8+ Te (Myasthenia Gravis)
PRKACB	0.484595	0.267	0.208	1.82e-17	1.12e-12	CD8+ Te (Myasthenia Gravis)
ANKRD44	0.487619	0.373	0.324	2.31e-17	1.42e-12	CD8+ Te (Myasthenia Gravis)
ARF3	0.356456	0.112	0.061	2.83e-17	1.74e-12	CD8+ Te (Myasthenia Gravis)
DTHD1	0.34888	0.103	0.054	3.11e-17	1.91e-12	CD8+ Te (Myasthenia Gravis)
GABARAPL1	0.517375	0.215	0.156	4.73e-17	2.9e-12	CD8+ Te (Myasthenia Gravis)
LSP1	0.216434	0.807	0.857	1.58e-16	9.71e-12	CD8+ Te (Myasthenia Gravis)
EEF1A1	0.0867941	0.999	0.998	1.64e-16	1.01e-11	CD8+ Te (Myasthenia Gravis)
MIR4435-2HG	0.41873	0.192	0.131	2.5e-16	1.54e-11	CD8+ Te (Myasthenia Gravis)
PTPN22	0.47151	0.249	0.189	2.63e-16	1.61e-11	CD8+ Te (Myasthenia Gravis)
HCST	0.219696	0.861	0.896	3.31e-16	2.03e-11	CD8+ Te (Myasthenia Gravis)
DDIT4	0.501743	0.527	0.508	4.19e-16	2.58e-11	CD8+ Te (Myasthenia Gravis)
PET100	0.45641	0.312	0.258	4.36e-16	2.68e-11	CD8+ Te (Myasthenia Gravis)
RPS21	0.180004	0.948	0.96	5.18e-16	3.18e-11	CD8+ Te (Myasthenia Gravis)
EIF1AX	0.477531	0.221	0.164	5.37e-16	3.3e-11	CD8+ Te (Myasthenia Gravis)
KIF13B	0.417158	0.13	0.079	6.33e-16	3.89e-11	CD8+ Te (Myasthenia Gravis)
CBX4	0.457213	0.19	0.133	1.04e-15	6.42e-11	CD8+ Te (Myasthenia Gravis)
PTPRE	0.458507	0.201	0.143	1.25e-15	7.67e-11	CD8+ Te (Myasthenia Gravis)
MTG1	0.37597	0.122	0.072	1.59e-15	9.79e-11	CD8+ Te (Myasthenia Gravis)
APBA2	0.387281	0.105	0.058	1.73e-15	1.07e-10	CD8+ Te (Myasthenia Gravis)
ACTN4	0.449208	0.381	0.338	2.43e-15	1.49e-10	CD8+ Te (Myasthenia Gravis)
SAMD3	0.440189	0.357	0.316	2.78e-15	1.71e-10	CD8+ Te (Myasthenia Gravis)
UBE2M	0.32106	0.137	0.084	3.03e-15	1.86e-10	CD8+ Te (Myasthenia Gravis)
GPR174	0.438816	0.176	0.12	3.13e-15	1.92e-10	CD8+ Te (Myasthenia Gravis)
CCND3	0.349423	0.62	0.638	5.21e-15	3.2e-10	CD8+ Te (Myasthenia Gravis)
HMGN2	0.384151	0.499	0.482	8e-15	4.91e-10	CD8+ Te (Myasthenia Gravis)
ERCC5	0.448364	0.175	0.121	9.87e-15	6.07e-10	CD8+ Te (Myasthenia Gravis)
BPTF	0.430805	0.32	0.265	1.14e-14	7.02e-10	CD8+ Te (Myasthenia Gravis)
GLIPR1	0.428827	0.301	0.245	1.65e-14	1.02e-09	CD8+ Te (Myasthenia Gravis)
STAT4	0.459231	0.289	0.24	2.07e-14	1.27e-09	CD8+ Te (Myasthenia Gravis)
SRP14	0.231316	0.752	0.781	2.52e-14	1.55e-09	CD8+ Te (Myasthenia Gravis)
MAPRE2	0.466302	0.305	0.254	3.33e-14	2.05e-09	CD8+ Te (Myasthenia Gravis)
RANBP2	0.414182	0.161	0.109	3.42e-14	2.1e-09	CD8+ Te (Myasthenia Gravis)
SERINC1	0.426978	0.262	0.21	5.01e-14	3.08e-09	CD8+ Te (Myasthenia Gravis)
PTPRC	0.206602	0.889	0.904	5.5e-14	3.38e-09	CD8+ Te (Myasthenia Gravis)
IQGAP1	0.404066	0.476	0.459	6.54e-14	4.02e-09	CD8+ Te (Myasthenia Gravis)
ABI3	0.356838	0.301	0.242	6.86e-14	4.22e-09	CD8+ Te (Myasthenia Gravis)
CLDND1	0.416165	0.174	0.122	6.88e-14	4.22e-09	CD8+ Te (Myasthenia Gravis)
LINC00861	0.488691	0.326	0.28	8.91e-14	5.47e-09	CD8+ Te (Myasthenia Gravis)
MCTP2	0.502536	0.214	0.163	1.15e-13	7.05e-09	CD8+ Te (Myasthenia Gravis)
KRTCAP2	0.382064	0.45	0.428	1.19e-13	7.33e-09	CD8+ Te (Myasthenia Gravis)
CYTIP	0.434847	0.442	0.422	1.26e-13	7.75e-09	CD8+ Te (Myasthenia Gravis)
CPNE1	0.429256	0.189	0.138	1.47e-13	9.01e-09	CD8+ Te (Myasthenia Gravis)
CD69	0.42806	0.472	0.438	1.49e-13	9.13e-09	CD8+ Te (Myasthenia Gravis)
ADAP1	0.290027	0.115	0.068	1.56e-13	9.58e-09	CD8+ Te (Myasthenia Gravis)
RB1	0.404429	0.165	0.114	1.99e-13	1.22e-08	CD8+ Te (Myasthenia Gravis)
ATP6V0C	0.408628	0.39	0.356	2.25e-13	1.38e-08	CD8+ Te (Myasthenia Gravis)
RPP21	0.287636	0.104	0.06	2.28e-13	1.4e-08	CD8+ Te (Myasthenia Gravis)
MAF	0.345119	0.112	0.067	2.43e-13	1.5e-08	CD8+ Te (Myasthenia Gravis)
CCNT1	0.414106	0.152	0.104	3.7e-13	2.27e-08	CD8+ Te (Myasthenia Gravis)
ATP5ME	0.469935	0.327	0.286	4.26e-13	2.62e-08	CD8+ Te (Myasthenia Gravis)
RAP2A	0.307139	0.129	0.08	4.53e-13	2.78e-08	CD8+ Te (Myasthenia Gravis)
AKAP13	0.421697	0.42	0.393	6.8e-13	4.18e-08	CD8+ Te (Myasthenia Gravis)
MHENCR	0.412644	0.117	0.073	7.06e-13	4.33e-08	CD8+ Te (Myasthenia Gravis)
RPL27A	0.31597	0.731	0.741	7.09e-13	4.35e-08	CD8+ Te (Myasthenia Gravis)
IGF2R	0.439377	0.322	0.276	7.36e-13	4.52e-08	CD8+ Te (Myasthenia Gravis)
NUTM2A-AS1	0.415735	0.167	0.119	9.9e-13	6.08e-08	CD8+ Te (Myasthenia Gravis)
ATP8A1	0.433019	0.209	0.16	1.24e-12	7.62e-08	CD8+ Te (Myasthenia Gravis)
PDE7A	0.390622	0.173	0.123	1.83e-12	1.13e-07	CD8+ Te (Myasthenia Gravis)
ATF7IP	0.441317	0.257	0.21	1.99e-12	1.22e-07	CD8+ Te (Myasthenia Gravis)
BRD4	0.417414	0.274	0.225	2.14e-12	1.32e-07	CD8+ Te (Myasthenia Gravis)
DCTN4	0.365948	0.125	0.081	3.21e-12	1.97e-07	CD8+ Te (Myasthenia Gravis)
CLEC2B	0.360178	0.468	0.453	4.96e-12	3.05e-07	CD8+ Te (Myasthenia Gravis)
BRD7	0.437434	0.246	0.199	5.57e-12	3.42e-07	CD8+ Te (Myasthenia Gravis)
PSAP	0.42233	0.452	0.447	7.5e-12	4.61e-07	CD8+ Te (Myasthenia Gravis)
CELF2	0.41473	0.443	0.432	8.13e-12	4.99e-07	CD8+ Te (Myasthenia Gravis)
RSRP1	0.4076	0.408	0.388	9.32e-12	5.72e-07	CD8+ Te (Myasthenia Gravis)
CDK11B	0.371367	0.13	0.086	9.8e-12	6.02e-07	CD8+ Te (Myasthenia Gravis)
TOX	0.327063	0.172	0.122	1.01e-11	6.23e-07	CD8+ Te (Myasthenia Gravis)
ISG20	0.394361	0.454	0.439	1.36e-11	8.34e-07	CD8+ Te (Myasthenia Gravis)
SNRPN	0.376142	0.186	0.14	1.5e-11	9.21e-07	CD8+ Te (Myasthenia Gravis)
RPL9	0.200419	0.879	0.879	2.13e-11	1.31e-06	CD8+ Te (Myasthenia Gravis)
EIF4E	0.358999	0.124	0.082	2.13e-11	1.31e-06	CD8+ Te (Myasthenia Gravis)
FAM53B	0.32373	0.142	0.097	2.8e-11	1.72e-06	CD8+ Te (Myasthenia Gravis)
ARRDC3	0.32753	0.108	0.068	2.93e-11	1.8e-06	CD8+ Te (Myasthenia Gravis)
MAZ	0.377985	0.218	0.17	3.04e-11	1.87e-06	CD8+ Te (Myasthenia Gravis)
DUSP1	0.647983	0.481	0.461	4.13e-11	2.54e-06	CD8+ Te (Myasthenia Gravis)
MTFP1	0.394648	0.129	0.088	5.15e-11	3.16e-06	CD8+ Te (Myasthenia Gravis)
MORF4L1	0.370038	0.419	0.406	5.28e-11	3.24e-06	CD8+ Te (Myasthenia Gravis)
YES1	0.364596	0.126	0.085	9.11e-11	5.6e-06	CD8+ Te (Myasthenia Gravis)
KIZ	0.307294	0.103	0.065	1.19e-10	7.33e-06	CD8+ Te (Myasthenia Gravis)
DNAJB6	0.397852	0.3	0.262	1.31e-10	8.07e-06	CD8+ Te (Myasthenia Gravis)
CDK11A	0.406233	0.147	0.107	1.5e-10	9.2e-06	CD8+ Te (Myasthenia Gravis)
MZT2B	0.289577	0.501	0.502	1.65e-10	1.01e-05	CD8+ Te (Myasthenia Gravis)
CSNK2A1	0.292256	0.108	0.069	1.87e-10	1.15e-05	CD8+ Te (Myasthenia Gravis)
SLC38A2	0.429486	0.212	0.168	1.97e-10	1.21e-05	CD8+ Te (Myasthenia Gravis)
HAT1	0.320685	0.111	0.072	2.05e-10	1.26e-05	CD8+ Te (Myasthenia Gravis)
PREX1	0.413254	0.3	0.259	2.12e-10	1.3e-05	CD8+ Te (Myasthenia Gravis)
TDG	0.328027	0.102	0.066	2.26e-10	1.39e-05	CD8+ Te (Myasthenia Gravis)
MBNL2	0.320801	0.108	0.07	2.76e-10	1.7e-05	CD8+ Te (Myasthenia Gravis)
OSBPL5	0.351883	0.135	0.093	4.41e-10	2.71e-05	CD8+ Te (Myasthenia Gravis)
GCC2	0.422115	0.259	0.221	5.02e-10	3.09e-05	CD8+ Te (Myasthenia Gravis)
MYL12A	0.147795	0.901	0.929	5.1e-10	3.14e-05	CD8+ Te (Myasthenia Gravis)
AGTPBP1	0.344585	0.177	0.133	5.13e-10	3.15e-05	CD8+ Te (Myasthenia Gravis)
SEMA4D	0.419944	0.234	0.193	5.56e-10	3.42e-05	CD8+ Te (Myasthenia Gravis)
FOXJ3	0.348064	0.108	0.072	6.94e-10	4.26e-05	CD8+ Te (Myasthenia Gravis)
UQCRFS1	0.376728	0.309	0.277	7.02e-10	4.31e-05	CD8+ Te (Myasthenia Gravis)
MAP4K5	0.358167	0.159	0.118	7.81e-10	4.8e-05	CD8+ Te (Myasthenia Gravis)
PIP4K2A	0.395858	0.361	0.335	8.33e-10	5.12e-05	CD8+ Te (Myasthenia Gravis)
NEDD8	0.370041	0.348	0.323	8.72e-10	5.36e-05	CD8+ Te (Myasthenia Gravis)
GPCPD1	0.348677	0.12	0.082	9.12e-10	5.61e-05	CD8+ Te (Myasthenia Gravis)
CGGBP1	0.355396	0.186	0.143	1.03e-09	6.35e-05	CD8+ Te (Myasthenia Gravis)
BCLAF1	0.393575	0.331	0.306	1.14e-09	7e-05	CD8+ Te (Myasthenia Gravis)
HSH2D	0.482597	0.225	0.186	1.16e-09	7.14e-05	CD8+ Te (Myasthenia Gravis)
TBX21	0.298455	0.416	0.381	1.17e-09	7.16e-05	CD8+ Te (Myasthenia Gravis)
LYN	0.378884	0.159	0.118	1.17e-09	7.17e-05	CD8+ Te (Myasthenia Gravis)
SH2D1B	0.55034	0.14	0.104	1.48e-09	9.1e-05	CD8+ Te (Myasthenia Gravis)
UAP1	0.343605	0.126	0.088	1.63e-09	0.000100398	CD8+ Te (Myasthenia Gravis)
TOMM5	0.408591	0.232	0.194	1.77e-09	0.000108999	CD8+ Te (Myasthenia Gravis)
BTN3A1	0.381205	0.179	0.138	1.81e-09	0.000110968	CD8+ Te (Myasthenia Gravis)
C9orf78	0.367192	0.395	0.383	3.42e-09	0.000210409	CD8+ Te (Myasthenia Gravis)
RAPGEF1	0.368015	0.189	0.149	3.44e-09	0.000211145	CD8+ Te (Myasthenia Gravis)
OGT	0.393966	0.26	0.223	3.51e-09	0.000215548	CD8+ Te (Myasthenia Gravis)
SRGN	0.217417	0.848	0.871	3.55e-09	0.000218327	CD8+ Te (Myasthenia Gravis)
MALAT1	0.21442	1	1	4.62e-09	0.000283932	CD8+ Te (Myasthenia Gravis)
TGFB1	0.170301	0.75	0.788	4.69e-09	0.000288364	CD8+ Te (Myasthenia Gravis)
S100A6	0.155751	0.881	0.903	5.32e-09	0.000326857	CD8+ Te (Myasthenia Gravis)
LINC01578	0.291768	0.502	0.495	5.76e-09	0.000353712	CD8+ Te (Myasthenia Gravis)
MTSS1	0.359171	0.159	0.119	6.25e-09	0.00038408	CD8+ Te (Myasthenia Gravis)
RAC1	0.364797	0.421	0.419	6.38e-09	0.000391697	CD8+ Te (Myasthenia Gravis)
VAV3	0.387399	0.158	0.121	6.72e-09	0.000413018	CD8+ Te (Myasthenia Gravis)
RPL21	0.271288	0.883	0.948	7.69e-09	0.000472709	CD8+ Te (Myasthenia Gravis)
CAPN15	0.307059	0.124	0.088	1.02e-08	0.000625507	CD8+ Te (Myasthenia Gravis)
PRKCB	0.354243	0.353	0.332	1.08e-08	0.000663625	CD8+ Te (Myasthenia Gravis)
TBC1D5	0.320557	0.136	0.099	1.14e-08	0.000702244	CD8+ Te (Myasthenia Gravis)
RPL7	0.278398	0.645	0.657	1.48e-08	0.000907402	CD8+ Te (Myasthenia Gravis)
UBLCP1	0.326217	0.159	0.121	1.8e-08	0.00110399	CD8+ Te (Myasthenia Gravis)
CEBPB	0.389319	0.332	0.308	1.83e-08	0.00112257	CD8+ Te (Myasthenia Gravis)
F2R	0.359607	0.222	0.182	1.93e-08	0.00118549	CD8+ Te (Myasthenia Gravis)
AKT1	0.339123	0.179	0.141	2.01e-08	0.00123793	CD8+ Te (Myasthenia Gravis)
PPIA	0.136295	0.91	0.937	2.24e-08	0.0013778	CD8+ Te (Myasthenia Gravis)
TRA2A	0.399936	0.202	0.168	2.42e-08	0.00148818	CD8+ Te (Myasthenia Gravis)
HNRNPA1	0.169652	0.767	0.789	2.77e-08	0.00170287	CD8+ Te (Myasthenia Gravis)
RPS25	0.113475	0.974	0.979	3.42e-08	0.00209973	CD8+ Te (Myasthenia Gravis)
MBP	0.315218	0.447	0.437	3.62e-08	0.00222348	CD8+ Te (Myasthenia Gravis)
KLRB1	0.403232	0.415	0.385	3.74e-08	0.00230082	CD8+ Te (Myasthenia Gravis)
SFT2D1	0.270757	0.133	0.096	4.72e-08	0.00289822	CD8+ Te (Myasthenia Gravis)
DDX24	0.314771	0.442	0.438	6.41e-08	0.00393934	CD8+ Te (Myasthenia Gravis)
USP3	0.34269	0.203	0.168	6.88e-08	0.00422461	CD8+ Te (Myasthenia Gravis)
DCAF8	0.300442	0.113	0.08	7.2e-08	0.00442323	CD8+ Te (Myasthenia Gravis)
CEP95	0.289916	0.108	0.075	7.38e-08	0.00453351	CD8+ Te (Myasthenia Gravis)
WDR74	0.343609	0.119	0.086	7.42e-08	0.00456024	CD8+ Te (Myasthenia Gravis)
SLC25A32	0.273115	0.11	0.078	9.31e-08	0.0057179	CD8+ Te (Myasthenia Gravis)
ATP5MPL	0.38276	0.363	0.359	1.06e-07	0.00653133	CD8+ Te (Myasthenia Gravis)
SLC15A4	0.332486	0.186	0.15	1.13e-07	0.00695778	CD8+ Te (Myasthenia Gravis)
TTC38	0.295022	0.288	0.249	1.37e-07	0.00840127	CD8+ Te (Myasthenia Gravis)
SEPTIN7	0.232616	0.596	0.639	1.38e-07	0.00844836	CD8+ Te (Myasthenia Gravis)
SIPA1	0.313718	0.261	0.226	1.53e-07	0.00938692	CD8+ Te (Myasthenia Gravis)
LRMP	0.316074	0.104	0.073	1.55e-07	0.00952607	CD8+ Te (Myasthenia Gravis)
AC245407.2	0.321296	0.129	0.096	1.65e-07	0.010153	CD8+ Te (Myasthenia Gravis)
SSH2	0.411727	0.258	0.233	1.81e-07	0.0111419	CD8+ Te (Myasthenia Gravis)
CEMIP2	0.404213	0.239	0.209	1.94e-07	0.0119384	CD8+ Te (Myasthenia Gravis)
ZBTB38	0.34727	0.3	0.271	2.03e-07	0.012475	CD8+ Te (Myasthenia Gravis)
TCEA1	0.357926	0.331	0.313	2.1e-07	0.0128817	CD8+ Te (Myasthenia Gravis)
WASHC2C	0.301888	0.108	0.077	2.57e-07	0.0158096	CD8+ Te (Myasthenia Gravis)
LFNG	0.286634	0.11	0.079	2.64e-07	0.0162023	CD8+ Te (Myasthenia Gravis)
HNRNPL	0.325197	0.423	0.419	2.64e-07	0.0162439	CD8+ Te (Myasthenia Gravis)
COX7C	0.211113	0.663	0.692	3.46e-07	0.0212419	CD8+ Te (Myasthenia Gravis)
PPP6C	0.337007	0.202	0.17	3.47e-07	0.0213293	CD8+ Te (Myasthenia Gravis)
AP1S2	0.272261	0.111	0.08	3.54e-07	0.0217694	CD8+ Te (Myasthenia Gravis)
RAB2A	0.00596003	0.268	0.357	3.66e-07	0.0224784	CD8+ Te (Myasthenia Gravis)
ECD	0.271448	0.123	0.091	4.03e-07	0.0247486	CD8+ Te (Myasthenia Gravis)
POLD4	0.332233	0.248	0.219	5.24e-07	0.0321895	CD8+ Te (Myasthenia Gravis)
FNTA	0.310577	0.18	0.146	5.45e-07	0.0334868	CD8+ Te (Myasthenia Gravis)
CCDC28A	0.310577	0.1	0.072	6.66e-07	0.0409484	CD8+ Te (Myasthenia Gravis)
PCIF1	0.00185804	0.156	0.215	7.33e-07	0.04501	CD8+ Te (Myasthenia Gravis)
MAP1LC3B	0.325957	0.348	0.335	7.65e-07	0.0469884	CD8+ Te (Myasthenia Gravis)
CHST12	0.271921	0.323	0.294	8.85e-07	0.0543998	CD8+ Te (Myasthenia Gravis)
CTSS	0.307975	0.228	0.197	8.96e-07	0.0550732	CD8+ Te (Myasthenia Gravis)
TPRG1L	0.271964	0.106	0.077	9.42e-07	0.0578495	CD8+ Te (Myasthenia Gravis)
SUMO1	0.32003	0.273	0.248	9.76e-07	0.0599347	CD8+ Te (Myasthenia Gravis)
HNRNPUL1	0.0125596	0.279	0.373	1.05e-06	0.0645285	CD8+ Te (Myasthenia Gravis)
ENSA	0.321385	0.281	0.257	1.06e-06	0.0651626	CD8+ Te (Myasthenia Gravis)
NMRK1	0.25318	0.115	0.084	1.15e-06	0.0708218	CD8+ Te (Myasthenia Gravis)
MXD4	0.300287	0.241	0.208	1.16e-06	0.0715482	CD8+ Te (Myasthenia Gravis)
VPS26A	0.330017	0.164	0.133	1.17e-06	0.0720354	CD8+ Te (Myasthenia Gravis)
RBM39	0.207214	0.626	0.652	1.35e-06	0.0829808	CD8+ Te (Myasthenia Gravis)
POLR2M	0.296283	0.1	0.072	1.42e-06	0.0873396	CD8+ Te (Myasthenia Gravis)
SYNE1	0.267641	0.463	0.465	1.42e-06	0.0874303	CD8+ Te (Myasthenia Gravis)
XRN1	0.300157	0.224	0.194	1.46e-06	0.08944	CD8+ Te (Myasthenia Gravis)
PTMS	0.297159	0.206	0.17	1.46e-06	0.0896363	CD8+ Te (Myasthenia Gravis)
BOD1L1	0.341168	0.222	0.191	1.47e-06	0.0900673	CD8+ Te (Myasthenia Gravis)
CCSER2	0.342762	0.201	0.171	1.71e-06	0.104958	CD8+ Te (Myasthenia Gravis)
APMAP	0.244151	0.439	0.428	1.73e-06	0.106261	CD8+ Te (Myasthenia Gravis)
SEC61G	0.357567	0.369	0.371	2.09e-06	0.128239	CD8+ Te (Myasthenia Gravis)
IDS	0.324916	0.349	0.335	2.23e-06	0.136999	CD8+ Te (Myasthenia Gravis)
CCL4L2	0.944635	0.151	0.119	2.28e-06	0.140175	CD8+ Te (Myasthenia Gravis)
ZNF276	0.278921	0.186	0.154	2.31e-06	0.141901	CD8+ Te (Myasthenia Gravis)
WTAP	0.330256	0.285	0.264	2.35e-06	0.144508	CD8+ Te (Myasthenia Gravis)
TSEN54	0.297418	0.322	0.299	2.39e-06	0.146816	CD8+ Te (Myasthenia Gravis)
STK39	0.311558	0.143	0.112	2.4e-06	0.147689	CD8+ Te (Myasthenia Gravis)
PCBP2	0.327911	0.276	0.252	2.48e-06	0.152517	CD8+ Te (Myasthenia Gravis)
MT-ATP8	0.254057	0.787	0.807	2.58e-06	0.158559	CD8+ Te (Myasthenia Gravis)
SEM1	0.321139	0.287	0.266	2.71e-06	0.166346	CD8+ Te (Myasthenia Gravis)
CFLAR	0.311473	0.393	0.39	2.72e-06	0.166882	CD8+ Te (Myasthenia Gravis)
NECAP1	0.253652	0.1	0.073	2.75e-06	0.168975	CD8+ Te (Myasthenia Gravis)
NFE2L2	0.394433	0.165	0.138	2.82e-06	0.17354	CD8+ Te (Myasthenia Gravis)
SUPT4H1	0.299643	0.216	0.186	2.88e-06	0.177182	CD8+ Te (Myasthenia Gravis)
FAM133B	0.397965	0.156	0.13	3.31e-06	0.203337	CD8+ Te (Myasthenia Gravis)
KMT2A	0.345131	0.275	0.252	3.77e-06	0.231875	CD8+ Te (Myasthenia Gravis)
TWF1	0.301432	0.125	0.097	4.15e-06	0.254684	CD8+ Te (Myasthenia Gravis)
PKN1	0.328738	0.295	0.275	4.31e-06	0.264837	CD8+ Te (Myasthenia Gravis)
KRR1	0.00260062	0.128	0.177	4.41e-06	0.270881	CD8+ Te (Myasthenia Gravis)
STK24	0.314036	0.183	0.153	4.81e-06	0.295658	CD8+ Te (Myasthenia Gravis)
NDFIP1	0.337365	0.289	0.272	4.93e-06	0.302724	CD8+ Te (Myasthenia Gravis)
JARID2	0.327384	0.128	0.101	5.09e-06	0.312691	CD8+ Te (Myasthenia Gravis)
POLR2I	0.00265261	0.155	0.208	5.4e-06	0.331968	CD8+ Te (Myasthenia Gravis)
PLEKHA2	0.316616	0.143	0.115	5.43e-06	0.333714	CD8+ Te (Myasthenia Gravis)
PPP1CB	0.0346728	0.102	0.146	5.53e-06	0.339846	CD8+ Te (Myasthenia Gravis)
PRF1	0.036032	0.791	0.756	5.61e-06	0.344609	CD8+ Te (Myasthenia Gravis)
RAP2B	0.0145983	0.148	0.2	7.01e-06	0.430588	CD8+ Te (Myasthenia Gravis)
VPS13C	0.341582	0.283	0.264	7.07e-06	0.434076	CD8+ Te (Myasthenia Gravis)
NDUFA3	0.306198	0.297	0.277	7.2e-06	0.442336	CD8+ Te (Myasthenia Gravis)
MRFAP1L1	0.265494	0.167	0.137	8.45e-06	0.519314	CD8+ Te (Myasthenia Gravis)
SUMO3	0.00515398	0.184	0.243	9.05e-06	0.556142	CD8+ Te (Myasthenia Gravis)
MICOS13	0.00708741	0.216	0.28	9.19e-06	0.564597	CD8+ Te (Myasthenia Gravis)
AOAH	0.295899	0.303	0.28	9.24e-06	0.567746	CD8+ Te (Myasthenia Gravis)
EZR	0.0139361	0.33	0.422	9.33e-06	0.573318	CD8+ Te (Myasthenia Gravis)
RLF	0.00571603	0.092	0.131	9.51e-06	0.584566	CD8+ Te (Myasthenia Gravis)
CPD	0.278536	0.138	0.109	9.63e-06	0.591941	CD8+ Te (Myasthenia Gravis)
TIA1	0.267869	0.119	0.093	1.05e-05	0.644649	CD8+ Te (Myasthenia Gravis)
TXK	0.439656	0.163	0.139	1.13e-05	0.691512	CD8+ Te (Myasthenia Gravis)
PGRMC2	0.00751203	0.068	0.1	1.13e-05	0.693183	CD8+ Te (Myasthenia Gravis)
UQCRQ	0.0190794	0.297	0.387	1.13e-05	0.69691	CD8+ Te (Myasthenia Gravis)
NIBAN1	0.0386461	0.129	0.179	1.15e-05	0.709317	CD8+ Te (Myasthenia Gravis)
INPP4A	0.299941	0.19	0.162	1.28e-05	0.783566	CD8+ Te (Myasthenia Gravis)
SMAP2	0.449984	0.36	0.373	1.49e-05	0.913792	CD8+ Te (Myasthenia Gravis)
STAG1	0.27043	0.128	0.101	1.5e-05	0.918894	CD8+ Te (Myasthenia Gravis)
SYTL2	0.313791	0.168	0.142	1.6e-05	0.985888	CD8+ Te (Myasthenia Gravis)
GNB1	0.321899	0.302	0.287	1.71e-05	1	CD8+ Te (Myasthenia Gravis)
TMED4	0.00450417	0.202	0.264	1.9e-05	1	CD8+ Te (Myasthenia Gravis)
NEMF	0.0225394	0.161	0.214	1.96e-05	1	CD8+ Te (Myasthenia Gravis)
ARID4B	0.013669	0.31	0.395	2.03e-05	1	CD8+ Te (Myasthenia Gravis)
RAB9A	0.304725	0.201	0.176	2.24e-05	1	CD8+ Te (Myasthenia Gravis)
UFL1	0.268091	0.11	0.085	2.26e-05	1	CD8+ Te (Myasthenia Gravis)
NUP98	0.00602242	0.097	0.135	2.58e-05	1	CD8+ Te (Myasthenia Gravis)
CMTM6	0.0131241	0.17	0.224	2.61e-05	1	CD8+ Te (Myasthenia Gravis)
CD300A	0.27194	0.204	0.176	2.61e-05	1	CD8+ Te (Myasthenia Gravis)
RPS13	0.0823174	0.97	0.986	2.77e-05	1	CD8+ Te (Myasthenia Gravis)
KDM5A	0.016649	0.158	0.209	2.91e-05	1	CD8+ Te (Myasthenia Gravis)
SNHG1	0.31176	0.177	0.152	3.01e-05	1	CD8+ Te (Myasthenia Gravis)
REX1BD	0.00282558	0.306	0.388	3.03e-05	1	CD8+ Te (Myasthenia Gravis)
SAFB2	0.00999219	0.119	0.162	3.1e-05	1	CD8+ Te (Myasthenia Gravis)
RSL24D1	0.316314	0.321	0.314	3.13e-05	1	CD8+ Te (Myasthenia Gravis)
NAA20	0.000515395	0.1	0.138	3.22e-05	1	CD8+ Te (Myasthenia Gravis)
ELOC	0.011048	0.177	0.231	3.47e-05	1	CD8+ Te (Myasthenia Gravis)
RFTN1	0.346277	0.22	0.198	3.62e-05	1	CD8+ Te (Myasthenia Gravis)
AKT3	0.273664	0.101	0.078	4.06e-05	1	CD8+ Te (Myasthenia Gravis)
PTPN12	0.341786	0.156	0.131	4.17e-05	1	CD8+ Te (Myasthenia Gravis)
RAP1GDS1	0.320275	0.149	0.126	4.17e-05	1	CD8+ Te (Myasthenia Gravis)
JAZF1	0.228752	0.166	0.139	4.29e-05	1	CD8+ Te (Myasthenia Gravis)
GNAS	0.178642	0.601	0.645	4.49e-05	1	CD8+ Te (Myasthenia Gravis)
SYNC	0.252773	0.119	0.094	4.68e-05	1	CD8+ Te (Myasthenia Gravis)
RAB18	0.301192	0.188	0.165	4.98e-05	1	CD8+ Te (Myasthenia Gravis)
PLAA	0.0121747	0.09	0.125	5.06e-05	1	CD8+ Te (Myasthenia Gravis)
ATP1B3	0.00135056	0.174	0.224	5.09e-05	1	CD8+ Te (Myasthenia Gravis)
PRNP	0.0203697	0.144	0.192	5.14e-05	1	CD8+ Te (Myasthenia Gravis)
HNRNPA3	0.287874	0.479	0.504	5.52e-05	1	CD8+ Te (Myasthenia Gravis)
SUMF2	0.0295018	0.125	0.167	6.67e-05	1	CD8+ Te (Myasthenia Gravis)
YPEL5	0.00136989	0.209	0.269	6.83e-05	1	CD8+ Te (Myasthenia Gravis)
AKAP9	0.0236282	0.184	0.238	7.01e-05	1	CD8+ Te (Myasthenia Gravis)
CD164	0.326647	0.314	0.307	7.17e-05	1	CD8+ Te (Myasthenia Gravis)
KAT6A	0.0354073	0.124	0.167	7.35e-05	1	CD8+ Te (Myasthenia Gravis)
RUNX1	0.23089	0.131	0.106	7.42e-05	1	CD8+ Te (Myasthenia Gravis)
RABGGTB	0.28246	0.137	0.113	7.6e-05	1	CD8+ Te (Myasthenia Gravis)
OS9	0.014214	0.182	0.238	7.62e-05	1	CD8+ Te (Myasthenia Gravis)
CSNK1G2	0.279011	0.198	0.173	7.72e-05	1	CD8+ Te (Myasthenia Gravis)
FCMR	0.295468	0.254	0.234	7.8e-05	1	CD8+ Te (Myasthenia Gravis)
METAP2	0.0265062	0.114	0.154	7.82e-05	1	CD8+ Te (Myasthenia Gravis)
EIF4G3	0.269395	0.146	0.121	8.41e-05	1	CD8+ Te (Myasthenia Gravis)
TBRG1	0.010179	0.219	0.28	8.74e-05	1	CD8+ Te (Myasthenia Gravis)
CPSF7	0.00826462	0.07	0.1	8.77e-05	1	CD8+ Te (Myasthenia Gravis)
VPS4A	0.222123	0.108	0.084	9.12e-05	1	CD8+ Te (Myasthenia Gravis)
C6orf226	0.00433997	0.095	0.129	9.19e-05	1	CD8+ Te (Myasthenia Gravis)
TNRC6B	0.346518	0.244	0.229	9.67e-05	1	CD8+ Te (Myasthenia Gravis)
HBP1	0.318482	0.152	0.13	0.000100774	1	CD8+ Te (Myasthenia Gravis)
LSM6	0.248156	0.15	0.125	0.000101211	1	CD8+ Te (Myasthenia Gravis)
NIPBL	0.0122605	0.193	0.247	0.000104268	1	CD8+ Te (Myasthenia Gravis)
REL	0.336806	0.266	0.252	0.000104713	1	CD8+ Te (Myasthenia Gravis)
ITPRIP	0.230571	0.114	0.09	0.000105696	1	CD8+ Te (Myasthenia Gravis)
C1orf43	0.00475942	0.146	0.19	0.000107128	1	CD8+ Te (Myasthenia Gravis)
MAN1A1	0.234437	0.115	0.091	0.000107594	1	CD8+ Te (Myasthenia Gravis)
FTH1	0.074725	0.934	0.961	0.000108531	1	CD8+ Te (Myasthenia Gravis)
NORAD	0.0279756	0.115	0.154	0.000110182	1	CD8+ Te (Myasthenia Gravis)
AL135905.2	0.279369	0.114	0.092	0.000112062	1	CD8+ Te (Myasthenia Gravis)
KAT8	0.00190215	0.083	0.114	0.000114867	1	CD8+ Te (Myasthenia Gravis)
NPC2	0.0382292	0.131	0.174	0.000115537	1	CD8+ Te (Myasthenia Gravis)
ZNRF2	0.201979	0.108	0.084	0.000120152	1	CD8+ Te (Myasthenia Gravis)
TRIM28	0.00157541	0.122	0.161	0.000122287	1	CD8+ Te (Myasthenia Gravis)
RBM5	0.281955	0.122	0.1	0.000124117	1	CD8+ Te (Myasthenia Gravis)
MIER1	0.0354018	0.177	0.229	0.00012741	1	CD8+ Te (Myasthenia Gravis)
MBD2	0.162738	0.148	0.12	0.000128903	1	CD8+ Te (Myasthenia Gravis)
ZFR	0.0159221	0.136	0.178	0.000130938	1	CD8+ Te (Myasthenia Gravis)
IL7R	0.462867	0.16	0.216	0.000131133	1	CD8+ Te (Myasthenia Gravis)
KLF6	0.101516	0.454	0.571	0.000133711	1	CD8+ Te (Myasthenia Gravis)
SF3B6	0.0148046	0.283	0.361	0.000134966	1	CD8+ Te (Myasthenia Gravis)
RNF13	0.248795	0.128	0.105	0.00013601	1	CD8+ Te (Myasthenia Gravis)
EOMES	0.241422	0.144	0.118	0.000136266	1	CD8+ Te (Myasthenia Gravis)
BSDC1	0.00464381	0.077	0.106	0.000137915	1	CD8+ Te (Myasthenia Gravis)
GPATCH8	0.398433	0.199	0.185	0.000139722	1	CD8+ Te (Myasthenia Gravis)
OSTF1	0.212447	0.413	0.419	0.000142936	1	CD8+ Te (Myasthenia Gravis)
DUS1L	0.247627	0.175	0.15	0.000150022	1	CD8+ Te (Myasthenia Gravis)
SLC2A4RG	0.231807	0.205	0.18	0.00015065	1	CD8+ Te (Myasthenia Gravis)
HTATIP2	0.00591883	0.101	0.135	0.000157486	1	CD8+ Te (Myasthenia Gravis)
GSDMD	0.00818265	0.16	0.204	0.000158044	1	CD8+ Te (Myasthenia Gravis)
ASH1L	0.302163	0.183	0.162	0.000162775	1	CD8+ Te (Myasthenia Gravis)
PDE4B	0.0413627	0.095	0.129	0.000167829	1	CD8+ Te (Myasthenia Gravis)
COQ10B	0.000919521	0.12	0.158	0.000173714	1	CD8+ Te (Myasthenia Gravis)
ANKRD36	0.0233031	0.091	0.124	0.000174664	1	CD8+ Te (Myasthenia Gravis)
IDI1	0.341197	0.242	0.228	0.00017707	1	CD8+ Te (Myasthenia Gravis)
SUPT16H	0.0240516	0.133	0.175	0.000177395	1	CD8+ Te (Myasthenia Gravis)
MYBL1	0.0150894	0.238	0.301	0.000177891	1	CD8+ Te (Myasthenia Gravis)
RANBP1	0.0379278	0.174	0.225	0.000178397	1	CD8+ Te (Myasthenia Gravis)
SELPLG	0.264804	0.437	0.455	0.000180275	1	CD8+ Te (Myasthenia Gravis)
ERLEC1	0.0115041	0.113	0.149	0.000182507	1	CD8+ Te (Myasthenia Gravis)
ACAP2	0.0295362	0.282	0.358	0.000183771	1	CD8+ Te (Myasthenia Gravis)
MBNL1	0.228647	0.538	0.575	0.000188718	1	CD8+ Te (Myasthenia Gravis)
YTHDC1	0.0256798	0.174	0.224	0.000191112	1	CD8+ Te (Myasthenia Gravis)
SLC38A1	0.0264836	0.247	0.314	0.000196699	1	CD8+ Te (Myasthenia Gravis)
STAG2	0.0205509	0.124	0.163	0.000198307	1	CD8+ Te (Myasthenia Gravis)
SPCS3	0.0165085	0.247	0.312	0.000199863	1	CD8+ Te (Myasthenia Gravis)
SEC11A	0.0282381	0.263	0.333	0.00020066	1	CD8+ Te (Myasthenia Gravis)
TOB1	0.0478409	0.147	0.191	0.00020176	1	CD8+ Te (Myasthenia Gravis)
TUBA4A	0.010252	0.287	0.359	0.000201989	1	CD8+ Te (Myasthenia Gravis)
RNF115	0.30842	0.196	0.177	0.00020961	1	CD8+ Te (Myasthenia Gravis)
ARHGEF6	0.0085141	0.122	0.16	0.000215002	1	CD8+ Te (Myasthenia Gravis)
HNRNPF	0.244892	0.362	0.361	0.000222776	1	CD8+ Te (Myasthenia Gravis)
UFM1	0.328846	0.182	0.162	0.000229601	1	CD8+ Te (Myasthenia Gravis)
ARHGAP9	0.277604	0.322	0.314	0.000230726	1	CD8+ Te (Myasthenia Gravis)
COPS8	0.243403	0.116	0.095	0.000231274	1	CD8+ Te (Myasthenia Gravis)
GOLGB1	0.0242601	0.11	0.145	0.000231857	1	CD8+ Te (Myasthenia Gravis)
JOSD1	0.260597	0.112	0.091	0.000233643	1	CD8+ Te (Myasthenia Gravis)
KMT2C	0.0511202	0.156	0.201	0.000235489	1	CD8+ Te (Myasthenia Gravis)
MKLN1	0.222615	0.102	0.081	0.00023658	1	CD8+ Te (Myasthenia Gravis)
ASCC3	0.00560803	0.095	0.127	0.00024086	1	CD8+ Te (Myasthenia Gravis)
MOGS	0.00367279	0.11	0.145	0.000251451	1	CD8+ Te (Myasthenia Gravis)
HERC1	0.0125367	0.131	0.171	0.000252516	1	CD8+ Te (Myasthenia Gravis)
DSTN	0.323942	0.353	0.359	0.000261736	1	CD8+ Te (Myasthenia Gravis)
CNPPD1	0.0110949	0.173	0.22	0.000262394	1	CD8+ Te (Myasthenia Gravis)
CCNG1	0.0065365	0.121	0.158	0.000277332	1	CD8+ Te (Myasthenia Gravis)
NGDN	0.0135893	0.134	0.173	0.000281556	1	CD8+ Te (Myasthenia Gravis)
HIF1A	0.0481019	0.109	0.145	0.000283594	1	CD8+ Te (Myasthenia Gravis)
PPP3R1	0.219289	0.134	0.111	0.000288065	1	CD8+ Te (Myasthenia Gravis)
RTN4	0.0258114	0.202	0.255	0.000292577	1	CD8+ Te (Myasthenia Gravis)
RBM23	0.243593	0.102	0.082	0.000294108	1	CD8+ Te (Myasthenia Gravis)
RAP1A	0.0265928	0.244	0.31	0.000300172	1	CD8+ Te (Myasthenia Gravis)
COX6C	0.191832	0.598	0.643	0.000307129	1	CD8+ Te (Myasthenia Gravis)
OSER1	0.049388	0.104	0.14	0.000307883	1	CD8+ Te (Myasthenia Gravis)
BCCIP	0.0254375	0.119	0.156	0.000317865	1	CD8+ Te (Myasthenia Gravis)
COG3	0.0451141	0.109	0.145	0.000330962	1	CD8+ Te (Myasthenia Gravis)
GLCCI1	0.240292	0.154	0.131	0.00033388	1	CD8+ Te (Myasthenia Gravis)
PPP3CA	0.0209199	0.115	0.151	0.000334796	1	CD8+ Te (Myasthenia Gravis)
RP9	0.00642984	0.085	0.114	0.000339285	1	CD8+ Te (Myasthenia Gravis)
NUMA1	0.0245063	0.108	0.143	0.000344297	1	CD8+ Te (Myasthenia Gravis)
PBRM1	0.010726	0.122	0.159	0.0003547	1	CD8+ Te (Myasthenia Gravis)
BAG5	0.0055589	0.076	0.103	0.000355789	1	CD8+ Te (Myasthenia Gravis)
BLOC1S4	0.00424919	0.127	0.164	0.000359698	1	CD8+ Te (Myasthenia Gravis)
CHRAC1	0.0323678	0.105	0.139	0.000365139	1	CD8+ Te (Myasthenia Gravis)
SEC31A	0.0150642	0.157	0.2	0.000370325	1	CD8+ Te (Myasthenia Gravis)
ITGB1	0.277703	0.472	0.487	0.000370421	1	CD8+ Te (Myasthenia Gravis)
SNHG3	0.103682	0.157	0.208	0.000371692	1	CD8+ Te (Myasthenia Gravis)
ATP2B1	0.0340858	0.107	0.141	0.000371983	1	CD8+ Te (Myasthenia Gravis)
UNC119	0.0217626	0.073	0.1	0.00037416	1	CD8+ Te (Myasthenia Gravis)
MED15	0.267415	0.231	0.211	0.000386274	1	CD8+ Te (Myasthenia Gravis)
SENP6	0.0356789	0.155	0.198	0.000417535	1	CD8+ Te (Myasthenia Gravis)
RRAS2	0.0118225	0.094	0.125	0.000421738	1	CD8+ Te (Myasthenia Gravis)
BTAF1	0.00832891	0.094	0.125	0.000426296	1	CD8+ Te (Myasthenia Gravis)
AFTPH	0.225264	0.102	0.082	0.00042694	1	CD8+ Te (Myasthenia Gravis)
MAT2B	0.314709	0.256	0.244	0.000430474	1	CD8+ Te (Myasthenia Gravis)
TM2D3	0.0134469	0.088	0.118	0.000430722	1	CD8+ Te (Myasthenia Gravis)
WBP1	0.2195	0.119	0.097	0.000431824	1	CD8+ Te (Myasthenia Gravis)
MRPS21	0.0321868	0.266	0.333	0.000435218	1	CD8+ Te (Myasthenia Gravis)
AKT2	0.00557683	0.084	0.113	0.000435548	1	CD8+ Te (Myasthenia Gravis)
CHD3	0.0552686	0.186	0.235	0.000438533	1	CD8+ Te (Myasthenia Gravis)
SUCO	0.0133308	0.084	0.112	0.000438736	1	CD8+ Te (Myasthenia Gravis)
CREBBP	0.0131623	0.094	0.125	0.000448218	1	CD8+ Te (Myasthenia Gravis)
DR1	0.00677557	0.138	0.176	0.000463088	1	CD8+ Te (Myasthenia Gravis)
COX6B1	0.177427	0.58	0.629	0.00046359	1	CD8+ Te (Myasthenia Gravis)
CASP8	0.334548	0.262	0.255	0.00046684	1	CD8+ Te (Myasthenia Gravis)
UBA2	0.0149306	0.128	0.164	0.000470989	1	CD8+ Te (Myasthenia Gravis)
TSEN15	0.005055	0.102	0.134	0.000470996	1	CD8+ Te (Myasthenia Gravis)
ZNF655	0.260486	0.183	0.163	0.000479619	1	CD8+ Te (Myasthenia Gravis)
B4GALT1	0.0303323	0.184	0.233	0.000482139	1	CD8+ Te (Myasthenia Gravis)
DDX50	0.232406	0.112	0.091	0.000489153	1	CD8+ Te (Myasthenia Gravis)
FBXO7	0.00123374	0.233	0.289	0.000491082	1	CD8+ Te (Myasthenia Gravis)
HADHA	0.0199967	0.219	0.274	0.000505906	1	CD8+ Te (Myasthenia Gravis)
BDP1	0.0650557	0.166	0.211	0.000506758	1	CD8+ Te (Myasthenia Gravis)
ZFYVE28	0.198744	0.124	0.101	0.000515222	1	CD8+ Te (Myasthenia Gravis)
CNTRL	0.0174339	0.096	0.127	0.000520201	1	CD8+ Te (Myasthenia Gravis)
SYF2	0.0388099	0.283	0.355	0.000535826	1	CD8+ Te (Myasthenia Gravis)
ZRSR2	0.237785	0.107	0.087	0.000546167	1	CD8+ Te (Myasthenia Gravis)
UBTF	0.0222983	0.135	0.173	0.000565932	1	CD8+ Te (Myasthenia Gravis)
SNRPA1	0.28994	0.192	0.174	0.000567217	1	CD8+ Te (Myasthenia Gravis)
PTPRA	0.299626	0.259	0.249	0.000576374	1	CD8+ Te (Myasthenia Gravis)
FOSL2	0.0833235	0.169	0.219	0.000591908	1	CD8+ Te (Myasthenia Gravis)
DNAJB1	0.0326118	0.33	0.404	0.000599516	1	CD8+ Te (Myasthenia Gravis)
POLR2H	0.00327697	0.075	0.101	0.000600403	1	CD8+ Te (Myasthenia Gravis)
GSAP	0.274243	0.108	0.089	0.000610716	1	CD8+ Te (Myasthenia Gravis)
ITPA	0.000959218	0.122	0.157	0.000618939	1	CD8+ Te (Myasthenia Gravis)
PRPS1	0.00627905	0.079	0.106	0.000623177	1	CD8+ Te (Myasthenia Gravis)
PUM2	0.236133	0.145	0.124	0.00063146	1	CD8+ Te (Myasthenia Gravis)
NOB1	0.00365049	0.081	0.108	0.000637111	1	CD8+ Te (Myasthenia Gravis)
DIP2A	0.311314	0.224	0.209	0.000642304	1	CD8+ Te (Myasthenia Gravis)
HOTAIRM1	0.0151188	0.099	0.13	0.000672038	1	CD8+ Te (Myasthenia Gravis)
RBBP4	0.254312	0.288	0.279	0.000675915	1	CD8+ Te (Myasthenia Gravis)
SDR39U1	0.010184	0.134	0.17	0.000691333	1	CD8+ Te (Myasthenia Gravis)
SERPINB1	0.0456925	0.286	0.357	0.000698682	1	CD8+ Te (Myasthenia Gravis)
PSME3	0.0445097	0.081	0.11	0.000705376	1	CD8+ Te (Myasthenia Gravis)
TRIM38	0.019474	0.091	0.12	0.000730056	1	CD8+ Te (Myasthenia Gravis)
KIAA2026	0.270439	0.16	0.141	0.000731068	1	CD8+ Te (Myasthenia Gravis)
ATM	0.330204	0.308	0.309	0.000733918	1	CD8+ Te (Myasthenia Gravis)
TRIM22	0.0187409	0.227	0.282	0.000741774	1	CD8+ Te (Myasthenia Gravis)
HEXD	0.243507	0.122	0.102	0.000754488	1	CD8+ Te (Myasthenia Gravis)
CCT8	0.0269326	0.18	0.227	0.000775414	1	CD8+ Te (Myasthenia Gravis)
SERPINB6	0.01632	0.111	0.144	0.000784189	1	CD8+ Te (Myasthenia Gravis)
MAN2B1	0.0351298	0.079	0.106	0.000785365	1	CD8+ Te (Myasthenia Gravis)
DBNL	0.00125217	0.189	0.236	0.000811801	1	CD8+ Te (Myasthenia Gravis)
SAR1A	0.0157897	0.104	0.136	0.000812005	1	CD8+ Te (Myasthenia Gravis)
SNRPG	0.274415	0.258	0.247	0.000827999	1	CD8+ Te (Myasthenia Gravis)
MT2A	0.0309973	0.414	0.499	0.000854781	1	CD8+ Te (Myasthenia Gravis)
UBQLN2	0.0406929	0.087	0.115	0.000854878	1	CD8+ Te (Myasthenia Gravis)
TRIAP1	0.0195889	0.077	0.103	0.000855911	1	CD8+ Te (Myasthenia Gravis)
IVNS1ABP	0.0462184	0.135	0.172	0.000857764	1	CD8+ Te (Myasthenia Gravis)
SETD2	0.0549337	0.145	0.185	0.00086351	1	CD8+ Te (Myasthenia Gravis)
TUT7	0.0131531	0.094	0.122	0.000872719	1	CD8+ Te (Myasthenia Gravis)
CPNE3	0.0218451	0.157	0.197	0.00087862	1	CD8+ Te (Myasthenia Gravis)
GALNT10	0.0233227	0.092	0.121	0.000881109	1	CD8+ Te (Myasthenia Gravis)
SDF4	0.03015	0.248	0.31	0.000886356	1	CD8+ Te (Myasthenia Gravis)
DIDO1	0.0130443	0.109	0.141	0.000886787	1	CD8+ Te (Myasthenia Gravis)
AXIN1	0.223332	0.112	0.093	0.000894156	1	CD8+ Te (Myasthenia Gravis)
ERI3	0.00459699	0.077	0.103	0.000933299	1	CD8+ Te (Myasthenia Gravis)
DYNLT1	0.297937	0.299	0.3	0.000948688	1	CD8+ Te (Myasthenia Gravis)
IFI16	0.259258	0.26	0.248	0.000952464	1	CD8+ Te (Myasthenia Gravis)
GTF3C1	0.283504	0.17	0.152	0.00095754	1	CD8+ Te (Myasthenia Gravis)
MAD1L1	0.185634	0.145	0.122	0.000962797	1	CD8+ Te (Myasthenia Gravis)
GSPT1	0.0613993	0.19	0.238	0.00096846	1	CD8+ Te (Myasthenia Gravis)
WIPI2	0.0169905	0.111	0.144	0.000969835	1	CD8+ Te (Myasthenia Gravis)
VTI1A	0.0431403	0.1	0.131	0.00097871	1	CD8+ Te (Myasthenia Gravis)
RASGRP1	0.0347408	0.158	0.2	0.000980661	1	CD8+ Te (Myasthenia Gravis)
COPS2	0.0299959	0.127	0.162	0.000988356	1	CD8+ Te (Myasthenia Gravis)
PICALM	0.0146643	0.118	0.151	0.00099329	1	CD8+ Te (Myasthenia Gravis)
TMEM248	0.0244616	0.15	0.19	0.00100289	1	CD8+ Te (Myasthenia Gravis)
PNRC1	0.0945793	0.842	0.892	0.00105122	1	CD8+ Te (Myasthenia Gravis)
RCN2	0.0298273	0.151	0.191	0.00105364	1	CD8+ Te (Myasthenia Gravis)
DNAJC21	0.0245859	0.109	0.14	0.00105938	1	CD8+ Te (Myasthenia Gravis)
SLC20A1	0.247282	0.174	0.154	0.00107988	1	CD8+ Te (Myasthenia Gravis)
SUN2	0.206417	0.535	0.571	0.00108102	1	CD8+ Te (Myasthenia Gravis)
MAP2K1	0.0413271	0.09	0.119	0.00108412	1	CD8+ Te (Myasthenia Gravis)
CDK13	0.0206119	0.175	0.219	0.00109226	1	CD8+ Te (Myasthenia Gravis)
PEX16	0.0103988	0.127	0.161	0.00109514	1	CD8+ Te (Myasthenia Gravis)
ITFG1	0.0148595	0.081	0.107	0.00110363	1	CD8+ Te (Myasthenia Gravis)
SIAH2	0.000676098	0.124	0.156	0.00110946	1	CD8+ Te (Myasthenia Gravis)
CDS2	0.0251582	0.112	0.145	0.00112293	1	CD8+ Te (Myasthenia Gravis)
TRAPPC10	0.277553	0.236	0.223	0.00115614	1	CD8+ Te (Myasthenia Gravis)
UBR4	0.0225269	0.104	0.134	0.0011794	1	CD8+ Te (Myasthenia Gravis)
OXNAD1	0.0935191	0.113	0.148	0.0011942	1	CD8+ Te (Myasthenia Gravis)
WNK1	0.000650315	0.199	0.244	0.00119469	1	CD8+ Te (Myasthenia Gravis)
QKI	0.237834	0.145	0.126	0.00121205	1	CD8+ Te (Myasthenia Gravis)
SH3KBP1	0.263652	0.342	0.346	0.00121973	1	CD8+ Te (Myasthenia Gravis)
VPS13A	0.00927314	0.115	0.146	0.00122151	1	CD8+ Te (Myasthenia Gravis)
STK38	0.27395	0.249	0.237	0.00122684	1	CD8+ Te (Myasthenia Gravis)
EPS15	0.288952	0.197	0.182	0.00123756	1	CD8+ Te (Myasthenia Gravis)
FNBP4	0.0440346	0.242	0.3	0.00123952	1	CD8+ Te (Myasthenia Gravis)
ATP6V1F	0.0307697	0.3	0.373	0.00130221	1	CD8+ Te (Myasthenia Gravis)
TRMT112	0.208633	0.393	0.405	0.00130988	1	CD8+ Te (Myasthenia Gravis)
RCSD1	0.276919	0.302	0.295	0.00133856	1	CD8+ Te (Myasthenia Gravis)
CYB5B	0.229079	0.118	0.1	0.00133932	1	CD8+ Te (Myasthenia Gravis)
ZFAS1	0.0376566	0.315	0.391	0.00134469	1	CD8+ Te (Myasthenia Gravis)
SNRPD1	0.0370098	0.197	0.245	0.00135618	1	CD8+ Te (Myasthenia Gravis)
GBP2	0.00719117	0.167	0.207	0.0013679	1	CD8+ Te (Myasthenia Gravis)
USP34	0.0265539	0.177	0.22	0.00138596	1	CD8+ Te (Myasthenia Gravis)
ADAM8	0.247369	0.253	0.239	0.00139054	1	CD8+ Te (Myasthenia Gravis)
ERH	0.255095	0.34	0.349	0.00140044	1	CD8+ Te (Myasthenia Gravis)
CCAR1	0.0437476	0.124	0.158	0.00140494	1	CD8+ Te (Myasthenia Gravis)
P2RY8	0.0615569	0.242	0.301	0.00143688	1	CD8+ Te (Myasthenia Gravis)
NLRC5	0.00535598	0.151	0.187	0.001451	1	CD8+ Te (Myasthenia Gravis)
CBLB	0.266265	0.307	0.304	0.00149192	1	CD8+ Te (Myasthenia Gravis)
CLEC2D	0.0207226	0.204	0.248	0.00150398	1	CD8+ Te (Myasthenia Gravis)
PRPF40A	0.0565855	0.217	0.27	0.00151616	1	CD8+ Te (Myasthenia Gravis)
PAFAH1B1	0.0419598	0.214	0.266	0.00153738	1	CD8+ Te (Myasthenia Gravis)
LPIN2	0.0240394	0.104	0.133	0.00154419	1	CD8+ Te (Myasthenia Gravis)
HNRNPK	0.166821	0.52	0.559	0.00155014	1	CD8+ Te (Myasthenia Gravis)
CYTOR	0.281856	0.265	0.254	0.00155095	1	CD8+ Te (Myasthenia Gravis)
SP140L	0.0138299	0.107	0.136	0.00156669	1	CD8+ Te (Myasthenia Gravis)
RNF149	0.0114069	0.252	0.305	0.00158875	1	CD8+ Te (Myasthenia Gravis)
ATP5F1C	0.00657866	0.285	0.347	0.00159564	1	CD8+ Te (Myasthenia Gravis)
PHF12	0.0421861	0.079	0.105	0.00160005	1	CD8+ Te (Myasthenia Gravis)
GSK3B	0.0276586	0.15	0.186	0.00164486	1	CD8+ Te (Myasthenia Gravis)
GOLGA4	0.0393455	0.196	0.243	0.00164545	1	CD8+ Te (Myasthenia Gravis)
NUCKS1	0.264793	0.339	0.348	0.00171542	1	CD8+ Te (Myasthenia Gravis)
TMEM203	0.00489689	0.097	0.126	0.00171694	1	CD8+ Te (Myasthenia Gravis)
SNW1	0.0312389	0.131	0.166	0.00174429	1	CD8+ Te (Myasthenia Gravis)
MOB1A	0.0410574	0.229	0.284	0.00175062	1	CD8+ Te (Myasthenia Gravis)
CAST	0.00840433	0.427	0.52	0.00175864	1	CD8+ Te (Myasthenia Gravis)
KHDRBS1	0.0113425	0.349	0.427	0.00176964	1	CD8+ Te (Myasthenia Gravis)
RNPC3	0.255878	0.146	0.128	0.00179242	1	CD8+ Te (Myasthenia Gravis)
MDH1	0.0229359	0.196	0.242	0.00181556	1	CD8+ Te (Myasthenia Gravis)
MRPL3	0.0107316	0.083	0.108	0.00182527	1	CD8+ Te (Myasthenia Gravis)
SORL1	0.360352	0.257	0.257	0.00182975	1	CD8+ Te (Myasthenia Gravis)
PDIA4	0.0510017	0.147	0.186	0.00183883	1	CD8+ Te (Myasthenia Gravis)
MAPK1IP1L	0.0577999	0.231	0.286	0.0018404	1	CD8+ Te (Myasthenia Gravis)
MBTPS1	0.0380962	0.087	0.113	0.00184221	1	CD8+ Te (Myasthenia Gravis)
ITGA4	0.00427471	0.462	0.555	0.00186645	1	CD8+ Te (Myasthenia Gravis)
CEP85L	0.0393657	0.089	0.116	0.00189073	1	CD8+ Te (Myasthenia Gravis)
SET	0.190395	0.512	0.545	0.00192845	1	CD8+ Te (Myasthenia Gravis)
NAA38	0.0183406	0.207	0.255	0.00192895	1	CD8+ Te (Myasthenia Gravis)
NAP1L1	0.0467521	0.268	0.331	0.00193676	1	CD8+ Te (Myasthenia Gravis)
PSMA3	0.0501662	0.156	0.197	0.00193977	1	CD8+ Te (Myasthenia Gravis)
RAB5B	0.230008	0.116	0.099	0.00194526	1	CD8+ Te (Myasthenia Gravis)
MLF2	0.00843228	0.217	0.265	0.00196444	1	CD8+ Te (Myasthenia Gravis)
JADE2	0.0118268	0.095	0.121	0.00197764	1	CD8+ Te (Myasthenia Gravis)
CITED2	0.372818	0.242	0.233	0.00198808	1	CD8+ Te (Myasthenia Gravis)
ZNHIT3	0.0244942	0.103	0.132	0.00200027	1	CD8+ Te (Myasthenia Gravis)
FUNDC2	0.0426235	0.166	0.207	0.00200066	1	CD8+ Te (Myasthenia Gravis)
NDUFS6	0.010185	0.233	0.283	0.00200477	1	CD8+ Te (Myasthenia Gravis)
ADPGK	0.015266	0.099	0.127	0.00200558	1	CD8+ Te (Myasthenia Gravis)
TIMM17A	0.0275448	0.089	0.116	0.00202425	1	CD8+ Te (Myasthenia Gravis)
BTG3	0.0118476	0.101	0.129	0.00203518	1	CD8+ Te (Myasthenia Gravis)
GGNBP2	0.052033	0.213	0.266	0.00204351	1	CD8+ Te (Myasthenia Gravis)
BTN3A3	0.181099	0.116	0.097	0.00206298	1	CD8+ Te (Myasthenia Gravis)
IL12RB1	0.0164634	0.123	0.155	0.00208526	1	CD8+ Te (Myasthenia Gravis)
COPG1	0.0383835	0.091	0.118	0.00208909	1	CD8+ Te (Myasthenia Gravis)
RNF220	0.00353371	0.159	0.196	0.00209284	1	CD8+ Te (Myasthenia Gravis)
CNIH4	0.00651963	0.076	0.1	0.00209585	1	CD8+ Te (Myasthenia Gravis)
CAPZB	0.138891	0.596	0.651	0.00211718	1	CD8+ Te (Myasthenia Gravis)
MIA3	0.00813507	0.108	0.137	0.0021202	1	CD8+ Te (Myasthenia Gravis)
SEPTIN2	0.0329075	0.21	0.261	0.00215286	1	CD8+ Te (Myasthenia Gravis)
RAB6A	0.0334785	0.167	0.208	0.00217959	1	CD8+ Te (Myasthenia Gravis)
YBX1	0.126983	0.687	0.73	0.00219007	1	CD8+ Te (Myasthenia Gravis)
NADSYN1	0.0219602	0.125	0.157	0.00219128	1	CD8+ Te (Myasthenia Gravis)
SSBP3	0.213835	0.206	0.188	0.00219419	1	CD8+ Te (Myasthenia Gravis)
ARID5B	0.290611	0.22	0.208	0.00219562	1	CD8+ Te (Myasthenia Gravis)
CFAP97	0.0660608	0.118	0.152	0.00219666	1	CD8+ Te (Myasthenia Gravis)
NSMF	0.176969	0.1	0.081	0.00221297	1	CD8+ Te (Myasthenia Gravis)
COPZ1	0.00272069	0.153	0.188	0.00221621	1	CD8+ Te (Myasthenia Gravis)
FAF1	0.0165742	0.083	0.108	0.00233587	1	CD8+ Te (Myasthenia Gravis)
RNF139	0.0239085	0.117	0.148	0.00234842	1	CD8+ Te (Myasthenia Gravis)
SRSF4	0.247928	0.229	0.217	0.00235768	1	CD8+ Te (Myasthenia Gravis)
MBD4	0.254508	0.173	0.158	0.00237549	1	CD8+ Te (Myasthenia Gravis)
OPA1	0.0451476	0.077	0.101	0.00238539	1	CD8+ Te (Myasthenia Gravis)
MAN1A2	0.0194719	0.131	0.165	0.00239242	1	CD8+ Te (Myasthenia Gravis)
WDR82	0.0122219	0.124	0.155	0.0024036	1	CD8+ Te (Myasthenia Gravis)
TSPYL2	0.0164794	0.129	0.16	0.00241496	1	CD8+ Te (Myasthenia Gravis)
GDI1	0.0143976	0.122	0.153	0.00245539	1	CD8+ Te (Myasthenia Gravis)
RHEB	0.00370091	0.092	0.118	0.00245872	1	CD8+ Te (Myasthenia Gravis)
DHX29	0.00224755	0.096	0.122	0.00246712	1	CD8+ Te (Myasthenia Gravis)
CEP57	0.0439222	0.14	0.175	0.00246766	1	CD8+ Te (Myasthenia Gravis)
NR1D2	0.249428	0.131	0.115	0.00253337	1	CD8+ Te (Myasthenia Gravis)
PDXDC1	0.0323224	0.077	0.101	0.00253474	1	CD8+ Te (Myasthenia Gravis)
GZMH	0.0461651	0.863	0.819	0.00255827	1	CD8+ Te (Myasthenia Gravis)
ATP2B4	0.0219453	0.233	0.282	0.00264203	1	CD8+ Te (Myasthenia Gravis)
RECQL	0.0304502	0.136	0.169	0.00264579	1	CD8+ Te (Myasthenia Gravis)
USP16	0.0559387	0.159	0.198	0.00267296	1	CD8+ Te (Myasthenia Gravis)
AGK	0.00160508	0.087	0.111	0.00268052	1	CD8+ Te (Myasthenia Gravis)
RNF38	0.236621	0.112	0.096	0.00271749	1	CD8+ Te (Myasthenia Gravis)
PRKX	0.0894712	0.159	0.201	0.00271857	1	CD8+ Te (Myasthenia Gravis)
CCDC88C	0.252526	0.322	0.319	0.00275	1	CD8+ Te (Myasthenia Gravis)
COMMD2	0.017605	0.121	0.152	0.00279804	1	CD8+ Te (Myasthenia Gravis)
SNAP29	0.040625	0.085	0.11	0.00281133	1	CD8+ Te (Myasthenia Gravis)
NUDT5	0.011311	0.108	0.135	0.00285181	1	CD8+ Te (Myasthenia Gravis)
MYL12B	0.0906065	0.756	0.824	0.00286613	1	CD8+ Te (Myasthenia Gravis)
MAP3K2	0.0299139	0.133	0.165	0.0028768	1	CD8+ Te (Myasthenia Gravis)
CNOT1	0.279834	0.164	0.149	0.00288519	1	CD8+ Te (Myasthenia Gravis)
MFF	0.0349711	0.173	0.213	0.00289055	1	CD8+ Te (Myasthenia Gravis)
NDUFB6	0.04918	0.171	0.211	0.00289735	1	CD8+ Te (Myasthenia Gravis)
KPNA3	0.0254908	0.078	0.101	0.00293778	1	CD8+ Te (Myasthenia Gravis)
SNRPA	0.0276184	0.225	0.274	0.00294631	1	CD8+ Te (Myasthenia Gravis)
SH3BP2	0.221957	0.135	0.118	0.00298953	1	CD8+ Te (Myasthenia Gravis)
SDCBP	0.298563	0.155	0.141	0.00302642	1	CD8+ Te (Myasthenia Gravis)
UGP2	0.0102396	0.136	0.169	0.00320872	1	CD8+ Te (Myasthenia Gravis)
RBM15B	0.208341	0.117	0.1	0.00320927	1	CD8+ Te (Myasthenia Gravis)
KDM2A	0.0301226	0.169	0.209	0.0032169	1	CD8+ Te (Myasthenia Gravis)
PPP6R2	0.0441348	0.101	0.128	0.00326052	1	CD8+ Te (Myasthenia Gravis)
MYCBP2	0.051723	0.205	0.252	0.00333663	1	CD8+ Te (Myasthenia Gravis)
ERICH1	0.0864169	0.148	0.186	0.00334155	1	CD8+ Te (Myasthenia Gravis)
IL16	0.0476693	0.202	0.246	0.00335774	1	CD8+ Te (Myasthenia Gravis)
DOCK11	0.0275542	0.106	0.134	0.00336864	1	CD8+ Te (Myasthenia Gravis)
PRPF38B	0.280808	0.28	0.279	0.00339227	1	CD8+ Te (Myasthenia Gravis)
CEBPD	0.298347	0.131	0.115	0.00339729	1	CD8+ Te (Myasthenia Gravis)
VPS36	0.00885761	0.157	0.192	0.00340895	1	CD8+ Te (Myasthenia Gravis)
ADGRG1	0.131342	0.408	0.4	0.00343347	1	CD8+ Te (Myasthenia Gravis)
ANP32A	0.0232729	0.249	0.304	0.00344436	1	CD8+ Te (Myasthenia Gravis)
SCML4	0.219896	0.146	0.128	0.00344501	1	CD8+ Te (Myasthenia Gravis)
KLHL28	0.234555	0.124	0.107	0.00345287	1	CD8+ Te (Myasthenia Gravis)
MLLT10	0.00674675	0.086	0.11	0.00349348	1	CD8+ Te (Myasthenia Gravis)
HYOU1	0.0398633	0.082	0.106	0.00350117	1	CD8+ Te (Myasthenia Gravis)
PSMD14	0.0153536	0.098	0.124	0.00352724	1	CD8+ Te (Myasthenia Gravis)
LINC01278	0.22689	0.107	0.092	0.00354288	1	CD8+ Te (Myasthenia Gravis)
DNAJC1	0.0343085	0.23	0.278	0.00360355	1	CD8+ Te (Myasthenia Gravis)
RAB24	0.0157171	0.129	0.159	0.00366333	1	CD8+ Te (Myasthenia Gravis)
ARRDC2	0.254041	0.139	0.124	0.00367994	1	CD8+ Te (Myasthenia Gravis)
C11orf58	0.0607143	0.321	0.396	0.0036991	1	CD8+ Te (Myasthenia Gravis)
LAMTOR4	0.00233978	0.395	0.477	0.0039024	1	CD8+ Te (Myasthenia Gravis)
RAB8A	0.0259307	0.169	0.207	0.00391526	1	CD8+ Te (Myasthenia Gravis)
EIF4E2	0.0159783	0.14	0.172	0.00392329	1	CD8+ Te (Myasthenia Gravis)
ZFX	0.0350618	0.083	0.107	0.00393523	1	CD8+ Te (Myasthenia Gravis)
MAN2A1	0.0114313	0.078	0.1	0.00398806	1	CD8+ Te (Myasthenia Gravis)
STX16	0.241089	0.105	0.089	0.00402885	1	CD8+ Te (Myasthenia Gravis)
CHORDC1	0.183452	0.111	0.094	0.00404573	1	CD8+ Te (Myasthenia Gravis)
CBFB	0.0452147	0.089	0.114	0.00405921	1	CD8+ Te (Myasthenia Gravis)
NAE1	0.0106081	0.095	0.119	0.00414902	1	CD8+ Te (Myasthenia Gravis)
MFSD11	0.207962	0.106	0.09	0.00415579	1	CD8+ Te (Myasthenia Gravis)
CA5B	0.0488381	0.119	0.149	0.00417201	1	CD8+ Te (Myasthenia Gravis)
BNIP3L	0.0290349	0.116	0.145	0.00419568	1	CD8+ Te (Myasthenia Gravis)
UNC13D	0.0192736	0.101	0.127	0.00426227	1	CD8+ Te (Myasthenia Gravis)
PHF11	0.0312189	0.178	0.217	0.00430282	1	CD8+ Te (Myasthenia Gravis)
HDGF	0.0350166	0.107	0.134	0.00430641	1	CD8+ Te (Myasthenia Gravis)
TCIRG1	0.0189238	0.227	0.273	0.00433674	1	CD8+ Te (Myasthenia Gravis)
BZW1	0.27584	0.393	0.416	0.00437305	1	CD8+ Te (Myasthenia Gravis)
ATP6V0E1	0.191132	0.439	0.467	0.00446822	1	CD8+ Te (Myasthenia Gravis)
TMEM183A	0.0388818	0.121	0.15	0.00449576	1	CD8+ Te (Myasthenia Gravis)
NUDT3	0.0104163	0.104	0.13	0.00451472	1	CD8+ Te (Myasthenia Gravis)
CCDC18-AS1	0.0968227	0.134	0.169	0.004525	1	CD8+ Te (Myasthenia Gravis)
ZDHHC6	0.0153874	0.09	0.114	0.00453262	1	CD8+ Te (Myasthenia Gravis)
NSMCE4A	0.0179741	0.101	0.126	0.00463343	1	CD8+ Te (Myasthenia Gravis)
MEI1	0.0216854	0.098	0.123	0.00467483	1	CD8+ Te (Myasthenia Gravis)
PPIE	0.00675642	0.093	0.117	0.00468565	1	CD8+ Te (Myasthenia Gravis)
EIF2B5	0.0232129	0.081	0.103	0.004686	1	CD8+ Te (Myasthenia Gravis)
SERPINB9	0.0590834	0.144	0.179	0.00476673	1	CD8+ Te (Myasthenia Gravis)
PITHD1	0.0307757	0.144	0.177	0.00480517	1	CD8+ Te (Myasthenia Gravis)
ZMAT2	0.0693126	0.193	0.237	0.004812	1	CD8+ Te (Myasthenia Gravis)
YDJC	0.00689221	0.08	0.102	0.00489857	1	CD8+ Te (Myasthenia Gravis)
HACD4	0.0488304	0.158	0.194	0.00494831	1	CD8+ Te (Myasthenia Gravis)
CRBN	0.0522164	0.181	0.222	0.00503277	1	CD8+ Te (Myasthenia Gravis)
GIMAP4	0.0231048	0.278	0.333	0.00523764	1	CD8+ Te (Myasthenia Gravis)
NDUFB1	0.270942	0.176	0.164	0.00530589	1	CD8+ Te (Myasthenia Gravis)
LPIN1	0.0508019	0.115	0.145	0.0053083	1	CD8+ Te (Myasthenia Gravis)
RNASEH2C	0.2052	0.119	0.103	0.00532107	1	CD8+ Te (Myasthenia Gravis)
SRPK1	0.0102143	0.111	0.137	0.00533876	1	CD8+ Te (Myasthenia Gravis)
CDC42SE2	0.312169	0.302	0.312	0.00535357	1	CD8+ Te (Myasthenia Gravis)
ABHD14B	0.247636	0.196	0.184	0.00538485	1	CD8+ Te (Myasthenia Gravis)
CYCS	0.0422562	0.247	0.3	0.00539258	1	CD8+ Te (Myasthenia Gravis)
RBMS1	0.0454989	0.227	0.275	0.00539706	1	CD8+ Te (Myasthenia Gravis)
TRPM7	0.0539075	0.103	0.13	0.0054443	1	CD8+ Te (Myasthenia Gravis)
STARD3NL	0.218023	0.144	0.127	0.00545017	1	CD8+ Te (Myasthenia Gravis)
NDUFB4	0.0337823	0.288	0.35	0.00547269	1	CD8+ Te (Myasthenia Gravis)
EIF2A	0.0346011	0.139	0.172	0.00547397	1	CD8+ Te (Myasthenia Gravis)
SELENOS	0.0517789	0.156	0.191	0.00548725	1	CD8+ Te (Myasthenia Gravis)
PTK2B	0.0304077	0.12	0.149	0.00549085	1	CD8+ Te (Myasthenia Gravis)
DHX15	0.0161594	0.081	0.104	0.00549969	1	CD8+ Te (Myasthenia Gravis)
STIM1	0.00802969	0.102	0.127	0.00554416	1	CD8+ Te (Myasthenia Gravis)
NIFK	0.257499	0.121	0.106	0.00555958	1	CD8+ Te (Myasthenia Gravis)
SCP2	0.229432	0.328	0.33	0.00564079	1	CD8+ Te (Myasthenia Gravis)
DCTD	0.0122714	0.083	0.105	0.00575885	1	CD8+ Te (Myasthenia Gravis)
ELMO1	0.0513179	0.105	0.131	0.0057948	1	CD8+ Te (Myasthenia Gravis)
DEF6	0.00964069	0.228	0.271	0.00581283	1	CD8+ Te (Myasthenia Gravis)
NCK1	0.0129424	0.11	0.137	0.00583352	1	CD8+ Te (Myasthenia Gravis)
CRTC2	0.0133517	0.092	0.116	0.00585955	1	CD8+ Te (Myasthenia Gravis)
HSD17B11	0.259933	0.184	0.172	0.00600952	1	CD8+ Te (Myasthenia Gravis)
FNDC3B	0.22867	0.107	0.093	0.00610218	1	CD8+ Te (Myasthenia Gravis)
LIX1L	0.0446454	0.093	0.118	0.00613314	1	CD8+ Te (Myasthenia Gravis)
EIF4G1	0.0242449	0.111	0.137	0.00620713	1	CD8+ Te (Myasthenia Gravis)
NDE1	0.0149527	0.09	0.114	0.00624144	1	CD8+ Te (Myasthenia Gravis)
PLEC	0.0302139	0.105	0.13	0.00631518	1	CD8+ Te (Myasthenia Gravis)
DLG1	0.0357192	0.087	0.11	0.00631837	1	CD8+ Te (Myasthenia Gravis)
MRPL10	0.249606	0.24	0.232	0.0063733	1	CD8+ Te (Myasthenia Gravis)
IDH3B	0.0420407	0.139	0.17	0.00641922	1	CD8+ Te (Myasthenia Gravis)
FAM32A	0.0591884	0.136	0.167	0.00651855	1	CD8+ Te (Myasthenia Gravis)
CHD1	0.0617342	0.21	0.257	0.00654312	1	CD8+ Te (Myasthenia Gravis)
RRAGA	0.0136714	0.096	0.12	0.00654319	1	CD8+ Te (Myasthenia Gravis)
THUMPD3-AS1	0.0474333	0.088	0.111	0.00664605	1	CD8+ Te (Myasthenia Gravis)
ABT1	0.0476557	0.137	0.17	0.00691137	1	CD8+ Te (Myasthenia Gravis)
NCOR2	0.00230697	0.089	0.112	0.00693281	1	CD8+ Te (Myasthenia Gravis)
PURA	0.199491	0.155	0.138	0.00694214	1	CD8+ Te (Myasthenia Gravis)
AL139246.5	0.148763	0.104	0.087	0.00695263	1	CD8+ Te (Myasthenia Gravis)
SCNM1	0.0318523	0.132	0.162	0.0070727	1	CD8+ Te (Myasthenia Gravis)
BTBD6	0.183275	0.102	0.087	0.00721875	1	CD8+ Te (Myasthenia Gravis)
ETNK1	0.0332377	0.128	0.155	0.00730989	1	CD8+ Te (Myasthenia Gravis)
ADAM10	0.0396574	0.188	0.228	0.00754706	1	CD8+ Te (Myasthenia Gravis)
SYAP1	0.296974	0.177	0.168	0.00760745	1	CD8+ Te (Myasthenia Gravis)
PGK1	0.0286191	0.393	0.477	0.00769575	1	CD8+ Te (Myasthenia Gravis)
USP22	0.227087	0.122	0.107	0.00772085	1	CD8+ Te (Myasthenia Gravis)
SEPTIN6	0.0407635	0.364	0.439	0.00787047	1	CD8+ Te (Myasthenia Gravis)
ITGAM	0.123508	0.163	0.205	0.00796911	1	CD8+ Te (Myasthenia Gravis)
SMAP1	0.0698899	0.196	0.239	0.00803119	1	CD8+ Te (Myasthenia Gravis)
COMTD1	0.00713247	0.097	0.12	0.00803582	1	CD8+ Te (Myasthenia Gravis)
CWC15	0.0716008	0.187	0.229	0.00817026	1	CD8+ Te (Myasthenia Gravis)
DGKZ	0.226591	0.346	0.355	0.00822462	1	CD8+ Te (Myasthenia Gravis)
EIF2S2	0.0613609	0.154	0.188	0.00822941	1	CD8+ Te (Myasthenia Gravis)
GLS	0.0387397	0.216	0.259	0.0082342	1	CD8+ Te (Myasthenia Gravis)
SOCS1	0.296948	0.145	0.133	0.00829288	1	CD8+ Te (Myasthenia Gravis)
MEX3C	0.0448421	0.089	0.112	0.00835377	1	CD8+ Te (Myasthenia Gravis)
DNMT1	0.0347872	0.171	0.206	0.00841796	1	CD8+ Te (Myasthenia Gravis)
SRA1	0.0387296	0.14	0.172	0.0084459	1	CD8+ Te (Myasthenia Gravis)
SLU7	0.0667824	0.121	0.151	0.00847254	1	CD8+ Te (Myasthenia Gravis)
RBBP6	0.0550589	0.28	0.339	0.00847793	1	CD8+ Te (Myasthenia Gravis)
PTPN18	0.0187091	0.202	0.24	0.00851512	1	CD8+ Te (Myasthenia Gravis)
TRG-AS1	0.0312671	0.173	0.207	0.00859474	1	CD8+ Te (Myasthenia Gravis)
WAS	0.0115698	0.362	0.44	0.00860306	1	CD8+ Te (Myasthenia Gravis)
SF3A1	0.0764552	0.225	0.273	0.00865457	1	CD8+ Te (Myasthenia Gravis)
POM121	0.1836	0.116	0.101	0.00872719	1	CD8+ Te (Myasthenia Gravis)
RER1	0.0441878	0.194	0.233	0.00874494	1	CD8+ Te (Myasthenia Gravis)
TNKS2	0.0561924	0.162	0.198	0.00878495	1	CD8+ Te (Myasthenia Gravis)
UQCRB	0.0145678	0.566	0.666	0.00899472	1	CD8+ Te (Myasthenia Gravis)
PPP2R5E	0.0451681	0.138	0.169	0.00902198	1	CD8+ Te (Myasthenia Gravis)
RNF138	0.0527998	0.097	0.122	0.00904215	1	CD8+ Te (Myasthenia Gravis)
ATP6V1G1	0.00222887	0.471	0.57	0.00914237	1	CD8+ Te (Myasthenia Gravis)
ANXA2	0.215519	0.405	0.429	0.00915583	1	CD8+ Te (Myasthenia Gravis)
TMF1	0.0591149	0.163	0.198	0.00919091	1	CD8+ Te (Myasthenia Gravis)
ST3GAL1	0.0621988	0.127	0.156	0.00920655	1	CD8+ Te (Myasthenia Gravis)
TAF3	0.0342112	0.115	0.142	0.00923772	1	CD8+ Te (Myasthenia Gravis)
PARP14	0.0397836	0.097	0.12	0.00932636	1	CD8+ Te (Myasthenia Gravis)
AC020916.1	0.239267	0.101	0.086	0.00946081	1	CD8+ Te (Myasthenia Gravis)
RSBN1L	0.00738482	0.192	0.227	0.00952522	1	CD8+ Te (Myasthenia Gravis)
FOXN2	0.0371758	0.094	0.117	0.00957085	1	CD8+ Te (Myasthenia Gravis)
COL6A2	0.164728	0.1	0.085	0.00963829	1	CD8+ Te (Myasthenia Gravis)
NDUFA5	0.265134	0.164	0.153	0.00971741	1	CD8+ Te (Myasthenia Gravis)
PTGES3	0.0320946	0.36	0.437	0.00983588	1	CD8+ Te (Myasthenia Gravis)
HDAC1	0.0226829	0.222	0.265	0.00997224	1	CD8+ Te (Myasthenia Gravis)
RC3H2	0.0363025	0.109	0.134	0.0100261	1	CD8+ Te (Myasthenia Gravis)
HEXB	0.0291181	0.098	0.121	0.0100655	1	CD8+ Te (Myasthenia Gravis)
ACBD3	0.0152303	0.085	0.106	0.0100723	1	CD8+ Te (Myasthenia Gravis)
FBXO32	0.010134	0.086	0.107	0.0102258	1	CD8+ Te (Myasthenia Gravis)
PSMC2	0.0453021	0.097	0.121	0.0102397	1	CD8+ Te (Myasthenia Gravis)
ZNF22	0.0312287	0.12	0.147	0.0103569	1	CD8+ Te (Myasthenia Gravis)
EIF3E	0.0667099	0.337	0.413	0.010359	1	CD8+ Te (Myasthenia Gravis)
EFHD2	0.0441655	0.773	0.796	0.0103791	1	CD8+ Te (Myasthenia Gravis)
SP3	0.0719143	0.154	0.189	0.0104304	1	CD8+ Te (Myasthenia Gravis)
TMEM107	0.263118	0.105	0.091	0.0105157	1	CD8+ Te (Myasthenia Gravis)
EPC1	0.225586	0.431	0.46	0.0105269	1	CD8+ Te (Myasthenia Gravis)
PER1	0.286665	0.119	0.107	0.0106285	1	CD8+ Te (Myasthenia Gravis)
PBDC1	0.0291155	0.111	0.135	0.0106498	1	CD8+ Te (Myasthenia Gravis)
SNHG15	0.0538066	0.149	0.181	0.0106607	1	CD8+ Te (Myasthenia Gravis)
HNRNPC	0.18125	0.467	0.497	0.0106651	1	CD8+ Te (Myasthenia Gravis)
AC008105.3	0.0152145	0.08	0.101	0.0106712	1	CD8+ Te (Myasthenia Gravis)
UPF3A	0.273335	0.183	0.172	0.0107474	1	CD8+ Te (Myasthenia Gravis)
MNAT1	0.219637	0.104	0.09	0.0108025	1	CD8+ Te (Myasthenia Gravis)
PYROXD1	0.0421873	0.079	0.1	0.0108392	1	CD8+ Te (Myasthenia Gravis)
TAF7	0.0862134	0.233	0.284	0.0109066	1	CD8+ Te (Myasthenia Gravis)
REXO2	0.0225101	0.107	0.131	0.0109122	1	CD8+ Te (Myasthenia Gravis)
SYNRG	0.0663887	0.17	0.205	0.0111134	1	CD8+ Te (Myasthenia Gravis)
PARP4	0.055542	0.1	0.125	0.0111221	1	CD8+ Te (Myasthenia Gravis)
RNF11	0.0384222	0.09	0.113	0.011158	1	CD8+ Te (Myasthenia Gravis)
USP8	0.0515922	0.104	0.129	0.0111817	1	CD8+ Te (Myasthenia Gravis)
MKNK2	0.0197615	0.164	0.196	0.011211	1	CD8+ Te (Myasthenia Gravis)
MGMT	0.0210385	0.13	0.158	0.0112756	1	CD8+ Te (Myasthenia Gravis)
SPG7	0.0671272	0.134	0.163	0.0113131	1	CD8+ Te (Myasthenia Gravis)
RALGAPA1	0.254883	0.146	0.133	0.0114125	1	CD8+ Te (Myasthenia Gravis)
YWHAE	0.0303635	0.103	0.127	0.0114229	1	CD8+ Te (Myasthenia Gravis)
ZFAND5	0.0542109	0.133	0.163	0.011683	1	CD8+ Te (Myasthenia Gravis)
E2F4	0.00346956	0.136	0.162	0.0117858	1	CD8+ Te (Myasthenia Gravis)
ZCCHC17	0.0436876	0.098	0.121	0.0117997	1	CD8+ Te (Myasthenia Gravis)
ADCY7	0.249	0.14	0.127	0.0118878	1	CD8+ Te (Myasthenia Gravis)
BIRC6	0.0691759	0.183	0.221	0.0119091	1	CD8+ Te (Myasthenia Gravis)
PDCL3	0.2399	0.104	0.091	0.0120751	1	CD8+ Te (Myasthenia Gravis)
SKAP1	0.210683	0.417	0.446	0.0121231	1	CD8+ Te (Myasthenia Gravis)
SLC35B1	0.0293486	0.082	0.103	0.0122326	1	CD8+ Te (Myasthenia Gravis)
SDHC	0.0656108	0.187	0.226	0.0124789	1	CD8+ Te (Myasthenia Gravis)
URI1	0.245694	0.268	0.268	0.0125822	1	CD8+ Te (Myasthenia Gravis)
GMPR2	0.00218341	0.082	0.102	0.0126062	1	CD8+ Te (Myasthenia Gravis)
STK4	0.19214	0.519	0.565	0.0127127	1	CD8+ Te (Myasthenia Gravis)
TRMT10C	0.0488345	0.085	0.106	0.0127901	1	CD8+ Te (Myasthenia Gravis)
FAM162A	0.038308	0.108	0.133	0.0128049	1	CD8+ Te (Myasthenia Gravis)
POLR3GL	0.271748	0.247	0.246	0.0128256	1	CD8+ Te (Myasthenia Gravis)
BLCAP	0.0359619	0.08	0.1	0.0128284	1	CD8+ Te (Myasthenia Gravis)
ZNF652	0.00404436	0.097	0.119	0.0129979	1	CD8+ Te (Myasthenia Gravis)
UBQLN1	0.0365733	0.111	0.136	0.0130467	1	CD8+ Te (Myasthenia Gravis)
CLSTN3	0.0159268	0.098	0.121	0.0130669	1	CD8+ Te (Myasthenia Gravis)
SBF1	0.0131621	0.08	0.1	0.0131881	1	CD8+ Te (Myasthenia Gravis)
HMGN3	0.251097	0.343	0.358	0.0132471	1	CD8+ Te (Myasthenia Gravis)
ALYREF	0.2173	0.224	0.215	0.0133155	1	CD8+ Te (Myasthenia Gravis)
ERG28	0.0224529	0.08	0.1	0.0133176	1	CD8+ Te (Myasthenia Gravis)
MED13L	0.205064	0.103	0.09	0.0134948	1	CD8+ Te (Myasthenia Gravis)
STOM	0.0390825	0.199	0.239	0.0138505	1	CD8+ Te (Myasthenia Gravis)
AMD1	0.0330184	0.12	0.146	0.0138956	1	CD8+ Te (Myasthenia Gravis)
GAK	0.0330418	0.103	0.125	0.0139241	1	CD8+ Te (Myasthenia Gravis)
DNAJA2	0.0661989	0.155	0.187	0.0140215	1	CD8+ Te (Myasthenia Gravis)
FBRS	0.0057515	0.087	0.107	0.0141689	1	CD8+ Te (Myasthenia Gravis)
IK	0.256896	0.28	0.284	0.0141851	1	CD8+ Te (Myasthenia Gravis)
XPO1	0.0408587	0.096	0.117	0.0142215	1	CD8+ Te (Myasthenia Gravis)
DNAJB14	0.245756	0.198	0.189	0.014287	1	CD8+ Te (Myasthenia Gravis)
G6PD	0.0171698	0.184	0.218	0.0143797	1	CD8+ Te (Myasthenia Gravis)
CCNL2	0.0369375	0.105	0.128	0.0144037	1	CD8+ Te (Myasthenia Gravis)
SPG21	0.0573477	0.119	0.146	0.014412	1	CD8+ Te (Myasthenia Gravis)
CYB561D2	0.0409295	0.159	0.19	0.0145288	1	CD8+ Te (Myasthenia Gravis)
CD5	0.0450486	0.145	0.173	0.014571	1	CD8+ Te (Myasthenia Gravis)
PIGC	0.0106649	0.1	0.122	0.0146054	1	CD8+ Te (Myasthenia Gravis)
KPNA4	0.205152	0.15	0.138	0.0148424	1	CD8+ Te (Myasthenia Gravis)
RABGAP1L	0.22823	0.262	0.258	0.0149141	1	CD8+ Te (Myasthenia Gravis)
GABPB1-AS1	0.0255648	0.081	0.101	0.0149152	1	CD8+ Te (Myasthenia Gravis)
SUCLG2	0.0524635	0.091	0.113	0.0149446	1	CD8+ Te (Myasthenia Gravis)
VAPA	0.0700025	0.256	0.31	0.0150902	1	CD8+ Te (Myasthenia Gravis)
NIP7	0.0128671	0.087	0.107	0.0151076	1	CD8+ Te (Myasthenia Gravis)
COX7A2L	0.0820981	0.248	0.302	0.0151453	1	CD8+ Te (Myasthenia Gravis)
PTBP1	0.0507719	0.159	0.19	0.0154763	1	CD8+ Te (Myasthenia Gravis)
ADD3	0.0530432	0.309	0.372	0.0156863	1	CD8+ Te (Myasthenia Gravis)
BLOC1S6	0.0726379	0.112	0.137	0.0156989	1	CD8+ Te (Myasthenia Gravis)
ARF6	0.170593	0.504	0.541	0.0157163	1	CD8+ Te (Myasthenia Gravis)
RPAIN	0.0485371	0.122	0.149	0.0158019	1	CD8+ Te (Myasthenia Gravis)
PHF20L1	0.239594	0.129	0.117	0.0158595	1	CD8+ Te (Myasthenia Gravis)
SNX3	0.0697824	0.295	0.358	0.0158709	1	CD8+ Te (Myasthenia Gravis)
PML	0.00463807	0.097	0.117	0.0159001	1	CD8+ Te (Myasthenia Gravis)
PRPF8	0.0624511	0.243	0.293	0.0159163	1	CD8+ Te (Myasthenia Gravis)
SECISBP2	0.0773212	0.123	0.149	0.0159222	1	CD8+ Te (Myasthenia Gravis)
SSBP4	0.145115	0.448	0.471	0.0159279	1	CD8+ Te (Myasthenia Gravis)
AKAP17A	0.0412358	0.115	0.139	0.0165382	1	CD8+ Te (Myasthenia Gravis)
RAB8B	0.259907	0.163	0.152	0.0166055	1	CD8+ Te (Myasthenia Gravis)
PCNX1	0.238487	0.14	0.129	0.0169336	1	CD8+ Te (Myasthenia Gravis)
ERGIC1	0.065594	0.094	0.116	0.0170394	1	CD8+ Te (Myasthenia Gravis)
MLX	0.0271882	0.107	0.13	0.0170502	1	CD8+ Te (Myasthenia Gravis)
SDF2	0.00251236	0.094	0.114	0.0172852	1	CD8+ Te (Myasthenia Gravis)
PAIP2	0.212766	0.386	0.414	0.0174379	1	CD8+ Te (Myasthenia Gravis)
LYPLA1	0.0615499	0.134	0.162	0.017625	1	CD8+ Te (Myasthenia Gravis)
PIK3R1	0.156691	0.409	0.491	0.0176963	1	CD8+ Te (Myasthenia Gravis)
ALG5	0.0118619	0.091	0.111	0.0177831	1	CD8+ Te (Myasthenia Gravis)
ARL5A	0.03943	0.185	0.221	0.0178373	1	CD8+ Te (Myasthenia Gravis)
GNPTG	0.0458953	0.144	0.173	0.0179348	1	CD8+ Te (Myasthenia Gravis)
PITPNB	0.0218601	0.091	0.111	0.0179966	1	CD8+ Te (Myasthenia Gravis)
PLAAT3	0.0171116	0.155	0.183	0.0180073	1	CD8+ Te (Myasthenia Gravis)
BCAS2	0.0848167	0.153	0.185	0.0181855	1	CD8+ Te (Myasthenia Gravis)
MRFAP1	0.0722376	0.15	0.181	0.0184033	1	CD8+ Te (Myasthenia Gravis)
RASSF7	0.0128359	0.099	0.12	0.0184688	1	CD8+ Te (Myasthenia Gravis)
SMG1	0.0652015	0.185	0.223	0.0185729	1	CD8+ Te (Myasthenia Gravis)
CCDC69	0.10707	0.182	0.222	0.0186572	1	CD8+ Te (Myasthenia Gravis)
MGAT1	0.207957	0.161	0.149	0.0188543	1	CD8+ Te (Myasthenia Gravis)
TFDP1	0.0273556	0.082	0.101	0.0188774	1	CD8+ Te (Myasthenia Gravis)
LSM8	0.234939	0.274	0.276	0.0191787	1	CD8+ Te (Myasthenia Gravis)
MEAF6	0.239863	0.262	0.265	0.0192906	1	CD8+ Te (Myasthenia Gravis)
DNAJC8	0.0842839	0.269	0.324	0.0194414	1	CD8+ Te (Myasthenia Gravis)
PRDX1	0.0464637	0.241	0.286	0.0194546	1	CD8+ Te (Myasthenia Gravis)
KLHDC2	0.0707062	0.128	0.155	0.0197875	1	CD8+ Te (Myasthenia Gravis)
NCALD	0.222796	0.11	0.099	0.0201475	1	CD8+ Te (Myasthenia Gravis)
EMC10	0.0759304	0.144	0.174	0.0201792	1	CD8+ Te (Myasthenia Gravis)
HMGB2	0.228079	0.332	0.347	0.0202882	1	CD8+ Te (Myasthenia Gravis)
TMED2	0.282243	0.281	0.29	0.0210019	1	CD8+ Te (Myasthenia Gravis)
SNHG8	0.108329	0.221	0.268	0.0212146	1	CD8+ Te (Myasthenia Gravis)
SMARCC2	0.0837033	0.181	0.217	0.0215465	1	CD8+ Te (Myasthenia Gravis)
RPL36	0.0596795	0.95	0.964	0.0218044	1	CD8+ Te (Myasthenia Gravis)
EIF2B1	0.033739	0.092	0.113	0.0219954	1	CD8+ Te (Myasthenia Gravis)
CRYBG1	0.290432	0.163	0.156	0.022844	1	CD8+ Te (Myasthenia Gravis)
LIPA	0.198456	0.1	0.088	0.0233204	1	CD8+ Te (Myasthenia Gravis)
DUSP11	0.0418712	0.097	0.118	0.0233744	1	CD8+ Te (Myasthenia Gravis)
DDX27	0.0797752	0.095	0.116	0.0234225	1	CD8+ Te (Myasthenia Gravis)
TGFBR2	0.0364841	0.187	0.222	0.0235533	1	CD8+ Te (Myasthenia Gravis)
NSD1	0.0754	0.153	0.183	0.0236074	1	CD8+ Te (Myasthenia Gravis)
GDI2	0.202087	0.267	0.265	0.0239403	1	CD8+ Te (Myasthenia Gravis)
FGD5-AS1	0.060496	0.082	0.102	0.0239527	1	CD8+ Te (Myasthenia Gravis)
MMADHC	0.0489258	0.169	0.201	0.0242915	1	CD8+ Te (Myasthenia Gravis)
TBCA	0.0621992	0.286	0.339	0.024447	1	CD8+ Te (Myasthenia Gravis)
NOP10	0.045429	0.206	0.244	0.0246205	1	CD8+ Te (Myasthenia Gravis)
UBE2E3	0.0573189	0.161	0.191	0.0246444	1	CD8+ Te (Myasthenia Gravis)
TMED10	0.0891379	0.269	0.324	0.0248354	1	CD8+ Te (Myasthenia Gravis)
ANKRD36C	0.0717805	0.099	0.12	0.0248454	1	CD8+ Te (Myasthenia Gravis)
PKN2	0.0606476	0.085	0.104	0.0248582	1	CD8+ Te (Myasthenia Gravis)
CWC25	0.053845	0.09	0.11	0.0250303	1	CD8+ Te (Myasthenia Gravis)
CHST11	0.0511543	0.168	0.201	0.0250387	1	CD8+ Te (Myasthenia Gravis)
OFD1	0.0483595	0.184	0.216	0.0252229	1	CD8+ Te (Myasthenia Gravis)
ANKRD11	0.247078	0.3	0.307	0.0252784	1	CD8+ Te (Myasthenia Gravis)
GLUL	0.242306	0.171	0.163	0.025359	1	CD8+ Te (Myasthenia Gravis)
TP53I13	0.18785	0.133	0.12	0.0256034	1	CD8+ Te (Myasthenia Gravis)
PLEKHO1	0.060965	0.088	0.107	0.025766	1	CD8+ Te (Myasthenia Gravis)
NBR1	0.0382041	0.088	0.106	0.0258323	1	CD8+ Te (Myasthenia Gravis)
VPS29	0.0559013	0.19	0.225	0.0259096	1	CD8+ Te (Myasthenia Gravis)
BRI3	0.0284676	0.147	0.173	0.026214	1	CD8+ Te (Myasthenia Gravis)
CDK2AP2	0.184024	0.335	0.341	0.0263891	1	CD8+ Te (Myasthenia Gravis)
PA2G4	0.0775925	0.268	0.319	0.0264262	1	CD8+ Te (Myasthenia Gravis)
C19orf25	0.0334256	0.093	0.113	0.0266907	1	CD8+ Te (Myasthenia Gravis)
RO60	0.0621532	0.169	0.201	0.0267483	1	CD8+ Te (Myasthenia Gravis)
NBEAL2	0.0199023	0.127	0.15	0.0268456	1	CD8+ Te (Myasthenia Gravis)
ZMYM2	0.070439	0.092	0.113	0.0268529	1	CD8+ Te (Myasthenia Gravis)
SLC38A10	0.0435937	0.109	0.131	0.0272143	1	CD8+ Te (Myasthenia Gravis)
SNRPF	0.068212	0.229	0.273	0.0272446	1	CD8+ Te (Myasthenia Gravis)
OCIAD1	0.240987	0.245	0.245	0.0274355	1	CD8+ Te (Myasthenia Gravis)
THRAP3	0.217065	0.307	0.316	0.0275042	1	CD8+ Te (Myasthenia Gravis)
CAP1	0.0143716	0.475	0.565	0.0275224	1	CD8+ Te (Myasthenia Gravis)
CEP350	0.0689652	0.164	0.195	0.0279025	1	CD8+ Te (Myasthenia Gravis)
AC243960.1	0.0933397	0.143	0.172	0.0282394	1	CD8+ Te (Myasthenia Gravis)
RAB27A	0.0335423	0.177	0.209	0.0286166	1	CD8+ Te (Myasthenia Gravis)
UHMK1	0.24605	0.244	0.246	0.0287667	1	CD8+ Te (Myasthenia Gravis)
RBM6	0.0560633	0.135	0.161	0.0289088	1	CD8+ Te (Myasthenia Gravis)
ACTR1A	0.0204748	0.119	0.141	0.0289627	1	CD8+ Te (Myasthenia Gravis)
PPCS	0.0555221	0.159	0.189	0.0290379	1	CD8+ Te (Myasthenia Gravis)
TRGC2	0.162791	0.108	0.095	0.0291165	1	CD8+ Te (Myasthenia Gravis)
SLC25A38	0.047027	0.094	0.113	0.0294035	1	CD8+ Te (Myasthenia Gravis)
DPYD	0.265367	0.154	0.147	0.0295808	1	CD8+ Te (Myasthenia Gravis)
NKTR	0.0733108	0.224	0.267	0.0296107	1	CD8+ Te (Myasthenia Gravis)
FYB1	0.021348	0.48	0.564	0.0298472	1	CD8+ Te (Myasthenia Gravis)
TOR1AIP1	0.0955722	0.101	0.124	0.0300232	1	CD8+ Te (Myasthenia Gravis)
NGRN	0.0557436	0.086	0.105	0.0300384	1	CD8+ Te (Myasthenia Gravis)
MOAP1	0.05356	0.091	0.111	0.0300688	1	CD8+ Te (Myasthenia Gravis)
CTSW	0.0345453	0.882	0.91	0.0301608	1	CD8+ Te (Myasthenia Gravis)
CHMP5	0.17958	0.101	0.089	0.0302754	1	CD8+ Te (Myasthenia Gravis)
PCED1B	0.0725572	0.1	0.122	0.0306307	1	CD8+ Te (Myasthenia Gravis)
ANKRD13D	0.20876	0.171	0.162	0.0315353	1	CD8+ Te (Myasthenia Gravis)
CYTH1	0.21747	0.362	0.382	0.0315403	1	CD8+ Te (Myasthenia Gravis)
ADRB2	0.00929791	0.157	0.183	0.0316851	1	CD8+ Te (Myasthenia Gravis)
ATXN1	0.196497	0.116	0.105	0.0319787	1	CD8+ Te (Myasthenia Gravis)
CNPY3	0.056627	0.215	0.253	0.032231	1	CD8+ Te (Myasthenia Gravis)
C1D	0.242319	0.155	0.147	0.0325407	1	CD8+ Te (Myasthenia Gravis)
RALBP1	0.0699992	0.193	0.228	0.0336143	1	CD8+ Te (Myasthenia Gravis)
SMIM10L1	0.0758074	0.129	0.155	0.0338308	1	CD8+ Te (Myasthenia Gravis)
MRPS6	0.165909	0.163	0.151	0.0340803	1	CD8+ Te (Myasthenia Gravis)
RELA	0.0600385	0.148	0.175	0.0341573	1	CD8+ Te (Myasthenia Gravis)
SAT1	0.308735	0.391	0.42	0.0344198	1	CD8+ Te (Myasthenia Gravis)
SMARCC1	0.0641524	0.189	0.223	0.0346954	1	CD8+ Te (Myasthenia Gravis)
NKAP	0.0770614	0.098	0.118	0.034701	1	CD8+ Te (Myasthenia Gravis)
RPA2	0.194047	0.176	0.167	0.0351509	1	CD8+ Te (Myasthenia Gravis)
CIRBP	0.157198	0.674	0.734	0.0353874	1	CD8+ Te (Myasthenia Gravis)
FKBP1A	0.0752877	0.217	0.259	0.0357886	1	CD8+ Te (Myasthenia Gravis)
GNL1	0.0160696	0.083	0.1	0.0358296	1	CD8+ Te (Myasthenia Gravis)
CENPT	0.0238222	0.105	0.124	0.0360262	1	CD8+ Te (Myasthenia Gravis)
MMP24OS	0.0483192	0.251	0.294	0.0367575	1	CD8+ Te (Myasthenia Gravis)
NCL	0.0164171	0.555	0.637	0.0368603	1	CD8+ Te (Myasthenia Gravis)
TM9SF3	0.0722501	0.135	0.16	0.0373745	1	CD8+ Te (Myasthenia Gravis)
STX5	0.0562099	0.091	0.109	0.037456	1	CD8+ Te (Myasthenia Gravis)
SP140	0.21281	0.182	0.174	0.0378371	1	CD8+ Te (Myasthenia Gravis)
NUCB1	0.062166	0.264	0.313	0.0381509	1	CD8+ Te (Myasthenia Gravis)
MT-ND6	0.133782	0.43	0.515	0.0383724	1	CD8+ Te (Myasthenia Gravis)
RRBP1	0.074236	0.117	0.14	0.0384862	1	CD8+ Te (Myasthenia Gravis)
MRPS11	0.0360677	0.084	0.102	0.0385531	1	CD8+ Te (Myasthenia Gravis)
NLRP1	0.0682193	0.129	0.153	0.0386374	1	CD8+ Te (Myasthenia Gravis)
DMTF1	0.208012	0.11	0.1	0.0387862	1	CD8+ Te (Myasthenia Gravis)
CIR1	0.276344	0.19	0.187	0.0390211	1	CD8+ Te (Myasthenia Gravis)
PRRC2B	0.250868	0.175	0.169	0.0390402	1	CD8+ Te (Myasthenia Gravis)
JMJD1C	0.256014	0.169	0.164	0.0392212	1	CD8+ Te (Myasthenia Gravis)
PPP1R12A	0.0615932	0.277	0.324	0.0402939	1	CD8+ Te (Myasthenia Gravis)
NDUFB5	0.0204322	0.094	0.111	0.0403536	1	CD8+ Te (Myasthenia Gravis)
FTSJ1	0.0148768	0.086	0.103	0.0403937	1	CD8+ Te (Myasthenia Gravis)
PSME4	0.0719082	0.134	0.16	0.0404658	1	CD8+ Te (Myasthenia Gravis)
SUB1	0.131556	0.605	0.671	0.0411977	1	CD8+ Te (Myasthenia Gravis)
PLCL2	0.264988	0.156	0.151	0.0413158	1	CD8+ Te (Myasthenia Gravis)
SCLT1	0.220544	0.11	0.1	0.0417218	1	CD8+ Te (Myasthenia Gravis)
BIRC2	0.189732	0.114	0.104	0.0419938	1	CD8+ Te (Myasthenia Gravis)
GLG1	0.0785807	0.256	0.306	0.0422174	1	CD8+ Te (Myasthenia Gravis)
VPS26B	0.039001	0.184	0.213	0.0424162	1	CD8+ Te (Myasthenia Gravis)
STRN	0.0156972	0.095	0.112	0.0425883	1	CD8+ Te (Myasthenia Gravis)
ARCN1	0.0528456	0.09	0.108	0.0428005	1	CD8+ Te (Myasthenia Gravis)
C16orf54	0.045594	0.09	0.109	0.0432798	1	CD8+ Te (Myasthenia Gravis)
TTC14	0.101206	0.147	0.176	0.0432903	1	CD8+ Te (Myasthenia Gravis)
NFAT5	0.0820316	0.111	0.134	0.0435216	1	CD8+ Te (Myasthenia Gravis)
NUB1	0.0941044	0.173	0.205	0.0438105	1	CD8+ Te (Myasthenia Gravis)
UBE2J2	0.060126	0.122	0.145	0.0439596	1	CD8+ Te (Myasthenia Gravis)
AC119396.1	0.0622912	0.084	0.101	0.0443616	1	CD8+ Te (Myasthenia Gravis)
LUC7L3	0.0958861	0.228	0.27	0.0445701	1	CD8+ Te (Myasthenia Gravis)
USP14	0.0517723	0.095	0.114	0.0448345	1	CD8+ Te (Myasthenia Gravis)
SRRM1	0.0689719	0.444	0.529	0.0455039	1	CD8+ Te (Myasthenia Gravis)
DPP8	0.0585611	0.096	0.115	0.0460964	1	CD8+ Te (Myasthenia Gravis)
ZFPM1	0.145629	0.118	0.106	0.0461096	1	CD8+ Te (Myasthenia Gravis)
RPS7	0.0426817	0.982	0.991	0.0464806	1	CD8+ Te (Myasthenia Gravis)
ASB8	0.0567526	0.1	0.12	0.0464951	1	CD8+ Te (Myasthenia Gravis)
PHF3	0.0783998	0.202	0.237	0.0466014	1	CD8+ Te (Myasthenia Gravis)
DDX42	0.0774701	0.095	0.113	0.046614	1	CD8+ Te (Myasthenia Gravis)
PIK3R5	0.210107	0.197	0.192	0.0466194	1	CD8+ Te (Myasthenia Gravis)
RAB1A	0.0945035	0.102	0.124	0.0467886	1	CD8+ Te (Myasthenia Gravis)
APLP2	0.20865	0.127	0.118	0.0468005	1	CD8+ Te (Myasthenia Gravis)
CLTC	0.0478078	0.137	0.161	0.0473334	1	CD8+ Te (Myasthenia Gravis)
ANAPC16	0.0632546	0.371	0.442	0.0474066	1	CD8+ Te (Myasthenia Gravis)
HIKESHI	0.00799472	0.096	0.113	0.0479577	1	CD8+ Te (Myasthenia Gravis)
NUP210	0.0378667	0.168	0.196	0.0485536	1	CD8+ Te (Myasthenia Gravis)
EIF4A3	0.0178923	0.102	0.12	0.048626	1	CD8+ Te (Myasthenia Gravis)
SRSF2	0.169254	0.415	0.446	0.0486842	1	CD8+ Te (Myasthenia Gravis)
KBTBD2	0.0471438	0.107	0.127	0.0487859	1	CD8+ Te (Myasthenia Gravis)
GTF3A	0.0706489	0.403	0.485	0.0488985	1	CD8+ Te (Myasthenia Gravis)
NDUFA1	0.163522	0.421	0.457	0.0490887	1	CD8+ Te (Myasthenia Gravis)
LSM14A	0.0776766	0.28	0.331	0.049325	1	CD8+ Te (Myasthenia Gravis)
SRPRA	0.0942564	0.221	0.264	0.0496073	1	CD8+ Te (Myasthenia Gravis)
EXOSC10	0.0369427	0.085	0.101	0.0498814	1	CD8+ Te (Myasthenia Gravis)
PDCD10	0.0779816	0.154	0.182	0.0498845	1	CD8+ Te (Myasthenia Gravis)
TCP1	0.069208	0.133	0.156	0.0501376	1	CD8+ Te (Myasthenia Gravis)
NSA2	0.25803	0.298	0.315	0.0504546	1	CD8+ Te (Myasthenia Gravis)
FAM76B	0.0503905	0.093	0.111	0.050556	1	CD8+ Te (Myasthenia Gravis)
MEF2D	0.043454	0.088	0.106	0.0507143	1	CD8+ Te (Myasthenia Gravis)
NFKBIB	0.0558515	0.116	0.136	0.0514061	1	CD8+ Te (Myasthenia Gravis)
MRPL20	0.0880189	0.198	0.234	0.0518449	1	CD8+ Te (Myasthenia Gravis)
RSF1	0.0745308	0.232	0.273	0.0518853	1	CD8+ Te (Myasthenia Gravis)
WASF2	0.0801816	0.293	0.35	0.0521474	1	CD8+ Te (Myasthenia Gravis)
CCDC91	0.0664095	0.116	0.137	0.0522835	1	CD8+ Te (Myasthenia Gravis)
CDK17	0.0639314	0.234	0.274	0.0523357	1	CD8+ Te (Myasthenia Gravis)
EIF2S3	0.28455	0.265	0.277	0.0525985	1	CD8+ Te (Myasthenia Gravis)
ELF2	0.0892652	0.179	0.212	0.0529771	1	CD8+ Te (Myasthenia Gravis)
PHC3	0.212893	0.144	0.136	0.0534499	1	CD8+ Te (Myasthenia Gravis)
MRPS5	0.0297784	0.096	0.114	0.053614	1	CD8+ Te (Myasthenia Gravis)
CSK	0.0083345	0.35	0.404	0.0538338	1	CD8+ Te (Myasthenia Gravis)
CCDC25	0.0988703	0.116	0.137	0.0538658	1	CD8+ Te (Myasthenia Gravis)
MCM3AP	0.0403956	0.09	0.107	0.0539499	1	CD8+ Te (Myasthenia Gravis)
ATOX1	0.0662355	0.11	0.13	0.0541953	1	CD8+ Te (Myasthenia Gravis)
INO80E	0.0482379	0.184	0.214	0.0542687	1	CD8+ Te (Myasthenia Gravis)
FAM177A1	0.159691	0.195	0.232	0.0542996	1	CD8+ Te (Myasthenia Gravis)
ATF6B	0.0836294	0.208	0.245	0.0547355	1	CD8+ Te (Myasthenia Gravis)
MTIF3	0.16413	0.107	0.097	0.0549698	1	CD8+ Te (Myasthenia Gravis)
FBXL5	0.230126	0.156	0.15	0.0551751	1	CD8+ Te (Myasthenia Gravis)
KDM6A	0.20966	0.127	0.119	0.0553098	1	CD8+ Te (Myasthenia Gravis)
RABEP1	0.198209	0.109	0.1	0.0558997	1	CD8+ Te (Myasthenia Gravis)
LAPTM4A	0.113895	0.198	0.238	0.0561858	1	CD8+ Te (Myasthenia Gravis)
TSPYL1	0.0492309	0.098	0.116	0.0562234	1	CD8+ Te (Myasthenia Gravis)
ABI1	0.222703	0.207	0.205	0.0567369	1	CD8+ Te (Myasthenia Gravis)
ARID1B	0.0600688	0.135	0.159	0.0569302	1	CD8+ Te (Myasthenia Gravis)
S1PR5	0.166062	0.333	0.335	0.0573177	1	CD8+ Te (Myasthenia Gravis)
C7orf50	0.0896226	0.134	0.159	0.0573335	1	CD8+ Te (Myasthenia Gravis)
ATP6AP2	0.0973055	0.249	0.297	0.057432	1	CD8+ Te (Myasthenia Gravis)
RAMAC	0.0507395	0.092	0.11	0.0577394	1	CD8+ Te (Myasthenia Gravis)
LSM3	0.0888422	0.183	0.215	0.0579322	1	CD8+ Te (Myasthenia Gravis)
NCR1	0.211948	0.117	0.109	0.0580494	1	CD8+ Te (Myasthenia Gravis)
ALDH9A1	0.0187301	0.106	0.123	0.0580768	1	CD8+ Te (Myasthenia Gravis)
CSDE1	0.0886666	0.341	0.413	0.0582784	1	CD8+ Te (Myasthenia Gravis)
SLAMF7	0.0147844	0.126	0.146	0.0591961	1	CD8+ Te (Myasthenia Gravis)
ARHGEF1	0.163841	0.465	0.509	0.059274	1	CD8+ Te (Myasthenia Gravis)
SP110	0.226416	0.245	0.247	0.0593198	1	CD8+ Te (Myasthenia Gravis)
DTNBP1	0.012065	0.088	0.104	0.0594457	1	CD8+ Te (Myasthenia Gravis)
SACM1L	0.20125	0.109	0.1	0.0604158	1	CD8+ Te (Myasthenia Gravis)
TRANK1	0.0452005	0.118	0.138	0.0605751	1	CD8+ Te (Myasthenia Gravis)
SMARCE1	0.248137	0.207	0.207	0.0607873	1	CD8+ Te (Myasthenia Gravis)
RPL38	0.175709	0.726	0.779	0.0611657	1	CD8+ Te (Myasthenia Gravis)
PTAR1	0.0910837	0.087	0.104	0.0612755	1	CD8+ Te (Myasthenia Gravis)
TM9SF2	0.227245	0.186	0.182	0.0619197	1	CD8+ Te (Myasthenia Gravis)
ERP44	0.0644919	0.152	0.177	0.0624716	1	CD8+ Te (Myasthenia Gravis)
TNIK	0.0439244	0.149	0.172	0.0626242	1	CD8+ Te (Myasthenia Gravis)
CNOT4	0.185953	0.119	0.11	0.0634188	1	CD8+ Te (Myasthenia Gravis)
CXCR4	0.101504	0.581	0.617	0.0655273	1	CD8+ Te (Myasthenia Gravis)
WBP11	0.122135	0.143	0.17	0.0659015	1	CD8+ Te (Myasthenia Gravis)
ELAVL1	0.0431629	0.104	0.121	0.0660306	1	CD8+ Te (Myasthenia Gravis)
MKRN1	0.129161	0.139	0.166	0.0661724	1	CD8+ Te (Myasthenia Gravis)
LITAF	0.132742	0.711	0.785	0.066221	1	CD8+ Te (Myasthenia Gravis)
ALG13	0.202622	0.107	0.099	0.066397	1	CD8+ Te (Myasthenia Gravis)
TFDP2	0.199805	0.229	0.226	0.0667126	1	CD8+ Te (Myasthenia Gravis)
ABLIM1	0.162778	0.111	0.134	0.066782	1	CD8+ Te (Myasthenia Gravis)
PDHB	0.0670113	0.101	0.119	0.0669482	1	CD8+ Te (Myasthenia Gravis)
KDM4C	0.0510272	0.128	0.15	0.0671359	1	CD8+ Te (Myasthenia Gravis)
DDHD1	0.0792795	0.1	0.119	0.0673004	1	CD8+ Te (Myasthenia Gravis)
EWSR1	0.073413	0.268	0.315	0.0679966	1	CD8+ Te (Myasthenia Gravis)
ATP11B	0.0620408	0.139	0.161	0.0684433	1	CD8+ Te (Myasthenia Gravis)
STAT6	0.0632252	0.108	0.127	0.0688694	1	CD8+ Te (Myasthenia Gravis)
VDAC3	0.173997	0.197	0.192	0.0688736	1	CD8+ Te (Myasthenia Gravis)
CREBZF	0.190572	0.145	0.137	0.0699336	1	CD8+ Te (Myasthenia Gravis)
PRPF6	0.0676318	0.127	0.148	0.0704088	1	CD8+ Te (Myasthenia Gravis)
GNPAT	0.034604	0.101	0.118	0.071164	1	CD8+ Te (Myasthenia Gravis)
TPP1	0.091199	0.137	0.162	0.0713562	1	CD8+ Te (Myasthenia Gravis)
SELENOK	0.111474	0.313	0.375	0.0716592	1	CD8+ Te (Myasthenia Gravis)
ENY2	0.112768	0.203	0.238	0.071961	1	CD8+ Te (Myasthenia Gravis)
PIK3CD	0.0376249	0.115	0.133	0.0722191	1	CD8+ Te (Myasthenia Gravis)
SAP30BP	0.0741448	0.19	0.221	0.0722721	1	CD8+ Te (Myasthenia Gravis)
DENND2D	0.0685425	0.181	0.21	0.0727221	1	CD8+ Te (Myasthenia Gravis)
BUB3	0.0714942	0.271	0.315	0.0727608	1	CD8+ Te (Myasthenia Gravis)
DDX18	0.096674	0.18	0.211	0.0728206	1	CD8+ Te (Myasthenia Gravis)
ROMO1	0.101635	0.239	0.281	0.0731842	1	CD8+ Te (Myasthenia Gravis)
UBB	0.093322	0.732	0.81	0.0735129	1	CD8+ Te (Myasthenia Gravis)
NPEPPS	0.0775702	0.101	0.119	0.0736464	1	CD8+ Te (Myasthenia Gravis)
SNHG12	0.0547843	0.085	0.1	0.0738733	1	CD8+ Te (Myasthenia Gravis)
FIP1L1	0.213268	0.155	0.148	0.0739605	1	CD8+ Te (Myasthenia Gravis)
NR3C1	0.097083	0.229	0.27	0.0740025	1	CD8+ Te (Myasthenia Gravis)
SPG11	0.0560412	0.088	0.104	0.0740789	1	CD8+ Te (Myasthenia Gravis)
GMIP	0.042629	0.101	0.118	0.0748784	1	CD8+ Te (Myasthenia Gravis)
MAP4	0.0733187	0.162	0.188	0.0761812	1	CD8+ Te (Myasthenia Gravis)
UHRF2	0.0609753	0.09	0.106	0.0763434	1	CD8+ Te (Myasthenia Gravis)
ANP32E	0.0753632	0.179	0.21	0.0785035	1	CD8+ Te (Myasthenia Gravis)
GLO1	0.190958	0.119	0.111	0.0787271	1	CD8+ Te (Myasthenia Gravis)
CDK12	0.0878145	0.13	0.152	0.0788504	1	CD8+ Te (Myasthenia Gravis)
ATP6V1H	0.0553245	0.1	0.117	0.0792403	1	CD8+ Te (Myasthenia Gravis)
PHF14	0.186956	0.125	0.117	0.0794307	1	CD8+ Te (Myasthenia Gravis)
PTBP3	0.0956322	0.226	0.265	0.0794786	1	CD8+ Te (Myasthenia Gravis)
DNAJA1	0.0899518	0.178	0.206	0.0795052	1	CD8+ Te (Myasthenia Gravis)
RFC1	0.101622	0.165	0.192	0.0797687	1	CD8+ Te (Myasthenia Gravis)
GTF2B	0.123925	0.131	0.156	0.0802991	1	CD8+ Te (Myasthenia Gravis)
TRIM33	0.0475753	0.11	0.128	0.0818895	1	CD8+ Te (Myasthenia Gravis)
ZAP70	0.152913	0.507	0.561	0.0823495	1	CD8+ Te (Myasthenia Gravis)
CCNDBP1	0.216247	0.239	0.241	0.0828831	1	CD8+ Te (Myasthenia Gravis)
RNF126	0.0824871	0.254	0.296	0.0832579	1	CD8+ Te (Myasthenia Gravis)
HSP90B1	0.130666	0.576	0.632	0.0834041	1	CD8+ Te (Myasthenia Gravis)
RAB11A	0.0901076	0.193	0.224	0.0838457	1	CD8+ Te (Myasthenia Gravis)
MSL2	0.0874276	0.106	0.125	0.0841821	1	CD8+ Te (Myasthenia Gravis)
SBK1	0.0125317	0.089	0.103	0.0844437	1	CD8+ Te (Myasthenia Gravis)
ERBIN	0.210721	0.134	0.127	0.0845356	1	CD8+ Te (Myasthenia Gravis)
QRICH1	0.0876765	0.107	0.126	0.0845773	1	CD8+ Te (Myasthenia Gravis)
MTF2	0.0591587	0.085	0.1	0.0847755	1	CD8+ Te (Myasthenia Gravis)
TRPC4AP	0.06888	0.135	0.156	0.0850793	1	CD8+ Te (Myasthenia Gravis)
TTC1	0.0539671	0.1	0.116	0.0853515	1	CD8+ Te (Myasthenia Gravis)
MAP4K4	0.0759052	0.099	0.116	0.0859412	1	CD8+ Te (Myasthenia Gravis)
SNX1	0.031851	0.101	0.116	0.0859957	1	CD8+ Te (Myasthenia Gravis)
HMOX2	0.0161626	0.214	0.241	0.0862149	1	CD8+ Te (Myasthenia Gravis)
ZBP1	0.0939393	0.169	0.197	0.0868353	1	CD8+ Te (Myasthenia Gravis)
FAM120A	0.10323	0.111	0.132	0.0883954	1	CD8+ Te (Myasthenia Gravis)
FAM172A	0.192017	0.12	0.113	0.0894131	1	CD8+ Te (Myasthenia Gravis)
FLT3LG	0.1643	0.109	0.101	0.0894379	1	CD8+ Te (Myasthenia Gravis)
RPA3	0.0617198	0.089	0.104	0.0903018	1	CD8+ Te (Myasthenia Gravis)
STX8	0.079565	0.174	0.202	0.0904207	1	CD8+ Te (Myasthenia Gravis)
RBIS	0.0843695	0.215	0.249	0.0907751	1	CD8+ Te (Myasthenia Gravis)
RPF1	0.104769	0.094	0.111	0.0908735	1	CD8+ Te (Myasthenia Gravis)
PLEKHB2	0.0820738	0.094	0.11	0.091291	1	CD8+ Te (Myasthenia Gravis)
PPP1R35	0.195153	0.175	0.169	0.0920155	1	CD8+ Te (Myasthenia Gravis)
MRPS18B	0.050649	0.096	0.111	0.0922988	1	CD8+ Te (Myasthenia Gravis)
NAPA	0.19273	0.259	0.265	0.0923645	1	CD8+ Te (Myasthenia Gravis)
EIF5B	0.0891762	0.159	0.185	0.092854	1	CD8+ Te (Myasthenia Gravis)
TAOK3	0.204545	0.257	0.262	0.09302	1	CD8+ Te (Myasthenia Gravis)
POLR2K	0.240173	0.19	0.19	0.0932356	1	CD8+ Te (Myasthenia Gravis)
SRSF7	0.146121	0.501	0.555	0.0942807	1	CD8+ Te (Myasthenia Gravis)
LAMP1	0.081155	0.293	0.344	0.0950342	1	CD8+ Te (Myasthenia Gravis)
CCDC92	0.124776	0.116	0.106	0.0950508	1	CD8+ Te (Myasthenia Gravis)
MAP2K3	0.0657135	0.159	0.183	0.0955784	1	CD8+ Te (Myasthenia Gravis)
RAB5IF	0.0412898	0.315	0.368	0.096045	1	CD8+ Te (Myasthenia Gravis)
CCDC130	0.0499097	0.093	0.108	0.0977992	1	CD8+ Te (Myasthenia Gravis)
UTRN	0.233086	0.334	0.356	0.0990912	1	CD8+ Te (Myasthenia Gravis)
LYRM2	0.0621932	0.094	0.109	0.0993212	1	CD8+ Te (Myasthenia Gravis)
GRK6	0.0785171	0.195	0.225	0.0996087	1	CD8+ Te (Myasthenia Gravis)
ARL8B	0.171397	0.115	0.107	0.100738	1	CD8+ Te (Myasthenia Gravis)
AK3	0.0564969	0.087	0.102	0.102043	1	CD8+ Te (Myasthenia Gravis)
COX7B	0.19389	0.347	0.37	0.102204	1	CD8+ Te (Myasthenia Gravis)
DDX21	0.116652	0.171	0.199	0.102258	1	CD8+ Te (Myasthenia Gravis)
SMARCA2	0.23491	0.245	0.251	0.103387	1	CD8+ Te (Myasthenia Gravis)
DNAJB11	0.0686104	0.125	0.144	0.103418	1	CD8+ Te (Myasthenia Gravis)
MYH9	0.0411778	0.582	0.668	0.103892	1	CD8+ Te (Myasthenia Gravis)
CLSTN1	0.110446	0.122	0.143	0.103902	1	CD8+ Te (Myasthenia Gravis)
TMEM259	0.0349205	0.209	0.237	0.104117	1	CD8+ Te (Myasthenia Gravis)
AP3S1	0.0860694	0.16	0.186	0.104595	1	CD8+ Te (Myasthenia Gravis)
TES	0.230676	0.232	0.236	0.104822	1	CD8+ Te (Myasthenia Gravis)
PNISR	0.0742751	0.425	0.505	0.106605	1	CD8+ Te (Myasthenia Gravis)
FAAP20	0.105851	0.227	0.263	0.106895	1	CD8+ Te (Myasthenia Gravis)
NLRC3	0.184101	0.134	0.127	0.107091	1	CD8+ Te (Myasthenia Gravis)
HSPE1	0.137336	0.238	0.28	0.108122	1	CD8+ Te (Myasthenia Gravis)
NFYC	0.0527416	0.086	0.1	0.10819	1	CD8+ Te (Myasthenia Gravis)
DCP2	0.059242	0.123	0.14	0.110342	1	CD8+ Te (Myasthenia Gravis)
PHF5A	0.07315	0.122	0.14	0.110835	1	CD8+ Te (Myasthenia Gravis)
RAF1	0.0590082	0.088	0.103	0.112172	1	CD8+ Te (Myasthenia Gravis)
HNRNPD	0.0810676	0.355	0.417	0.115076	1	CD8+ Te (Myasthenia Gravis)
GPBP1L1	0.211116	0.117	0.111	0.115783	1	CD8+ Te (Myasthenia Gravis)
RNPS1	0.195124	0.303	0.321	0.116283	1	CD8+ Te (Myasthenia Gravis)
SELENOW	0.05751	0.417	0.496	0.116532	1	CD8+ Te (Myasthenia Gravis)
TIPRL	0.0658678	0.114	0.131	0.117975	1	CD8+ Te (Myasthenia Gravis)
MZT2A	0.0788977	0.218	0.25	0.117984	1	CD8+ Te (Myasthenia Gravis)
SH3GLB2	0.0661369	0.089	0.104	0.118079	1	CD8+ Te (Myasthenia Gravis)
SH3BGRL	0.173024	0.366	0.395	0.11832	1	CD8+ Te (Myasthenia Gravis)
TRIP12	0.0852954	0.11	0.127	0.120171	1	CD8+ Te (Myasthenia Gravis)
DCAF7	0.0798399	0.153	0.175	0.120609	1	CD8+ Te (Myasthenia Gravis)
EXOC4	0.0923007	0.121	0.14	0.121571	1	CD8+ Te (Myasthenia Gravis)
SAMM50	0.0497386	0.094	0.107	0.122137	1	CD8+ Te (Myasthenia Gravis)
SRP72	0.101336	0.182	0.209	0.122188	1	CD8+ Te (Myasthenia Gravis)
RIC1	0.0577571	0.092	0.107	0.122451	1	CD8+ Te (Myasthenia Gravis)
ARPP19	0.216649	0.138	0.133	0.123147	1	CD8+ Te (Myasthenia Gravis)
COX20	0.114683	0.107	0.125	0.123779	1	CD8+ Te (Myasthenia Gravis)
MTLN	0.060276	0.101	0.116	0.123849	1	CD8+ Te (Myasthenia Gravis)
CTCF	0.0318612	0.135	0.152	0.124249	1	CD8+ Te (Myasthenia Gravis)
CMPK1	0.205449	0.245	0.253	0.124446	1	CD8+ Te (Myasthenia Gravis)
SMU1	0.0742022	0.118	0.135	0.124796	1	CD8+ Te (Myasthenia Gravis)
WSB1	0.250397	0.258	0.268	0.126014	1	CD8+ Te (Myasthenia Gravis)
UQCRH	0.160001	0.437	0.485	0.126514	1	CD8+ Te (Myasthenia Gravis)
TTC17	0.0890224	0.183	0.212	0.127061	1	CD8+ Te (Myasthenia Gravis)
WIPF1	0.176667	0.415	0.451	0.127068	1	CD8+ Te (Myasthenia Gravis)
DGKD	0.0815251	0.111	0.128	0.128113	1	CD8+ Te (Myasthenia Gravis)
ACP1	0.111048	0.238	0.277	0.128398	1	CD8+ Te (Myasthenia Gravis)
SFSWAP	0.128792	0.141	0.163	0.129902	1	CD8+ Te (Myasthenia Gravis)
HMGXB3	0.0525863	0.09	0.104	0.129972	1	CD8+ Te (Myasthenia Gravis)
S1PR1	0.210008	0.175	0.173	0.130466	1	CD8+ Te (Myasthenia Gravis)
CREM	0.26796	0.136	0.163	0.130667	1	CD8+ Te (Myasthenia Gravis)
PLAC8	0.0864404	0.289	0.331	0.131479	1	CD8+ Te (Myasthenia Gravis)
RHBDF2	0.178921	0.109	0.102	0.132309	1	CD8+ Te (Myasthenia Gravis)
OSTC	0.117004	0.206	0.239	0.133885	1	CD8+ Te (Myasthenia Gravis)
DNAJC15	0.0919813	0.163	0.185	0.134738	1	CD8+ Te (Myasthenia Gravis)
PFDN1	0.069428	0.121	0.139	0.134813	1	CD8+ Te (Myasthenia Gravis)
UBXN4	0.208823	0.319	0.337	0.135221	1	CD8+ Te (Myasthenia Gravis)
ZBTB44	0.207174	0.145	0.142	0.135747	1	CD8+ Te (Myasthenia Gravis)
PGP	0.166953	0.131	0.125	0.136321	1	CD8+ Te (Myasthenia Gravis)
PLEKHG3	0.0386566	0.09	0.104	0.136811	1	CD8+ Te (Myasthenia Gravis)
MED4	0.0936902	0.151	0.174	0.137419	1	CD8+ Te (Myasthenia Gravis)
AGGF1	0.156809	0.107	0.1	0.137955	1	CD8+ Te (Myasthenia Gravis)
SETX	0.0790628	0.162	0.185	0.138906	1	CD8+ Te (Myasthenia Gravis)
SF1	0.0380367	0.512	0.602	0.139147	1	CD8+ Te (Myasthenia Gravis)
PSMC1	0.170358	0.104	0.098	0.139278	1	CD8+ Te (Myasthenia Gravis)
WAC	0.101258	0.186	0.216	0.139538	1	CD8+ Te (Myasthenia Gravis)
PSMB8-AS1	0.201304	0.165	0.162	0.139977	1	CD8+ Te (Myasthenia Gravis)
PACS1	0.0965337	0.157	0.18	0.140003	1	CD8+ Te (Myasthenia Gravis)
RRP36	0.0465041	0.134	0.152	0.140179	1	CD8+ Te (Myasthenia Gravis)
CASC3	0.0657131	0.088	0.101	0.14069	1	CD8+ Te (Myasthenia Gravis)
MRPL47	0.111759	0.112	0.131	0.141086	1	CD8+ Te (Myasthenia Gravis)
GATAD2B	0.068633	0.094	0.108	0.14304	1	CD8+ Te (Myasthenia Gravis)
RUNX3	0.112623	0.334	0.392	0.143252	1	CD8+ Te (Myasthenia Gravis)
ACSS1	0.0680779	0.087	0.1	0.143293	1	CD8+ Te (Myasthenia Gravis)
SAMD9	0.162607	0.129	0.123	0.143365	1	CD8+ Te (Myasthenia Gravis)
OST4	0.116347	0.578	0.656	0.143659	1	CD8+ Te (Myasthenia Gravis)
TMEM165	0.045708	0.147	0.167	0.144042	1	CD8+ Te (Myasthenia Gravis)
SMAD7	0.155235	0.124	0.117	0.144749	1	CD8+ Te (Myasthenia Gravis)
IREB2	0.192445	0.11	0.105	0.145035	1	CD8+ Te (Myasthenia Gravis)
APPL1	0.0808987	0.131	0.15	0.146599	1	CD8+ Te (Myasthenia Gravis)
TMEM87A	0.0994335	0.124	0.144	0.148151	1	CD8+ Te (Myasthenia Gravis)
SDAD1	0.0652118	0.114	0.13	0.148749	1	CD8+ Te (Myasthenia Gravis)
C4orf3	0.0857164	0.333	0.39	0.148898	1	CD8+ Te (Myasthenia Gravis)
MT1X	0.177519	0.156	0.151	0.149212	1	CD8+ Te (Myasthenia Gravis)
TMEM50B	0.16636	0.135	0.13	0.150112	1	CD8+ Te (Myasthenia Gravis)
WDR37	0.175744	0.104	0.098	0.150115	1	CD8+ Te (Myasthenia Gravis)
COMMD6	0.130503	0.586	0.667	0.152179	1	CD8+ Te (Myasthenia Gravis)
RNF213	0.0860701	0.518	0.599	0.152246	1	CD8+ Te (Myasthenia Gravis)
TSN	0.0926397	0.105	0.121	0.152523	1	CD8+ Te (Myasthenia Gravis)
AASDHPPT	0.0636991	0.091	0.104	0.152834	1	CD8+ Te (Myasthenia Gravis)
NUTM2B-AS1	0.178226	0.148	0.144	0.15329	1	CD8+ Te (Myasthenia Gravis)
ILF3-DT	0.108898	0.108	0.125	0.153341	1	CD8+ Te (Myasthenia Gravis)
TM2D1	0.0815231	0.091	0.106	0.153913	1	CD8+ Te (Myasthenia Gravis)
CAPZA1	0.116901	0.224	0.26	0.154175	1	CD8+ Te (Myasthenia Gravis)
ATXN7	0.106302	0.1	0.116	0.154544	1	CD8+ Te (Myasthenia Gravis)
TUT4	0.142423	0.148	0.17	0.15483	1	CD8+ Te (Myasthenia Gravis)
DGUOK	0.211071	0.265	0.277	0.156194	1	CD8+ Te (Myasthenia Gravis)
MDM4	0.0794879	0.125	0.142	0.156972	1	CD8+ Te (Myasthenia Gravis)
SHOC2	0.0916106	0.109	0.126	0.157602	1	CD8+ Te (Myasthenia Gravis)
SSR1	0.219616	0.171	0.17	0.15833	1	CD8+ Te (Myasthenia Gravis)
PJA2	0.218123	0.147	0.145	0.158542	1	CD8+ Te (Myasthenia Gravis)
DPM3	0.0971096	0.129	0.147	0.159551	1	CD8+ Te (Myasthenia Gravis)
AKIRIN2	0.0929701	0.194	0.222	0.159764	1	CD8+ Te (Myasthenia Gravis)
HAUS3	0.0726046	0.097	0.111	0.160766	1	CD8+ Te (Myasthenia Gravis)
TSPAN32	0.222911	0.206	0.21	0.161523	1	CD8+ Te (Myasthenia Gravis)
DDX3X	0.174033	0.229	0.271	0.162776	1	CD8+ Te (Myasthenia Gravis)
YME1L1	0.163259	0.219	0.257	0.163028	1	CD8+ Te (Myasthenia Gravis)
TRA2B	0.227138	0.262	0.275	0.163029	1	CD8+ Te (Myasthenia Gravis)
RBM26	0.0888262	0.094	0.108	0.16347	1	CD8+ Te (Myasthenia Gravis)
RNF113A	0.0587806	0.127	0.144	0.163571	1	CD8+ Te (Myasthenia Gravis)
RNF44	0.182428	0.131	0.127	0.16369	1	CD8+ Te (Myasthenia Gravis)
U2SURP	0.118783	0.252	0.292	0.164859	1	CD8+ Te (Myasthenia Gravis)
USP47	0.103881	0.132	0.151	0.165285	1	CD8+ Te (Myasthenia Gravis)
MRPL33	0.222379	0.199	0.203	0.165486	1	CD8+ Te (Myasthenia Gravis)
G3BP1	0.116472	0.16	0.184	0.165818	1	CD8+ Te (Myasthenia Gravis)
RAB29	0.0812019	0.22	0.251	0.167196	1	CD8+ Te (Myasthenia Gravis)
TACC1	0.103512	0.198	0.228	0.168	1	CD8+ Te (Myasthenia Gravis)
SELENOH	0.20757	0.252	0.261	0.169774	1	CD8+ Te (Myasthenia Gravis)
LBR	0.0867102	0.192	0.218	0.170615	1	CD8+ Te (Myasthenia Gravis)
LRBA	0.117138	0.16	0.183	0.171627	1	CD8+ Te (Myasthenia Gravis)
VOPP1	0.173545	0.16	0.156	0.172116	1	CD8+ Te (Myasthenia Gravis)
ASXL1	0.0740691	0.157	0.177	0.172227	1	CD8+ Te (Myasthenia Gravis)
UBE2A	0.048985	0.148	0.166	0.173565	1	CD8+ Te (Myasthenia Gravis)
LLGL2	0.0629862	0.143	0.162	0.173903	1	CD8+ Te (Myasthenia Gravis)
KLF9	0.133437	0.105	0.099	0.174408	1	CD8+ Te (Myasthenia Gravis)
KAT6B	0.112701	0.151	0.174	0.175344	1	CD8+ Te (Myasthenia Gravis)
SCAF11	0.115266	0.262	0.303	0.175604	1	CD8+ Te (Myasthenia Gravis)
PHIP	0.129864	0.178	0.204	0.177461	1	CD8+ Te (Myasthenia Gravis)
RNF19A	0.218332	0.252	0.262	0.178172	1	CD8+ Te (Myasthenia Gravis)
GLOD4	0.181556	0.143	0.139	0.178184	1	CD8+ Te (Myasthenia Gravis)
FAM117A	0.139339	0.196	0.193	0.178473	1	CD8+ Te (Myasthenia Gravis)
C22orf39	0.101924	0.104	0.119	0.178683	1	CD8+ Te (Myasthenia Gravis)
CRY1	0.0517543	0.096	0.109	0.179866	1	CD8+ Te (Myasthenia Gravis)
SEL1L	0.0948041	0.098	0.112	0.179892	1	CD8+ Te (Myasthenia Gravis)
JUNB	0.247223	0.629	0.721	0.180022	1	CD8+ Te (Myasthenia Gravis)
HDDC2	0.201893	0.194	0.195	0.18025	1	CD8+ Te (Myasthenia Gravis)
C12orf75	0.114889	0.49	0.531	0.18073	1	CD8+ Te (Myasthenia Gravis)
NOLC1	0.0434694	0.091	0.103	0.181216	1	CD8+ Te (Myasthenia Gravis)
GATAD2A	0.0901775	0.127	0.145	0.181395	1	CD8+ Te (Myasthenia Gravis)
ZFP36L1	0.146434	0.283	0.327	0.181641	1	CD8+ Te (Myasthenia Gravis)
PARP10	0.164564	0.13	0.125	0.184743	1	CD8+ Te (Myasthenia Gravis)
GPBP1	0.122111	0.216	0.251	0.184762	1	CD8+ Te (Myasthenia Gravis)
LATS1	0.0890607	0.1	0.114	0.184837	1	CD8+ Te (Myasthenia Gravis)
DRG2	0.0717815	0.096	0.109	0.18538	1	CD8+ Te (Myasthenia Gravis)
EBLN3P	0.108143	0.126	0.144	0.185756	1	CD8+ Te (Myasthenia Gravis)
ATP5PF	0.077158	0.325	0.378	0.185978	1	CD8+ Te (Myasthenia Gravis)
MED28	0.0918091	0.095	0.108	0.187866	1	CD8+ Te (Myasthenia Gravis)
FGR	0.00926852	0.249	0.274	0.189097	1	CD8+ Te (Myasthenia Gravis)
SMIM19	0.0987769	0.12	0.136	0.189145	1	CD8+ Te (Myasthenia Gravis)
SIK3	0.0651528	0.108	0.122	0.190366	1	CD8+ Te (Myasthenia Gravis)
HNRNPH3	0.20174	0.259	0.272	0.190983	1	CD8+ Te (Myasthenia Gravis)
KLHL24	0.215317	0.108	0.104	0.19129	1	CD8+ Te (Myasthenia Gravis)
YY1AP1	0.147723	0.106	0.1	0.19189	1	CD8+ Te (Myasthenia Gravis)
TIMM17B	0.0396689	0.14	0.156	0.191959	1	CD8+ Te (Myasthenia Gravis)
SQSTM1	0.280442	0.335	0.367	0.19214	1	CD8+ Te (Myasthenia Gravis)
ITCH	0.104999	0.151	0.173	0.192318	1	CD8+ Te (Myasthenia Gravis)
RNF4	0.195429	0.144	0.142	0.19626	1	CD8+ Te (Myasthenia Gravis)
NCOA1	0.165488	0.103	0.098	0.196584	1	CD8+ Te (Myasthenia Gravis)
MIF4GD	0.0570726	0.139	0.157	0.196833	1	CD8+ Te (Myasthenia Gravis)
MIA2	0.0725882	0.122	0.137	0.199919	1	CD8+ Te (Myasthenia Gravis)
KIAA2013	0.045303	0.104	0.117	0.200919	1	CD8+ Te (Myasthenia Gravis)
PPM1K	0.0821518	0.109	0.123	0.203952	1	CD8+ Te (Myasthenia Gravis)
TMEM258	0.11314	0.35	0.411	0.204169	1	CD8+ Te (Myasthenia Gravis)
PRPF4B	0.134936	0.228	0.265	0.204202	1	CD8+ Te (Myasthenia Gravis)
POP4	0.0331199	0.118	0.132	0.207119	1	CD8+ Te (Myasthenia Gravis)
UPF2	0.0804657	0.109	0.123	0.207467	1	CD8+ Te (Myasthenia Gravis)
LENG8	0.124233	0.187	0.215	0.207705	1	CD8+ Te (Myasthenia Gravis)
SCRN2	0.159615	0.11	0.106	0.207948	1	CD8+ Te (Myasthenia Gravis)
GOLPH3	0.0798097	0.166	0.187	0.208253	1	CD8+ Te (Myasthenia Gravis)
TRGV2	0.425085	0.138	0.135	0.208451	1	CD8+ Te (Myasthenia Gravis)
CYBC1	0.0643385	0.181	0.202	0.210526	1	CD8+ Te (Myasthenia Gravis)
AFF4	0.122885	0.188	0.214	0.211275	1	CD8+ Te (Myasthenia Gravis)
HLA-DRB1	0.133526	0.457	0.537	0.212088	1	CD8+ Te (Myasthenia Gravis)
BFAR	0.0718113	0.119	0.135	0.214194	1	CD8+ Te (Myasthenia Gravis)
ARHGAP4	0.0828144	0.267	0.304	0.214442	1	CD8+ Te (Myasthenia Gravis)
BTN3A2	0.245232	0.231	0.242	0.215165	1	CD8+ Te (Myasthenia Gravis)
MRPL18	0.0268944	0.091	0.102	0.216421	1	CD8+ Te (Myasthenia Gravis)
AP3B1	0.101801	0.134	0.152	0.216484	1	CD8+ Te (Myasthenia Gravis)
USP9X	0.0943433	0.089	0.101	0.218456	1	CD8+ Te (Myasthenia Gravis)
HCG18	0.102241	0.098	0.111	0.219021	1	CD8+ Te (Myasthenia Gravis)
DHX36	0.138637	0.168	0.193	0.21949	1	CD8+ Te (Myasthenia Gravis)
CXorf38	0.108393	0.102	0.117	0.220022	1	CD8+ Te (Myasthenia Gravis)
DAZAP2	0.111356	0.616	0.684	0.220156	1	CD8+ Te (Myasthenia Gravis)
PHYKPL	0.0697923	0.165	0.184	0.220993	1	CD8+ Te (Myasthenia Gravis)
UBE2G2	0.128433	0.137	0.156	0.22172	1	CD8+ Te (Myasthenia Gravis)
HMGN4	0.168995	0.187	0.188	0.222353	1	CD8+ Te (Myasthenia Gravis)
CPSF6	0.155342	0.13	0.126	0.22246	1	CD8+ Te (Myasthenia Gravis)
RPS6KA3	0.123177	0.13	0.149	0.223005	1	CD8+ Te (Myasthenia Gravis)
DAZAP1	0.190214	0.208	0.211	0.223918	1	CD8+ Te (Myasthenia Gravis)
RSRC2	0.125641	0.218	0.251	0.224139	1	CD8+ Te (Myasthenia Gravis)
FRYL	0.200416	0.157	0.156	0.22539	1	CD8+ Te (Myasthenia Gravis)
RBM8A	0.110085	0.353	0.413	0.226821	1	CD8+ Te (Myasthenia Gravis)
KLF12	0.194824	0.138	0.136	0.227685	1	CD8+ Te (Myasthenia Gravis)
VCP	0.0630444	0.318	0.36	0.230244	1	CD8+ Te (Myasthenia Gravis)
ARF4	0.19476	0.175	0.176	0.231183	1	CD8+ Te (Myasthenia Gravis)
SNRNP70	0.0794509	0.231	0.26	0.231338	1	CD8+ Te (Myasthenia Gravis)
CD7	0.00483835	0.63	0.631	0.232053	1	CD8+ Te (Myasthenia Gravis)
NCR3	0.0656685	0.213	0.238	0.232124	1	CD8+ Te (Myasthenia Gravis)
DECR1	0.0818558	0.166	0.186	0.23322	1	CD8+ Te (Myasthenia Gravis)
PPP2R2B	0.0926374	0.135	0.128	0.233623	1	CD8+ Te (Myasthenia Gravis)
ELF1	0.21488	0.34	0.368	0.233672	1	CD8+ Te (Myasthenia Gravis)
TTC3	0.107035	0.179	0.203	0.23446	1	CD8+ Te (Myasthenia Gravis)
KTN1	0.139822	0.236	0.269	0.238207	1	CD8+ Te (Myasthenia Gravis)
KRAS	0.0922611	0.186	0.208	0.238276	1	CD8+ Te (Myasthenia Gravis)
CRLF3	0.0874805	0.088	0.1	0.238793	1	CD8+ Te (Myasthenia Gravis)
PIN4	0.0869076	0.102	0.116	0.240402	1	CD8+ Te (Myasthenia Gravis)
MLLT6	0.182621	0.216	0.219	0.244505	1	CD8+ Te (Myasthenia Gravis)
NPTN	0.117737	0.128	0.123	0.244538	1	CD8+ Te (Myasthenia Gravis)
PDAP1	0.119867	0.175	0.198	0.245666	1	CD8+ Te (Myasthenia Gravis)
DERL2	0.0797512	0.141	0.158	0.246431	1	CD8+ Te (Myasthenia Gravis)
SLC2A3	0.278246	0.249	0.259	0.246704	1	CD8+ Te (Myasthenia Gravis)
CHD2	0.128704	0.198	0.226	0.247214	1	CD8+ Te (Myasthenia Gravis)
GYG1	0.060724	0.138	0.154	0.247437	1	CD8+ Te (Myasthenia Gravis)
XPC	0.149121	0.104	0.099	0.248911	1	CD8+ Te (Myasthenia Gravis)
RBMX	0.141119	0.232	0.269	0.249863	1	CD8+ Te (Myasthenia Gravis)
KIDINS220	0.0888978	0.094	0.106	0.252457	1	CD8+ Te (Myasthenia Gravis)
IST1	0.169177	0.124	0.121	0.254487	1	CD8+ Te (Myasthenia Gravis)
CACUL1	0.0763841	0.091	0.103	0.255939	1	CD8+ Te (Myasthenia Gravis)
ADD1	0.093115	0.263	0.301	0.257807	1	CD8+ Te (Myasthenia Gravis)
MRPL16	0.16006	0.133	0.129	0.258316	1	CD8+ Te (Myasthenia Gravis)
PRKCH	0.103593	0.403	0.47	0.258502	1	CD8+ Te (Myasthenia Gravis)
CNOT2	0.104001	0.188	0.212	0.262573	1	CD8+ Te (Myasthenia Gravis)
TTC16	0.11851	0.101	0.095	0.263355	1	CD8+ Te (Myasthenia Gravis)
RTCB	0.0708332	0.096	0.108	0.266258	1	CD8+ Te (Myasthenia Gravis)
LETMD1	0.154911	0.11	0.106	0.266445	1	CD8+ Te (Myasthenia Gravis)
N4BP2L2	0.210548	0.35	0.382	0.266922	1	CD8+ Te (Myasthenia Gravis)
SNU13	0.0908542	0.35	0.407	0.267216	1	CD8+ Te (Myasthenia Gravis)
TMEM30A	0.118511	0.144	0.163	0.268042	1	CD8+ Te (Myasthenia Gravis)
HCLS1	0.0499609	0.537	0.625	0.268072	1	CD8+ Te (Myasthenia Gravis)
CD46	0.113082	0.191	0.217	0.270298	1	CD8+ Te (Myasthenia Gravis)
RNF187	0.0676894	0.18	0.201	0.27242	1	CD8+ Te (Myasthenia Gravis)
ZNF644	0.205958	0.142	0.142	0.272618	1	CD8+ Te (Myasthenia Gravis)
SLAMF6	0.148321	0.126	0.122	0.273817	1	CD8+ Te (Myasthenia Gravis)
ATRX	0.180774	0.311	0.329	0.275499	1	CD8+ Te (Myasthenia Gravis)
GRK2	0.194326	0.26	0.271	0.276173	1	CD8+ Te (Myasthenia Gravis)
PPP6R3	0.175186	0.119	0.116	0.278755	1	CD8+ Te (Myasthenia Gravis)
RNMT	0.141288	0.18	0.206	0.280111	1	CD8+ Te (Myasthenia Gravis)
NDUFA4	0.0387568	0.535	0.62	0.282793	1	CD8+ Te (Myasthenia Gravis)
ZBTB7A	0.148089	0.291	0.303	0.283453	1	CD8+ Te (Myasthenia Gravis)
TRIP11	0.051279	0.094	0.104	0.284823	1	CD8+ Te (Myasthenia Gravis)
RPS4X	0.00905329	0.987	0.993	0.285042	1	CD8+ Te (Myasthenia Gravis)
SNAP23	0.160342	0.118	0.115	0.286243	1	CD8+ Te (Myasthenia Gravis)
STARD7	0.131801	0.177	0.2	0.286747	1	CD8+ Te (Myasthenia Gravis)
TECR	0.0862375	0.301	0.341	0.286967	1	CD8+ Te (Myasthenia Gravis)
GNPTAB	0.129556	0.251	0.287	0.289019	1	CD8+ Te (Myasthenia Gravis)
TGFBR3	0.0927659	0.319	0.36	0.294203	1	CD8+ Te (Myasthenia Gravis)
PPIH	0.172254	0.15	0.149	0.294672	1	CD8+ Te (Myasthenia Gravis)
ZNF24	0.0900188	0.152	0.171	0.294887	1	CD8+ Te (Myasthenia Gravis)
NEDD9	0.0607037	0.102	0.113	0.295634	1	CD8+ Te (Myasthenia Gravis)
INSIG1	0.0986879	0.12	0.134	0.298534	1	CD8+ Te (Myasthenia Gravis)
AC012615.1	0.0848924	0.117	0.131	0.299673	1	CD8+ Te (Myasthenia Gravis)
RBM22	0.104808	0.14	0.157	0.301235	1	CD8+ Te (Myasthenia Gravis)
CD47	0.0965691	0.38	0.441	0.303503	1	CD8+ Te (Myasthenia Gravis)
U2AF1L4	0.0614748	0.091	0.101	0.304636	1	CD8+ Te (Myasthenia Gravis)
HMG20B	0.0261128	0.098	0.107	0.304981	1	CD8+ Te (Myasthenia Gravis)
ARMC8	0.0951951	0.101	0.113	0.305459	1	CD8+ Te (Myasthenia Gravis)
BBX	0.139001	0.167	0.189	0.305863	1	CD8+ Te (Myasthenia Gravis)
UBALD2	0.0603489	0.285	0.321	0.30658	1	CD8+ Te (Myasthenia Gravis)
UTP23	0.179802	0.106	0.103	0.306793	1	CD8+ Te (Myasthenia Gravis)
HNRNPA2B1	0.0252382	0.729	0.813	0.307117	1	CD8+ Te (Myasthenia Gravis)
HMGN1	0.15908	0.383	0.417	0.308246	1	CD8+ Te (Myasthenia Gravis)
UBE2N	0.115169	0.2	0.228	0.308839	1	CD8+ Te (Myasthenia Gravis)
UBE2I	0.198694	0.334	0.367	0.312559	1	CD8+ Te (Myasthenia Gravis)
SHFL	0.0985473	0.222	0.249	0.312763	1	CD8+ Te (Myasthenia Gravis)
SYTL1	0.083877	0.34	0.386	0.31279	1	CD8+ Te (Myasthenia Gravis)
UBL3	0.0810605	0.129	0.144	0.315549	1	CD8+ Te (Myasthenia Gravis)
EHBP1L1	0.0576302	0.109	0.12	0.315685	1	CD8+ Te (Myasthenia Gravis)
CYTH4	0.0614579	0.152	0.167	0.315687	1	CD8+ Te (Myasthenia Gravis)
ZNF292	0.199112	0.225	0.235	0.315812	1	CD8+ Te (Myasthenia Gravis)
DGCR6L	0.0926342	0.164	0.184	0.315863	1	CD8+ Te (Myasthenia Gravis)
MPHOSPH8	0.0935521	0.302	0.342	0.3161	1	CD8+ Te (Myasthenia Gravis)
EXOSC6	0.124915	0.13	0.147	0.316978	1	CD8+ Te (Myasthenia Gravis)
RAB37	0.0333601	0.164	0.177	0.319482	1	CD8+ Te (Myasthenia Gravis)
CTNNB1	0.10443	0.131	0.147	0.320626	1	CD8+ Te (Myasthenia Gravis)
RORA	0.0917349	0.29	0.327	0.321551	1	CD8+ Te (Myasthenia Gravis)
ANKRD10	0.095118	0.146	0.162	0.321862	1	CD8+ Te (Myasthenia Gravis)
ATG5	0.0887799	0.13	0.145	0.322211	1	CD8+ Te (Myasthenia Gravis)
ANAPC5	0.126323	0.271	0.31	0.322314	1	CD8+ Te (Myasthenia Gravis)
ILKAP	0.0866278	0.123	0.137	0.32465	1	CD8+ Te (Myasthenia Gravis)
TBPL1	0.135657	0.109	0.106	0.324995	1	CD8+ Te (Myasthenia Gravis)
VEGFB	0.15283	0.1	0.097	0.326434	1	CD8+ Te (Myasthenia Gravis)
ACTR10	0.149737	0.11	0.107	0.326918	1	CD8+ Te (Myasthenia Gravis)
HNRNPH1	0.135708	0.208	0.235	0.327645	1	CD8+ Te (Myasthenia Gravis)
SECISBP2L	0.0930893	0.136	0.151	0.32978	1	CD8+ Te (Myasthenia Gravis)
TGS1	0.0928531	0.103	0.114	0.329798	1	CD8+ Te (Myasthenia Gravis)
CANX	0.196924	0.343	0.374	0.33073	1	CD8+ Te (Myasthenia Gravis)
PDCD4	0.153426	0.199	0.228	0.332338	1	CD8+ Te (Myasthenia Gravis)
SETD5	0.167603	0.114	0.111	0.333225	1	CD8+ Te (Myasthenia Gravis)
SLIRP	0.187344	0.116	0.114	0.337765	1	CD8+ Te (Myasthenia Gravis)
SLTM	0.0997509	0.228	0.256	0.338166	1	CD8+ Te (Myasthenia Gravis)
UBE2H	0.0620262	0.112	0.124	0.339543	1	CD8+ Te (Myasthenia Gravis)
OGA	0.136719	0.238	0.273	0.343852	1	CD8+ Te (Myasthenia Gravis)
SH3BP1	0.0852123	0.171	0.189	0.344118	1	CD8+ Te (Myasthenia Gravis)
ARID4A	0.172594	0.13	0.129	0.345275	1	CD8+ Te (Myasthenia Gravis)
POLR2L	0.184038	0.38	0.418	0.346634	1	CD8+ Te (Myasthenia Gravis)
NAP1L4	0.120402	0.259	0.294	0.348656	1	CD8+ Te (Myasthenia Gravis)
ATP5MF	0.155086	0.375	0.417	0.350107	1	CD8+ Te (Myasthenia Gravis)
FAM13B	0.0910744	0.125	0.138	0.351588	1	CD8+ Te (Myasthenia Gravis)
LMBRD1	0.111647	0.146	0.164	0.35542	1	CD8+ Te (Myasthenia Gravis)
TMX4	0.0912792	0.25	0.282	0.35583	1	CD8+ Te (Myasthenia Gravis)
FBXO44	0.0790292	0.094	0.104	0.358519	1	CD8+ Te (Myasthenia Gravis)
PTPN2	0.179804	0.157	0.158	0.358702	1	CD8+ Te (Myasthenia Gravis)
ULK3	0.128023	0.112	0.109	0.361454	1	CD8+ Te (Myasthenia Gravis)
SP100	0.162806	0.343	0.375	0.363072	1	CD8+ Te (Myasthenia Gravis)
NSMCE3	0.0963416	0.189	0.21	0.363172	1	CD8+ Te (Myasthenia Gravis)
SYT11	0.0544081	0.105	0.114	0.363568	1	CD8+ Te (Myasthenia Gravis)
RNF216	0.182464	0.121	0.121	0.364395	1	CD8+ Te (Myasthenia Gravis)
EIF4H	0.135262	0.223	0.252	0.364691	1	CD8+ Te (Myasthenia Gravis)
ARNTL	0.0802506	0.096	0.106	0.366536	1	CD8+ Te (Myasthenia Gravis)
FUBP1	0.118389	0.129	0.144	0.366885	1	CD8+ Te (Myasthenia Gravis)
NRBP1	0.101136	0.181	0.201	0.368002	1	CD8+ Te (Myasthenia Gravis)
LYST	0.186086	0.206	0.213	0.36824	1	CD8+ Te (Myasthenia Gravis)
SH3GLB1	0.130997	0.188	0.212	0.369478	1	CD8+ Te (Myasthenia Gravis)
NT5C3A	0.162594	0.123	0.122	0.369659	1	CD8+ Te (Myasthenia Gravis)
SF3A3	0.0700829	0.112	0.124	0.370413	1	CD8+ Te (Myasthenia Gravis)
RBX1	0.151091	0.274	0.287	0.37089	1	CD8+ Te (Myasthenia Gravis)
RIN3	0.1218	0.161	0.179	0.372397	1	CD8+ Te (Myasthenia Gravis)
TMEM256	0.128543	0.17	0.19	0.372481	1	CD8+ Te (Myasthenia Gravis)
NONO	0.201732	0.237	0.251	0.377573	1	CD8+ Te (Myasthenia Gravis)
PSMD12	0.0761305	0.091	0.1	0.377596	1	CD8+ Te (Myasthenia Gravis)
SSU72	0.144941	0.284	0.328	0.378099	1	CD8+ Te (Myasthenia Gravis)
MPPE1	0.0994565	0.122	0.135	0.37943	1	CD8+ Te (Myasthenia Gravis)
DYM	0.112241	0.109	0.12	0.380156	1	CD8+ Te (Myasthenia Gravis)
KAT7	0.102077	0.107	0.119	0.382426	1	CD8+ Te (Myasthenia Gravis)
TMEM230	0.191769	0.24	0.253	0.382585	1	CD8+ Te (Myasthenia Gravis)
SERINC3	0.100161	0.15	0.167	0.385013	1	CD8+ Te (Myasthenia Gravis)
FXR1	0.11264	0.155	0.173	0.385501	1	CD8+ Te (Myasthenia Gravis)
ITFG2	0.129678	0.106	0.104	0.386043	1	CD8+ Te (Myasthenia Gravis)
AP002387.2	0.177054	0.103	0.101	0.387183	1	CD8+ Te (Myasthenia Gravis)
MACF1	0.112049	0.332	0.378	0.389039	1	CD8+ Te (Myasthenia Gravis)
CNBP	0.0947777	0.563	0.634	0.389503	1	CD8+ Te (Myasthenia Gravis)
CZIB	0.0691443	0.108	0.118	0.390623	1	CD8+ Te (Myasthenia Gravis)
ANXA2R	0.10297	0.143	0.156	0.390817	1	CD8+ Te (Myasthenia Gravis)
DENR	0.107389	0.141	0.156	0.391862	1	CD8+ Te (Myasthenia Gravis)
TRABD	0.113631	0.252	0.282	0.395515	1	CD8+ Te (Myasthenia Gravis)
MATK	0.0528315	0.395	0.442	0.396234	1	CD8+ Te (Myasthenia Gravis)
CYB5R4	0.0762346	0.094	0.104	0.398898	1	CD8+ Te (Myasthenia Gravis)
SMC1A	0.125962	0.126	0.139	0.400133	1	CD8+ Te (Myasthenia Gravis)
ZCCHC7	0.182617	0.121	0.121	0.400736	1	CD8+ Te (Myasthenia Gravis)
DENND1B	0.0848282	0.103	0.113	0.40088	1	CD8+ Te (Myasthenia Gravis)
RNF145	0.129736	0.117	0.13	0.405688	1	CD8+ Te (Myasthenia Gravis)
TPM3	0.0286234	0.715	0.804	0.405967	1	CD8+ Te (Myasthenia Gravis)
SNRPB2	0.202608	0.225	0.237	0.407208	1	CD8+ Te (Myasthenia Gravis)
C1orf174	0.14646	0.118	0.116	0.407949	1	CD8+ Te (Myasthenia Gravis)
MAPKAPK2	0.189389	0.165	0.169	0.414371	1	CD8+ Te (Myasthenia Gravis)
METTL23	0.108264	0.141	0.155	0.415092	1	CD8+ Te (Myasthenia Gravis)
SNRNP40	0.101588	0.118	0.13	0.415801	1	CD8+ Te (Myasthenia Gravis)
IKZF1	0.176382	0.437	0.492	0.416102	1	CD8+ Te (Myasthenia Gravis)
DPP9	0.102463	0.102	0.112	0.416332	1	CD8+ Te (Myasthenia Gravis)
FAM204A	0.120345	0.164	0.181	0.417043	1	CD8+ Te (Myasthenia Gravis)
ATG16L2	0.116618	0.111	0.123	0.417044	1	CD8+ Te (Myasthenia Gravis)
ZNF800	0.138301	0.229	0.259	0.417785	1	CD8+ Te (Myasthenia Gravis)
ELOB	0.0305351	0.572	0.667	0.417978	1	CD8+ Te (Myasthenia Gravis)
TAF10	0.124104	0.434	0.478	0.418321	1	CD8+ Te (Myasthenia Gravis)
MAGED2	0.0475477	0.138	0.149	0.419964	1	CD8+ Te (Myasthenia Gravis)
SPSB3	0.141303	0.332	0.356	0.420092	1	CD8+ Te (Myasthenia Gravis)
ZMYND11	0.0843898	0.104	0.114	0.420721	1	CD8+ Te (Myasthenia Gravis)
MAGOH	0.118723	0.239	0.27	0.423109	1	CD8+ Te (Myasthenia Gravis)
GTF2I	0.140127	0.114	0.113	0.425401	1	CD8+ Te (Myasthenia Gravis)
ATG12	0.146398	0.151	0.169	0.426166	1	CD8+ Te (Myasthenia Gravis)
API5	0.169735	0.121	0.121	0.42622	1	CD8+ Te (Myasthenia Gravis)
HNRNPU	0.0741952	0.47	0.545	0.430102	1	CD8+ Te (Myasthenia Gravis)
MRPL22	0.111529	0.11	0.121	0.431313	1	CD8+ Te (Myasthenia Gravis)
LNPEP	0.213838	0.266	0.286	0.43156	1	CD8+ Te (Myasthenia Gravis)
GON4L	0.201957	0.17	0.176	0.432105	1	CD8+ Te (Myasthenia Gravis)
AP2B1	0.151053	0.122	0.122	0.433774	1	CD8+ Te (Myasthenia Gravis)
FDFT1	0.101421	0.216	0.239	0.436856	1	CD8+ Te (Myasthenia Gravis)
PPIG	0.138221	0.226	0.255	0.43727	1	CD8+ Te (Myasthenia Gravis)
BRD2	0.191428	0.301	0.325	0.438217	1	CD8+ Te (Myasthenia Gravis)
STK10	0.0760373	0.348	0.394	0.443682	1	CD8+ Te (Myasthenia Gravis)
EIF3F	0.136997	0.496	0.55	0.445777	1	CD8+ Te (Myasthenia Gravis)
ESCO1	0.119563	0.091	0.101	0.445836	1	CD8+ Te (Myasthenia Gravis)
FAM107B	0.152005	0.295	0.341	0.447906	1	CD8+ Te (Myasthenia Gravis)
BANF1	0.186339	0.264	0.285	0.44893	1	CD8+ Te (Myasthenia Gravis)
PPP2R2D	0.147688	0.12	0.12	0.449647	1	CD8+ Te (Myasthenia Gravis)
POLR2B	0.120471	0.163	0.18	0.450103	1	CD8+ Te (Myasthenia Gravis)
ZFAND2A	0.128279	0.124	0.138	0.450597	1	CD8+ Te (Myasthenia Gravis)
SUGP2	0.105311	0.104	0.114	0.45212	1	CD8+ Te (Myasthenia Gravis)
BIN2	0.0413822	0.539	0.625	0.45505	1	CD8+ Te (Myasthenia Gravis)
USP28	0.0893053	0.121	0.132	0.455152	1	CD8+ Te (Myasthenia Gravis)
ZRANB2	0.141849	0.203	0.226	0.456697	1	CD8+ Te (Myasthenia Gravis)
TMPO	0.0980901	0.146	0.16	0.45699	1	CD8+ Te (Myasthenia Gravis)
PAXX	0.0283059	0.549	0.634	0.457704	1	CD8+ Te (Myasthenia Gravis)
FBXO3	0.113565	0.102	0.112	0.459813	1	CD8+ Te (Myasthenia Gravis)
ARL16	0.0871316	0.107	0.117	0.460146	1	CD8+ Te (Myasthenia Gravis)
PPP1R15A	0.170693	0.227	0.25	0.46061	1	CD8+ Te (Myasthenia Gravis)
COX5B	0.0542201	0.518	0.601	0.46111	1	CD8+ Te (Myasthenia Gravis)
MPC1	0.0743717	0.122	0.132	0.462284	1	CD8+ Te (Myasthenia Gravis)
THOC2	0.118115	0.159	0.176	0.463612	1	CD8+ Te (Myasthenia Gravis)
HSPB11	0.157074	0.178	0.181	0.467961	1	CD8+ Te (Myasthenia Gravis)
ARID1A	0.128643	0.138	0.153	0.468131	1	CD8+ Te (Myasthenia Gravis)
IL10RA	0.110082	0.33	0.373	0.468679	1	CD8+ Te (Myasthenia Gravis)
PPP5C	0.0807562	0.102	0.111	0.469053	1	CD8+ Te (Myasthenia Gravis)
TRAM1	0.171502	0.304	0.333	0.470521	1	CD8+ Te (Myasthenia Gravis)
SF3B1	0.147033	0.427	0.478	0.471459	1	CD8+ Te (Myasthenia Gravis)
SUPT6H	0.152762	0.105	0.104	0.472484	1	CD8+ Te (Myasthenia Gravis)
TUBB4B	0.121056	0.194	0.214	0.475807	1	CD8+ Te (Myasthenia Gravis)
UBE2V2	0.0595751	0.104	0.112	0.477484	1	CD8+ Te (Myasthenia Gravis)
MRPS18C	0.108833	0.103	0.101	0.478478	1	CD8+ Te (Myasthenia Gravis)
VEZF1	0.119001	0.107	0.118	0.478631	1	CD8+ Te (Myasthenia Gravis)
ARIH1	0.10125	0.183	0.201	0.479847	1	CD8+ Te (Myasthenia Gravis)
RESF1	0.171807	0.32	0.347	0.480812	1	CD8+ Te (Myasthenia Gravis)
RPL7L1	0.102253	0.094	0.103	0.481632	1	CD8+ Te (Myasthenia Gravis)
C11orf21	0.145198	0.126	0.125	0.482022	1	CD8+ Te (Myasthenia Gravis)
PSMD9	0.151308	0.154	0.156	0.483204	1	CD8+ Te (Myasthenia Gravis)
CHD9	0.190075	0.136	0.139	0.4845	1	CD8+ Te (Myasthenia Gravis)
SFT2D2	0.137322	0.115	0.115	0.486743	1	CD8+ Te (Myasthenia Gravis)
PTPN4	0.155028	0.256	0.29	0.487212	1	CD8+ Te (Myasthenia Gravis)
ANKRD12	0.187208	0.343	0.377	0.492807	1	CD8+ Te (Myasthenia Gravis)
OTUD5	0.153194	0.115	0.115	0.494562	1	CD8+ Te (Myasthenia Gravis)
EVL	0.0688838	0.626	0.703	0.495109	1	CD8+ Te (Myasthenia Gravis)
RPL22L1	0.1273	0.261	0.294	0.49578	1	CD8+ Te (Myasthenia Gravis)
IKZF3	0.142178	0.254	0.262	0.498259	1	CD8+ Te (Myasthenia Gravis)
CD96	0.147793	0.271	0.307	0.499418	1	CD8+ Te (Myasthenia Gravis)
GABPB1-IT1	0.18572	0.14	0.143	0.50198	1	CD8+ Te (Myasthenia Gravis)
RBM3	0.0763716	0.611	0.675	0.504324	1	CD8+ Te (Myasthenia Gravis)
TAF1D	0.199434	0.213	0.224	0.504875	1	CD8+ Te (Myasthenia Gravis)
MIDN	0.156552	0.204	0.211	0.505546	1	CD8+ Te (Myasthenia Gravis)
MECP2	0.124473	0.158	0.173	0.508505	1	CD8+ Te (Myasthenia Gravis)
TMEM109	0.0815757	0.182	0.197	0.510734	1	CD8+ Te (Myasthenia Gravis)
MAX	0.157646	0.193	0.216	0.51165	1	CD8+ Te (Myasthenia Gravis)
CFL1	0.00109622	0.943	0.979	0.511899	1	CD8+ Te (Myasthenia Gravis)
MIB2	0.130594	0.179	0.181	0.514382	1	CD8+ Te (Myasthenia Gravis)
ARHGAP26	0.11898	0.147	0.147	0.517767	1	CD8+ Te (Myasthenia Gravis)
PPP1R11	0.0614731	0.119	0.128	0.517798	1	CD8+ Te (Myasthenia Gravis)
CBLL1	0.131702	0.126	0.138	0.518565	1	CD8+ Te (Myasthenia Gravis)
NFATC3	0.169944	0.207	0.216	0.520776	1	CD8+ Te (Myasthenia Gravis)
JMJD6	0.109689	0.107	0.117	0.520808	1	CD8+ Te (Myasthenia Gravis)
SPEN	0.189929	0.151	0.155	0.525255	1	CD8+ Te (Myasthenia Gravis)
IRF2	0.118484	0.154	0.154	0.528072	1	CD8+ Te (Myasthenia Gravis)
UCHL5	0.0973577	0.13	0.141	0.529439	1	CD8+ Te (Myasthenia Gravis)
MORC3	0.11455	0.124	0.135	0.530212	1	CD8+ Te (Myasthenia Gravis)
LEPROTL1	0.195467	0.35	0.386	0.531483	1	CD8+ Te (Myasthenia Gravis)
AC008875.3	0.0613426	0.108	0.116	0.533416	1	CD8+ Te (Myasthenia Gravis)
TRIM44	0.147796	0.107	0.107	0.53779	1	CD8+ Te (Myasthenia Gravis)
CMC2	0.0948678	0.127	0.137	0.538745	1	CD8+ Te (Myasthenia Gravis)
CNDP2	0.0650199	0.102	0.11	0.538856	1	CD8+ Te (Myasthenia Gravis)
CEP78	0.106588	0.234	0.256	0.540029	1	CD8+ Te (Myasthenia Gravis)
TC2N	0.171173	0.181	0.2	0.540266	1	CD8+ Te (Myasthenia Gravis)
SMNDC1	0.118645	0.14	0.152	0.540735	1	CD8+ Te (Myasthenia Gravis)
PDS5A	0.116972	0.157	0.173	0.542955	1	CD8+ Te (Myasthenia Gravis)
SEC63	0.191409	0.123	0.125	0.544249	1	CD8+ Te (Myasthenia Gravis)
ASCL2	0.0333059	0.157	0.167	0.548208	1	CD8+ Te (Myasthenia Gravis)
DYRK1A	0.0743908	0.097	0.105	0.550649	1	CD8+ Te (Myasthenia Gravis)
ZC3H13	0.133043	0.133	0.133	0.551334	1	CD8+ Te (Myasthenia Gravis)
LPP	0.135469	0.114	0.125	0.551792	1	CD8+ Te (Myasthenia Gravis)
TMEM50A	0.125593	0.394	0.438	0.55301	1	CD8+ Te (Myasthenia Gravis)
NAA50	0.116726	0.115	0.125	0.560449	1	CD8+ Te (Myasthenia Gravis)
TMX1	0.118829	0.141	0.154	0.560596	1	CD8+ Te (Myasthenia Gravis)
ZNRD1	0.140847	0.153	0.156	0.561335	1	CD8+ Te (Myasthenia Gravis)
PITPNC1	0.184357	0.252	0.268	0.561936	1	CD8+ Te (Myasthenia Gravis)
GRAP2	0.081962	0.152	0.163	0.563625	1	CD8+ Te (Myasthenia Gravis)
SH2D1A	0.107495	0.166	0.18	0.564439	1	CD8+ Te (Myasthenia Gravis)
ST13	0.137268	0.245	0.275	0.565353	1	CD8+ Te (Myasthenia Gravis)
PPP1R10	0.142975	0.107	0.107	0.565625	1	CD8+ Te (Myasthenia Gravis)
IKBKG	0.0096346	0.114	0.12	0.567795	1	CD8+ Te (Myasthenia Gravis)
POLE3	0.189842	0.131	0.134	0.56903	1	CD8+ Te (Myasthenia Gravis)
CDK9	0.143296	0.109	0.109	0.569168	1	CD8+ Te (Myasthenia Gravis)
ARHGAP25	0.0553686	0.207	0.221	0.569188	1	CD8+ Te (Myasthenia Gravis)
ELOVL5	0.0850688	0.138	0.149	0.582596	1	CD8+ Te (Myasthenia Gravis)
HIPK1	0.158444	0.11	0.111	0.582979	1	CD8+ Te (Myasthenia Gravis)
PRKCQ	0.16185	0.145	0.148	0.583222	1	CD8+ Te (Myasthenia Gravis)
IRF3	0.121439	0.134	0.144	0.583959	1	CD8+ Te (Myasthenia Gravis)
EAPP	0.170097	0.229	0.259	0.58429	1	CD8+ Te (Myasthenia Gravis)
CHD6	0.0876656	0.093	0.1	0.585526	1	CD8+ Te (Myasthenia Gravis)
AKAP8L	0.153352	0.136	0.139	0.58709	1	CD8+ Te (Myasthenia Gravis)
RAB1B	0.142464	0.249	0.264	0.587164	1	CD8+ Te (Myasthenia Gravis)
OAZ1	0.0472546	0.701	0.797	0.588701	1	CD8+ Te (Myasthenia Gravis)
CARD11	0.146596	0.143	0.157	0.588738	1	CD8+ Te (Myasthenia Gravis)
RBL2	0.174785	0.309	0.34	0.589092	1	CD8+ Te (Myasthenia Gravis)
KCMF1	0.0888517	0.094	0.101	0.589106	1	CD8+ Te (Myasthenia Gravis)
GOPC	0.0490678	0.107	0.113	0.5917	1	CD8+ Te (Myasthenia Gravis)
WDR33	0.166981	0.171	0.177	0.59474	1	CD8+ Te (Myasthenia Gravis)
ISG20L2	0.0925019	0.106	0.114	0.594976	1	CD8+ Te (Myasthenia Gravis)
SNX2	0.0834379	0.11	0.119	0.602094	1	CD8+ Te (Myasthenia Gravis)
TUBA1A	0.143676	0.275	0.307	0.603258	1	CD8+ Te (Myasthenia Gravis)
IFI27L2	0.119295	0.235	0.244	0.607114	1	CD8+ Te (Myasthenia Gravis)
TMBIM6	0.0811613	0.495	0.556	0.60818	1	CD8+ Te (Myasthenia Gravis)
GZMM	0.0543595	0.658	0.732	0.609908	1	CD8+ Te (Myasthenia Gravis)
CCNK	0.200936	0.15	0.156	0.613399	1	CD8+ Te (Myasthenia Gravis)
SAMD9L	0.150061	0.102	0.103	0.618017	1	CD8+ Te (Myasthenia Gravis)
GADD45B	0.240391	0.312	0.354	0.618507	1	CD8+ Te (Myasthenia Gravis)
CDKN1B	0.179012	0.266	0.286	0.618837	1	CD8+ Te (Myasthenia Gravis)
RSU1	0.130322	0.175	0.192	0.620682	1	CD8+ Te (Myasthenia Gravis)
CEBPZOS	0.173916	0.122	0.125	0.620818	1	CD8+ Te (Myasthenia Gravis)
AL118516.1	0.117396	0.098	0.105	0.626818	1	CD8+ Te (Myasthenia Gravis)
AP3D1	0.122086	0.107	0.115	0.627973	1	CD8+ Te (Myasthenia Gravis)
ZBTB8OS	0.139156	0.15	0.154	0.628163	1	CD8+ Te (Myasthenia Gravis)
PPP6R1	0.0778667	0.198	0.213	0.629663	1	CD8+ Te (Myasthenia Gravis)
PCNP	0.182193	0.176	0.196	0.633255	1	CD8+ Te (Myasthenia Gravis)
CD244	0.0759982	0.125	0.123	0.6348	1	CD8+ Te (Myasthenia Gravis)
CSNK1D	0.16788	0.191	0.214	0.636269	1	CD8+ Te (Myasthenia Gravis)
USP24	0.0950727	0.127	0.126	0.639004	1	CD8+ Te (Myasthenia Gravis)
ITM2B	0.0380365	0.794	0.856	0.639893	1	CD8+ Te (Myasthenia Gravis)
UBL5	0.11318	0.478	0.547	0.640367	1	CD8+ Te (Myasthenia Gravis)
CHIC2	0.167732	0.159	0.175	0.642595	1	CD8+ Te (Myasthenia Gravis)
CMIP	0.156407	0.1	0.102	0.648039	1	CD8+ Te (Myasthenia Gravis)
CNOT8	0.150571	0.13	0.132	0.650893	1	CD8+ Te (Myasthenia Gravis)
MRPS36	0.142118	0.159	0.172	0.651929	1	CD8+ Te (Myasthenia Gravis)
MGAT4A	0.148811	0.308	0.35	0.653582	1	CD8+ Te (Myasthenia Gravis)
SMS	0.0847762	0.107	0.114	0.653735	1	CD8+ Te (Myasthenia Gravis)
VTI1B	0.10077	0.14	0.151	0.653976	1	CD8+ Te (Myasthenia Gravis)
RNPEPL1	0.177682	0.255	0.276	0.659748	1	CD8+ Te (Myasthenia Gravis)
PPP4R2	0.120856	0.158	0.171	0.66561	1	CD8+ Te (Myasthenia Gravis)
ASAH1	0.171376	0.167	0.174	0.66839	1	CD8+ Te (Myasthenia Gravis)
USP11	0.115841	0.121	0.13	0.668664	1	CD8+ Te (Myasthenia Gravis)
BNIP2	0.182063	0.211	0.236	0.671508	1	CD8+ Te (Myasthenia Gravis)
CUTC	0.134095	0.101	0.102	0.676817	1	CD8+ Te (Myasthenia Gravis)
DDX6	0.150545	0.386	0.45	0.677432	1	CD8+ Te (Myasthenia Gravis)
MAP2K2	0.109925	0.302	0.34	0.680362	1	CD8+ Te (Myasthenia Gravis)
PSD4	0.114636	0.128	0.137	0.686252	1	CD8+ Te (Myasthenia Gravis)
ITM2A	0.161009	0.269	0.288	0.687318	1	CD8+ Te (Myasthenia Gravis)
SRSF3	0.123288	0.36	0.416	0.688796	1	CD8+ Te (Myasthenia Gravis)
LDHA	0.104651	0.451	0.508	0.689809	1	CD8+ Te (Myasthenia Gravis)
LUC7L2	0.174769	0.174	0.183	0.693259	1	CD8+ Te (Myasthenia Gravis)
SNRPE	0.13592	0.135	0.146	0.696247	1	CD8+ Te (Myasthenia Gravis)
TENT2	0.163805	0.133	0.138	0.697934	1	CD8+ Te (Myasthenia Gravis)
ARGLU1	0.090803	0.464	0.533	0.698516	1	CD8+ Te (Myasthenia Gravis)
PSTPIP1	0.147142	0.198	0.217	0.698594	1	CD8+ Te (Myasthenia Gravis)
CD2BP2	0.0738237	0.134	0.142	0.705931	1	CD8+ Te (Myasthenia Gravis)
FBXL6	0.08349	0.102	0.101	0.706085	1	CD8+ Te (Myasthenia Gravis)
RHOT2	0.102883	0.144	0.154	0.70726	1	CD8+ Te (Myasthenia Gravis)
UBE2B	0.183236	0.268	0.294	0.709709	1	CD8+ Te (Myasthenia Gravis)
CASP1	0.123204	0.192	0.199	0.709987	1	CD8+ Te (Myasthenia Gravis)
EIF1B	0.167146	0.212	0.236	0.710155	1	CD8+ Te (Myasthenia Gravis)
PTOV1	0.084509	0.118	0.125	0.710342	1	CD8+ Te (Myasthenia Gravis)
ZNF638	0.166625	0.125	0.129	0.711088	1	CD8+ Te (Myasthenia Gravis)
C1orf52	0.164107	0.127	0.131	0.711243	1	CD8+ Te (Myasthenia Gravis)
CAND1	0.120848	0.118	0.127	0.711933	1	CD8+ Te (Myasthenia Gravis)
CFDP1	0.106054	0.095	0.101	0.715728	1	CD8+ Te (Myasthenia Gravis)
PHF20	0.197172	0.228	0.247	0.716056	1	CD8+ Te (Myasthenia Gravis)
THAP12	0.150226	0.105	0.107	0.720003	1	CD8+ Te (Myasthenia Gravis)
TUBA1B	0.119406	0.367	0.413	0.720366	1	CD8+ Te (Myasthenia Gravis)
SRSF11	0.145956	0.378	0.436	0.721525	1	CD8+ Te (Myasthenia Gravis)
PRKRIP1	0.144284	0.104	0.106	0.725087	1	CD8+ Te (Myasthenia Gravis)
TERF1	0.18693	0.123	0.128	0.726017	1	CD8+ Te (Myasthenia Gravis)
CELF1	0.163481	0.104	0.107	0.726023	1	CD8+ Te (Myasthenia Gravis)
INTS6	0.127177	0.121	0.123	0.729987	1	CD8+ Te (Myasthenia Gravis)
FAM111A	0.101824	0.125	0.126	0.730818	1	CD8+ Te (Myasthenia Gravis)
RAP1GAP2	0.0980397	0.133	0.141	0.732969	1	CD8+ Te (Myasthenia Gravis)
CAPZA2	0.134097	0.148	0.153	0.733391	1	CD8+ Te (Myasthenia Gravis)
SNRPB	0.165904	0.352	0.398	0.736668	1	CD8+ Te (Myasthenia Gravis)
TLE4	0.183685	0.145	0.152	0.743416	1	CD8+ Te (Myasthenia Gravis)
MVD	0.185998	0.177	0.186	0.744235	1	CD8+ Te (Myasthenia Gravis)
SEC62	0.172188	0.231	0.249	0.745028	1	CD8+ Te (Myasthenia Gravis)
RICTOR	0.167344	0.129	0.135	0.745334	1	CD8+ Te (Myasthenia Gravis)
KANSL1	0.139638	0.173	0.188	0.747217	1	CD8+ Te (Myasthenia Gravis)
ZNF148	0.14583	0.134	0.138	0.749239	1	CD8+ Te (Myasthenia Gravis)
ZC3H7A	0.143203	0.095	0.102	0.749942	1	CD8+ Te (Myasthenia Gravis)
KLF13	0.0934031	0.295	0.316	0.75035	1	CD8+ Te (Myasthenia Gravis)
SLC7A5	0.126193	0.098	0.1	0.757361	1	CD8+ Te (Myasthenia Gravis)
SMIM26	0.136151	0.211	0.232	0.757531	1	CD8+ Te (Myasthenia Gravis)
ISCA1	0.162588	0.105	0.107	0.758406	1	CD8+ Te (Myasthenia Gravis)
HNRNPA0	0.128516	0.398	0.446	0.759125	1	CD8+ Te (Myasthenia Gravis)
DCAF5	0.126858	0.165	0.177	0.759797	1	CD8+ Te (Myasthenia Gravis)
FGD3	0.143871	0.172	0.186	0.767124	1	CD8+ Te (Myasthenia Gravis)
IQGAP2	0.110725	0.325	0.362	0.771779	1	CD8+ Te (Myasthenia Gravis)
SRP54	0.152379	0.122	0.127	0.774569	1	CD8+ Te (Myasthenia Gravis)
PDE3B	0.14955	0.104	0.112	0.775122	1	CD8+ Te (Myasthenia Gravis)
SELENOF	0.14215	0.305	0.337	0.778328	1	CD8+ Te (Myasthenia Gravis)
CDV3	0.122208	0.273	0.299	0.778424	1	CD8+ Te (Myasthenia Gravis)
SMAD2	0.117934	0.134	0.142	0.780806	1	CD8+ Te (Myasthenia Gravis)
EXOC7	0.116717	0.103	0.109	0.782412	1	CD8+ Te (Myasthenia Gravis)
ARAP2	0.151805	0.209	0.228	0.783319	1	CD8+ Te (Myasthenia Gravis)
JPX	0.158294	0.135	0.146	0.786889	1	CD8+ Te (Myasthenia Gravis)
LUC7L	0.120331	0.12	0.128	0.787947	1	CD8+ Te (Myasthenia Gravis)
USP25	0.114061	0.114	0.116	0.791563	1	CD8+ Te (Myasthenia Gravis)
STIM2	0.167389	0.138	0.145	0.792306	1	CD8+ Te (Myasthenia Gravis)
BSG	0.111459	0.398	0.455	0.7939	1	CD8+ Te (Myasthenia Gravis)
TSPAN2	0.0571247	0.097	0.102	0.797757	1	CD8+ Te (Myasthenia Gravis)
RPL32	0.00681284	0.995	0.998	0.800672	1	CD8+ Te (Myasthenia Gravis)
SREK1	0.122649	0.127	0.135	0.802299	1	CD8+ Te (Myasthenia Gravis)
C1GALT1	0.102657	0.112	0.119	0.802438	1	CD8+ Te (Myasthenia Gravis)
STMP1	0.170544	0.227	0.246	0.80989	1	CD8+ Te (Myasthenia Gravis)
U2AF2	0.113384	0.135	0.143	0.814497	1	CD8+ Te (Myasthenia Gravis)
ZFAND6	0.159104	0.134	0.139	0.815786	1	CD8+ Te (Myasthenia Gravis)
PXN	0.164008	0.294	0.333	0.818478	1	CD8+ Te (Myasthenia Gravis)
YPEL3	0.0688856	0.491	0.553	0.819103	1	CD8+ Te (Myasthenia Gravis)
STAT5B	0.131454	0.115	0.118	0.821652	1	CD8+ Te (Myasthenia Gravis)
HSBP1	0.108635	0.096	0.101	0.822071	1	CD8+ Te (Myasthenia Gravis)
RHOA	0.0250077	0.67	0.783	0.822085	1	CD8+ Te (Myasthenia Gravis)
PIAS1	0.151258	0.21	0.226	0.823674	1	CD8+ Te (Myasthenia Gravis)
ANXA4	0.124389	0.117	0.12	0.824176	1	CD8+ Te (Myasthenia Gravis)
ZFAND3	0.152853	0.121	0.13	0.825923	1	CD8+ Te (Myasthenia Gravis)
LCOR	0.147135	0.104	0.11	0.828383	1	CD8+ Te (Myasthenia Gravis)
CASC4	0.127881	0.11	0.117	0.82847	1	CD8+ Te (Myasthenia Gravis)
SREK1IP1	0.165505	0.124	0.133	0.830069	1	CD8+ Te (Myasthenia Gravis)
YIPF4	0.145566	0.11	0.114	0.83176	1	CD8+ Te (Myasthenia Gravis)
COPA	0.167625	0.161	0.175	0.838069	1	CD8+ Te (Myasthenia Gravis)
SH3BP5	0.180349	0.222	0.239	0.838232	1	CD8+ Te (Myasthenia Gravis)
TXNDC12	0.124113	0.11	0.113	0.838812	1	CD8+ Te (Myasthenia Gravis)
SNTB2	0.127529	0.108	0.111	0.845631	1	CD8+ Te (Myasthenia Gravis)
DNAJC19	0.115762	0.127	0.134	0.847662	1	CD8+ Te (Myasthenia Gravis)
EFCAB14	0.191922	0.174	0.188	0.852123	1	CD8+ Te (Myasthenia Gravis)
LBH	0.122725	0.297	0.316	0.852621	1	CD8+ Te (Myasthenia Gravis)
ACIN1	0.151455	0.181	0.191	0.852847	1	CD8+ Te (Myasthenia Gravis)
SLA2	0.161867	0.19	0.206	0.857564	1	CD8+ Te (Myasthenia Gravis)
RAB7A	0.136098	0.29	0.324	0.85777	1	CD8+ Te (Myasthenia Gravis)
SNRK	0.186799	0.184	0.202	0.86135	1	CD8+ Te (Myasthenia Gravis)
ARHGAP45	0.114465	0.255	0.271	0.864354	1	CD8+ Te (Myasthenia Gravis)
RAD21	0.153578	0.304	0.34	0.86469	1	CD8+ Te (Myasthenia Gravis)
PSMC6	0.12055	0.108	0.114	0.865715	1	CD8+ Te (Myasthenia Gravis)
TMCO1	0.161939	0.166	0.176	0.866947	1	CD8+ Te (Myasthenia Gravis)
SASH3	0.117013	0.279	0.305	0.867051	1	CD8+ Te (Myasthenia Gravis)
SEPTIN9	0.101161	0.474	0.54	0.874157	1	CD8+ Te (Myasthenia Gravis)
GBP5	0.170096	0.303	0.333	0.875727	1	CD8+ Te (Myasthenia Gravis)
DBI	0.0823287	0.48	0.555	0.876017	1	CD8+ Te (Myasthenia Gravis)
TAPBPL	0.101073	0.124	0.13	0.878508	1	CD8+ Te (Myasthenia Gravis)
NFATC2	0.140076	0.258	0.285	0.879503	1	CD8+ Te (Myasthenia Gravis)
PPP1R16B	0.138009	0.111	0.115	0.887513	1	CD8+ Te (Myasthenia Gravis)
CCNY	0.161405	0.156	0.165	0.88856	1	CD8+ Te (Myasthenia Gravis)
COX17	0.165239	0.159	0.171	0.892726	1	CD8+ Te (Myasthenia Gravis)
PRKAA1	0.147365	0.113	0.12	0.89366	1	CD8+ Te (Myasthenia Gravis)
CENPC	0.162144	0.188	0.201	0.896261	1	CD8+ Te (Myasthenia Gravis)
SAP18	0.0933188	0.454	0.527	0.900064	1	CD8+ Te (Myasthenia Gravis)
[truncated: 1,671 more rows]
