# Supplementary material for: B cell lineage reconstitution underlies CAR-T cell therapeutic efficacy in patients with refractory myasthenia gravis
Source: EMBO Mol Med. 2024 Feb 26;16(4):21. doi: 10.1038/s44321-024-00043-z (PMC11018773; doi:10.1038/s44321-024-00043-z)
Supplement: Supplementary file 6 — Source Data Fig. 6 [file 44321_2024_43_MOESM6_ESM.zip › EMM-2023-18744_Fig 6/Fig 6C/Myasthenia Gravis vs. Lymphoma Axi-cel.xlsx]

## Sheet: Sheet1
Related to Fig 6C (Myasthenia Gravis vs. Lymphoma Axi-cel)
## P-values calculated from a Wilcoxon Rank Sum test using FindAllMarkers function (Seurat)
## Adjusted p-values using Bonferroni correction
gene	avg_log2FC	pct.1	pct.2	p_val	p_val_adj	cluster
RPL17	3.05309	0.928	0.292	0	0	CD8+ Te (Myasthenia Gravis)
EEF1G	2.53483	0.657	0.049	0	0	CD8+ Te (Myasthenia Gravis)
RPL22	2.52138	0.858	0.255	0	0	CD8+ Te (Myasthenia Gravis)
RPL26	2.45875	0.996	0.742	0	0	CD8+ Te (Myasthenia Gravis)
AREG	2.26887	0.31	0.025	0	0	CD8+ Te (Myasthenia Gravis)
DUSP1	2.22957	0.481	0.126	0	0	CD8+ Te (Myasthenia Gravis)
IL2RG	2.22505	0.744	0.224	0	0	CD8+ Te (Myasthenia Gravis)
PTPRCAP	2.14914	0.71	0.225	0	0	CD8+ Te (Myasthenia Gravis)
KLRC2	2.12441	0.295	0.041	0	0	CD8+ Te (Myasthenia Gravis)
KLRK1	2.07185	0.53	0.06	0	0	CD8+ Te (Myasthenia Gravis)
RPL36A	2.01791	0.815	0.38	0	0	CD8+ Te (Myasthenia Gravis)
JUND	2.00683	0.598	0.296	0	0	CD8+ Te (Myasthenia Gravis)
ZFP36	1.92613	0.785	0.467	0	0	CD8+ Te (Myasthenia Gravis)
RNASEK	1.91588	0.571	0.11	0	0	CD8+ Te (Myasthenia Gravis)
METRNL	1.90696	0.49	0.12	0	0	CD8+ Te (Myasthenia Gravis)
CXCR4	1.85976	0.581	0.198	0	0	CD8+ Te (Myasthenia Gravis)
EIF4A1	1.77348	0.46	0.063	0	0	CD8+ Te (Myasthenia Gravis)
CRIP1	1.74258	0.74	0.457	0	0	CD8+ Te (Myasthenia Gravis)
WDR83OS	1.61274	0.402	0.043	0	0	CD8+ Te (Myasthenia Gravis)
TOMM6	1.6073	0.335	0	0	0	CD8+ Te (Myasthenia Gravis)
NDUFA13	1.59864	0.462	0.095	0	0	CD8+ Te (Myasthenia Gravis)
PRR13	1.57462	0.493	0.14	0	0	CD8+ Te (Myasthenia Gravis)
NDUFB8	1.56423	0.381	0.038	0	0	CD8+ Te (Myasthenia Gravis)
CSNK2B	1.51933	0.373	0.041	0	0	CD8+ Te (Myasthenia Gravis)
CTSD	1.51116	0.436	0.113	0	0	CD8+ Te (Myasthenia Gravis)
RPS17	1.50879	0.411	0.108	0	0	CD8+ Te (Myasthenia Gravis)
ARL6IP1	1.50159	0.435	0.107	0	0	CD8+ Te (Myasthenia Gravis)
VAMP2	1.49362	0.649	0.285	0	0	CD8+ Te (Myasthenia Gravis)
ARPC1B	1.46375	0.541	0.215	0	0	CD8+ Te (Myasthenia Gravis)
ATP5PO	1.44693	0.364	0.051	0	0	CD8+ Te (Myasthenia Gravis)
JTB	1.41902	0.323	0.033	0	0	CD8+ Te (Myasthenia Gravis)
NDUFC2	1.3979	0.347	0.051	0	0	CD8+ Te (Myasthenia Gravis)
LDHB	1.38582	0.372	0.079	0	0	CD8+ Te (Myasthenia Gravis)
UBE2V1	1.37929	0.331	0.047	0	0	CD8+ Te (Myasthenia Gravis)
RPL23A	1.37343	0.922	0.743	0	0	CD8+ Te (Myasthenia Gravis)
KLRC4	1.29208	0.235	0.014	0	0	CD8+ Te (Myasthenia Gravis)
PSMA2	1.27399	0.264	0.008	0	0	CD8+ Te (Myasthenia Gravis)
RPL39	0.826219	0.994	0.988	0	0	CD8+ Te (Myasthenia Gravis)
RPS3A	0.779615	0.983	0.977	0	0	CD8+ Te (Myasthenia Gravis)
BTG1	0.986313	0.928	0.822	1.81e-299	1.11e-294	CD8+ Te (Myasthenia Gravis)
RPL29	0.66319	0.984	0.974	1.71e-298	1.05e-293	CD8+ Te (Myasthenia Gravis)
JUNB	1.97456	0.629	0.355	3.79e-292	2.33e-287	CD8+ Te (Myasthenia Gravis)
JUN	2.52177	0.459	0.157	2.37e-289	1.46e-284	CD8+ Te (Myasthenia Gravis)
TSC22D3	1.41947	0.74	0.541	1.79e-278	1.1e-273	CD8+ Te (Myasthenia Gravis)
PTMA	0.638383	0.99	0.985	5.87e-262	3.61e-257	CD8+ Te (Myasthenia Gravis)
NME2	1.34708	0.456	0.171	4.92e-259	3.02e-254	CD8+ Te (Myasthenia Gravis)
SNRPD3	1.08448	0.249	0.033	2.78e-254	1.71e-249	CD8+ Te (Myasthenia Gravis)
MXRA7	1.15402	0.254	0.035	1.8e-252	1.11e-247	CD8+ Te (Myasthenia Gravis)
ARPC4	1.28311	0.411	0.136	3.94e-247	2.42e-242	CD8+ Te (Myasthenia Gravis)
RPS15A	0.504891	0.997	0.996	5.05e-241	3.11e-236	CD8+ Te (Myasthenia Gravis)
CD69	1.48218	0.472	0.196	9.63e-237	5.92e-232	CD8+ Te (Myasthenia Gravis)
RPL6	0.588783	0.975	0.968	8.76e-233	5.38e-228	CD8+ Te (Myasthenia Gravis)
PGAM1	1.19323	0.366	0.111	8.78e-229	5.39e-224	CD8+ Te (Myasthenia Gravis)
MYOM2	1.48311	0.373	0.108	7.53e-225	4.63e-220	CD8+ Te (Myasthenia Gravis)
NDUFA11	1.19245	0.393	0.133	1.63e-224	1e-219	CD8+ Te (Myasthenia Gravis)
AC245297.3	0.785936	0.135	0	9.02e-219	5.54e-214	CD8+ Te (Myasthenia Gravis)
DDIT4	1.44	0.527	0.266	7.22e-217	4.44e-212	CD8+ Te (Myasthenia Gravis)
TMBIM4	1.05176	0.269	0.055	1.81e-215	1.11e-210	CD8+ Te (Myasthenia Gravis)
CCNH	1.32298	0.418	0.166	4.61e-212	2.83e-207	CD8+ Te (Myasthenia Gravis)
PRDM1	1.41023	0.493	0.247	1.17e-209	7.16e-205	CD8+ Te (Myasthenia Gravis)
RPS28	0.500421	0.994	0.99	2.92e-209	1.8e-204	CD8+ Te (Myasthenia Gravis)
COMMD7	0.953648	0.22	0.034	4.54e-204	2.79e-199	CD8+ Te (Myasthenia Gravis)
DUSP2	1.33913	0.512	0.246	2.04e-203	1.26e-198	CD8+ Te (Myasthenia Gravis)
DDT	0.893386	0.187	0.02	1.51e-200	9.26e-196	CD8+ Te (Myasthenia Gravis)
EEF1A1	0.394715	0.999	0.998	4.01e-197	2.46e-192	CD8+ Te (Myasthenia Gravis)
TRAPPC5	0.917754	0.199	0.028	4.42e-193	2.72e-188	CD8+ Te (Myasthenia Gravis)
FKBP5	1.30718	0.314	0.096	1.44e-190	8.85e-186	CD8+ Te (Myasthenia Gravis)
RNF125	1.17001	0.291	0.08	5.17e-189	3.18e-184	CD8+ Te (Myasthenia Gravis)
NDUFV2	1.01977	0.252	0.056	5.56e-187	3.41e-182	CD8+ Te (Myasthenia Gravis)
LYZ	1.06039	0.178	0.021	5.79e-187	3.56e-182	CD8+ Te (Myasthenia Gravis)
B2M	0.268232	1	1	9.68e-183	5.95e-178	CD8+ Te (Myasthenia Gravis)
U2AF1	0.727186	0.126	0.004	3.06e-179	1.88e-174	CD8+ Te (Myasthenia Gravis)
SYTL3	1.27591	0.506	0.282	1.31e-178	8.07e-174	CD8+ Te (Myasthenia Gravis)
CORO7	0.93673	0.208	0.037	4.25e-176	2.61e-171	CD8+ Te (Myasthenia Gravis)
C17orf49	0.994061	0.234	0.051	3.07e-173	1.88e-168	CD8+ Te (Myasthenia Gravis)
ANKHD1	0.886808	0.18	0.025	4.22e-173	2.59e-168	CD8+ Te (Myasthenia Gravis)
TNFAIP3	1.21202	0.397	0.164	2.39e-169	1.47e-164	CD8+ Te (Myasthenia Gravis)
DYNLRB1	0.945275	0.241	0.056	3e-169	1.84e-164	CD8+ Te (Myasthenia Gravis)
FOS	1.58991	0.248	0.058	7.49e-168	4.6e-163	CD8+ Te (Myasthenia Gravis)
PTGDS	3.29957	0.231	0.055	4.15e-165	2.55e-160	CD8+ Te (Myasthenia Gravis)
UTS2	0.757096	0.144	0.013	1.18e-164	7.26e-160	CD8+ Te (Myasthenia Gravis)
LAIR2	1.09182	0.375	0.149	2.84e-164	1.75e-159	CD8+ Te (Myasthenia Gravis)
CDC42	0.956581	0.645	0.483	4.24e-164	2.61e-159	CD8+ Te (Myasthenia Gravis)
SARNP	0.772645	0.154	0.017	1.18e-162	7.25e-158	CD8+ Te (Myasthenia Gravis)
TAP2	0.932254	0.23	0.053	2.56e-161	1.58e-156	CD8+ Te (Myasthenia Gravis)
LAT	1.06346	0.323	0.116	5.62e-161	3.45e-156	CD8+ Te (Myasthenia Gravis)
NDUFA7	0.742773	0.142	0.013	9.36e-161	5.75e-156	CD8+ Te (Myasthenia Gravis)
NFKBIA	1.41852	0.451	0.233	1.58e-159	9.72e-155	CD8+ Te (Myasthenia Gravis)
RHOC	1.12451	0.298	0.101	4.66e-158	2.86e-153	CD8+ Te (Myasthenia Gravis)
LIME1	1.09191	0.46	0.251	5.25e-156	3.22e-151	CD8+ Te (Myasthenia Gravis)
RABAC1	1.0285	0.432	0.215	6.22e-156	3.82e-151	CD8+ Te (Myasthenia Gravis)
CHMP4A	0.709625	0.142	0.014	3.8e-154	2.33e-149	CD8+ Te (Myasthenia Gravis)
RPS10-NUDT3	0.645312	0.103	0.003	5.42e-149	3.33e-144	CD8+ Te (Myasthenia Gravis)
SDHA	0.784741	0.18	0.033	9.17e-146	5.64e-141	CD8+ Te (Myasthenia Gravis)
RBM38	1.12324	0.406	0.202	2.52e-145	1.55e-140	CD8+ Te (Myasthenia Gravis)
BLOC1S1	0.974358	0.373	0.169	1.58e-140	9.72e-136	CD8+ Te (Myasthenia Gravis)
KLRC3	1.08238	0.215	0.056	1.53e-137	9.41e-133	CD8+ Te (Myasthenia Gravis)
COX6A1	0.900183	0.558	0.39	2.39e-136	1.47e-131	CD8+ Te (Myasthenia Gravis)
RAB5C	0.92696	0.283	0.102	3.84e-134	2.36e-129	CD8+ Te (Myasthenia Gravis)
DDX39B	0.892201	0.249	0.08	4.15e-131	2.55e-126	CD8+ Te (Myasthenia Gravis)
IRF9	0.830893	0.195	0.046	2.58e-130	1.59e-125	CD8+ Te (Myasthenia Gravis)
SDHAF2	0.785896	0.184	0.041	3.21e-128	1.97e-123	CD8+ Te (Myasthenia Gravis)
POLR2J	0.887457	0.253	0.084	4.06e-127	2.49e-122	CD8+ Te (Myasthenia Gravis)
HIGD1A	0.664757	0.147	0.025	2.49e-122	1.53e-117	CD8+ Te (Myasthenia Gravis)
FKBP2	0.68595	0.145	0.024	2.83e-122	1.74e-117	CD8+ Te (Myasthenia Gravis)
XIST	0.908598	0.194	0.05	3.5e-121	2.15e-116	CD8+ Te (Myasthenia Gravis)
ATP5MG	0.739292	0.694	0.616	8.12e-119	4.99e-114	CD8+ Te (Myasthenia Gravis)
NAA10	0.75389	0.196	0.053	1.61e-116	9.89e-112	CD8+ Te (Myasthenia Gravis)
TMA7	0.58298	0.828	0.78	2.09e-115	1.28e-110	CD8+ Te (Myasthenia Gravis)
NDUFA9	0.562768	0.12	0.016	2.36e-114	1.45e-109	CD8+ Te (Myasthenia Gravis)
PPM1B	0.672621	0.137	0.024	1.18e-111	7.24e-107	CD8+ Te (Myasthenia Gravis)
RBM27	0.633073	0.125	0.019	6.36e-110	3.9e-105	CD8+ Te (Myasthenia Gravis)
FTH1	0.507006	0.934	0.95	3.87e-109	2.38e-104	CD8+ Te (Myasthenia Gravis)
PARP8	0.950371	0.483	0.322	2.71e-108	1.67e-103	CD8+ Te (Myasthenia Gravis)
SAMSN1	0.889995	0.215	0.071	8.66e-108	5.32e-103	CD8+ Te (Myasthenia Gravis)
LINC01138	0.900225	0.243	0.09	1.73e-106	1.06e-101	CD8+ Te (Myasthenia Gravis)
CHKB	0.754115	0.178	0.047	2.71e-106	1.66e-101	CD8+ Te (Myasthenia Gravis)
RAB4B	0.622536	0.127	0.022	1.79e-104	1.1e-99	CD8+ Te (Myasthenia Gravis)
PSMA1	0.844277	0.279	0.118	4.95e-103	3.04e-98	CD8+ Te (Myasthenia Gravis)
NBPF26	0.594419	0.101	0.012	5.82e-103	3.57e-98	CD8+ Te (Myasthenia Gravis)
CEMIP2	0.948941	0.239	0.09	8.65e-103	5.32e-98	CD8+ Te (Myasthenia Gravis)
HNRNPUL2	0.749212	0.174	0.047	1.25e-102	7.67e-98	CD8+ Te (Myasthenia Gravis)
ABHD14A	0.528544	0.102	0.012	1.45e-102	8.89e-98	CD8+ Te (Myasthenia Gravis)
YWHAZ	0.642811	0.756	0.693	1.16e-100	7.11e-96	CD8+ Te (Myasthenia Gravis)
CD55	0.978699	0.279	0.124	3.95e-100	2.42e-95	CD8+ Te (Myasthenia Gravis)
IER2	1.03775	0.581	0.487	4.19e-100	2.58e-95	CD8+ Te (Myasthenia Gravis)
PNRC1	0.539528	0.842	0.832	3.41e-98	2.1e-93	CD8+ Te (Myasthenia Gravis)
HEXA	0.77769	0.193	0.062	1.58e-96	9.72e-92	CD8+ Te (Myasthenia Gravis)
VPS37B	0.933911	0.266	0.115	1.99e-96	1.22e-91	CD8+ Te (Myasthenia Gravis)
SYNGR1	0.799814	0.194	0.061	5.07e-96	3.11e-91	CD8+ Te (Myasthenia Gravis)
C11orf98	0.589858	0.132	0.027	3.57e-95	2.19e-90	CD8+ Te (Myasthenia Gravis)
PDCD6	0.673749	0.18	0.054	5.39e-95	3.31e-90	CD8+ Te (Myasthenia Gravis)
HMGB1	0.613739	0.78	0.737	1.08e-94	6.61e-90	CD8+ Te (Myasthenia Gravis)
HNRNPDL	0.657488	0.708	0.642	1.02e-93	6.28e-89	CD8+ Te (Myasthenia Gravis)
RPS4X	0.337803	0.987	0.993	1.49e-93	9.16e-89	CD8+ Te (Myasthenia Gravis)
S100A9	0.63001	0.115	0.02	4.28e-93	2.63e-88	CD8+ Te (Myasthenia Gravis)
EIF1	0.382967	0.945	0.953	1.09e-92	6.72e-88	CD8+ Te (Myasthenia Gravis)
EVI2B	0.83786	0.235	0.094	6.34e-91	3.89e-86	CD8+ Te (Myasthenia Gravis)
ZFP36L2	0.649709	0.807	0.773	1.91e-90	1.17e-85	CD8+ Te (Myasthenia Gravis)
RBM4	0.723339	0.187	0.061	2.11e-89	1.29e-84	CD8+ Te (Myasthenia Gravis)
S100A8	0.68554	0.109	0.019	5.58e-89	3.43e-84	CD8+ Te (Myasthenia Gravis)
TNFSF12	0.684108	0.179	0.057	1.7e-86	1.04e-81	CD8+ Te (Myasthenia Gravis)
RPS27	0.372871	0.99	0.997	4.48e-85	2.75e-80	CD8+ Te (Myasthenia Gravis)
COMMD3	0.535259	0.124	0.027	4.94e-85	3.04e-80	CD8+ Te (Myasthenia Gravis)
CHURC1	0.793152	0.271	0.128	3.14e-83	1.93e-78	CD8+ Te (Myasthenia Gravis)
HECA	0.764615	0.211	0.081	4.39e-83	2.7e-78	CD8+ Te (Myasthenia Gravis)
UBE2F	0.752596	0.215	0.085	5.24e-83	3.22e-78	CD8+ Te (Myasthenia Gravis)
LINC01578	0.782822	0.502	0.378	2.03e-82	1.25e-77	CD8+ Te (Myasthenia Gravis)
AUTS2	0.856077	0.222	0.093	8.33e-81	5.12e-76	CD8+ Te (Myasthenia Gravis)
PIK3IP1	0.927348	0.275	0.14	6.52e-80	4.01e-75	CD8+ Te (Myasthenia Gravis)
KIR3DL1	0.906123	0.23	0.096	2.64e-79	1.62e-74	CD8+ Te (Myasthenia Gravis)
MRPS24	0.615982	0.146	0.042	1.67e-78	1.03e-73	CD8+ Te (Myasthenia Gravis)
PRR5	0.645468	0.176	0.06	4.17e-78	2.56e-73	CD8+ Te (Myasthenia Gravis)
GPS2	0.756643	0.295	0.153	2.78e-76	1.71e-71	CD8+ Te (Myasthenia Gravis)
DDX5	0.45001	0.87	0.865	9.93e-74	6.1e-69	CD8+ Te (Myasthenia Gravis)
SRSF1	0.5798	0.135	0.038	1.41e-73	8.69e-69	CD8+ Te (Myasthenia Gravis)
MIF	0.576814	0.686	0.635	2.09e-73	1.28e-68	CD8+ Te (Myasthenia Gravis)
DHPS	0.518379	0.117	0.028	2.32e-73	1.43e-68	CD8+ Te (Myasthenia Gravis)
ISY1	0.482084	0.104	0.021	2.44e-73	1.5e-68	CD8+ Te (Myasthenia Gravis)
RPL34	0.325515	0.994	0.996	2.82e-73	1.73e-68	CD8+ Te (Myasthenia Gravis)
NR4A2	0.667459	0.151	0.047	3e-73	1.84e-68	CD8+ Te (Myasthenia Gravis)
MICOS10	0.765295	0.265	0.133	9.27e-73	5.7e-68	CD8+ Te (Myasthenia Gravis)
IER3IP1	0.615579	0.143	0.044	1.95e-72	1.2e-67	CD8+ Te (Myasthenia Gravis)
PER1	0.646106	0.119	0.03	4.37e-72	2.69e-67	CD8+ Te (Myasthenia Gravis)
STXBP2	0.648403	0.181	0.068	3.51e-71	2.15e-66	CD8+ Te (Myasthenia Gravis)
PPP1R15A	0.901072	0.227	0.103	2.29e-70	1.41e-65	CD8+ Te (Myasthenia Gravis)
BABAM2	0.619067	0.143	0.044	3.64e-70	2.24e-65	CD8+ Te (Myasthenia Gravis)
PRKAR1A	0.794247	0.249	0.123	4.53e-70	2.78e-65	CD8+ Te (Myasthenia Gravis)
DTD1	0.529567	0.127	0.036	1.93e-69	1.18e-64	CD8+ Te (Myasthenia Gravis)
EBP	0.498352	0.104	0.023	9.6e-69	5.9e-64	CD8+ Te (Myasthenia Gravis)
CEBPB	0.880001	0.332	0.206	1.15e-68	7.05e-64	CD8+ Te (Myasthenia Gravis)
ZFP91	0.56487	0.111	0.028	1.28e-67	7.86e-63	CD8+ Te (Myasthenia Gravis)
ZEB2	0.676679	0.595	0.504	1.92e-67	1.18e-62	CD8+ Te (Myasthenia Gravis)
ALDOA	0.723455	0.408	0.286	2.98e-67	1.83e-62	CD8+ Te (Myasthenia Gravis)
PSMA6	0.722715	0.317	0.187	3.98e-66	2.45e-61	CD8+ Te (Myasthenia Gravis)
SKP1	0.657373	0.558	0.476	5.84e-66	3.59e-61	CD8+ Te (Myasthenia Gravis)
SUMO2	0.573138	0.607	0.559	3.17e-64	1.95e-59	CD8+ Te (Myasthenia Gravis)
ARL6IP4	0.725485	0.432	0.321	2.49e-62	1.53e-57	CD8+ Te (Myasthenia Gravis)
CMC1	0.814838	0.498	0.377	6.82e-62	4.19e-57	CD8+ Te (Myasthenia Gravis)
RPL9	0.417016	0.879	0.867	2.23e-61	1.37e-56	CD8+ Te (Myasthenia Gravis)
TSNAX	0.520802	0.105	0.028	2.85e-61	1.75e-56	CD8+ Te (Myasthenia Gravis)
CNPY2	0.604614	0.147	0.053	2.88e-61	1.77e-56	CD8+ Te (Myasthenia Gravis)
PPP2R5C	0.701372	0.51	0.417	3.17e-61	1.95e-56	CD8+ Te (Myasthenia Gravis)
SRP9	0.698265	0.36	0.24	1.99e-59	1.22e-54	CD8+ Te (Myasthenia Gravis)
RPS23	0.238233	0.991	0.995	4.31e-59	2.65e-54	CD8+ Te (Myasthenia Gravis)
ECH1	0.615719	0.212	0.099	4.99e-59	3.07e-54	CD8+ Te (Myasthenia Gravis)
MOB4	0.598287	0.156	0.06	8.6e-59	5.28e-54	CD8+ Te (Myasthenia Gravis)
HNRNPA1	0.439349	0.767	0.758	5.4e-57	3.32e-52	CD8+ Te (Myasthenia Gravis)
AC079781.5	0.528628	0.125	0.041	2.7e-56	1.66e-51	CD8+ Te (Myasthenia Gravis)
MRPL38	0.471623	0.116	0.036	9.77e-56	6e-51	CD8+ Te (Myasthenia Gravis)
GZMB	0.399495	0.852	0.808	8.64e-55	5.31e-50	CD8+ Te (Myasthenia Gravis)
THEMIS2	0.799537	0.271	0.159	1.06e-54	6.54e-50	CD8+ Te (Myasthenia Gravis)
IFNGR1	0.874423	0.213	0.11	2.65e-54	1.63e-49	CD8+ Te (Myasthenia Gravis)
IFNAR2	0.514848	0.12	0.039	5.86e-54	3.6e-49	CD8+ Te (Myasthenia Gravis)
MAP3K8	0.797535	0.305	0.191	6.24e-54	3.84e-49	CD8+ Te (Myasthenia Gravis)
AC020916.1	0.531941	0.101	0.029	1.93e-53	1.19e-48	CD8+ Te (Myasthenia Gravis)
PLSCR3	0.485197	0.124	0.042	8.67e-53	5.33e-48	CD8+ Te (Myasthenia Gravis)
DNAJB1	0.758533	0.33	0.22	7.94e-52	4.88e-47	CD8+ Te (Myasthenia Gravis)
ETS1	0.637941	0.621	0.59	4.47e-51	2.74e-46	CD8+ Te (Myasthenia Gravis)
EIF4E3	0.552828	0.149	0.061	2.9e-50	1.78e-45	CD8+ Te (Myasthenia Gravis)
LINC00623	0.525299	0.127	0.047	4.62e-50	2.84e-45	CD8+ Te (Myasthenia Gravis)
PYCR2	0.510243	0.132	0.05	2.01e-49	1.23e-44	CD8+ Te (Myasthenia Gravis)
DNAJB6	0.688946	0.3	0.193	7.85e-49	4.82e-44	CD8+ Te (Myasthenia Gravis)
ZNF207	0.677157	0.308	0.203	5.91e-48	3.63e-43	CD8+ Te (Myasthenia Gravis)
CBX4	0.627467	0.19	0.094	1.41e-47	8.68e-43	CD8+ Te (Myasthenia Gravis)
PIK3R1	0.892111	0.409	0.327	2.06e-47	1.27e-42	CD8+ Te (Myasthenia Gravis)
CLDND1	0.577241	0.174	0.083	3.58e-46	2.2e-41	CD8+ Te (Myasthenia Gravis)
CALM2	0.524258	0.615	0.587	3.7e-46	2.27e-41	CD8+ Te (Myasthenia Gravis)
CLN3	0.464528	0.122	0.046	4.73e-46	2.91e-41	CD8+ Te (Myasthenia Gravis)
LY75	0.490963	0.107	0.037	4.98e-46	3.06e-41	CD8+ Te (Myasthenia Gravis)
RHOB	0.56706	0.114	0.041	5.39e-45	3.31e-40	CD8+ Te (Myasthenia Gravis)
NFIL3	0.573752	0.124	0.049	1.67e-44	1.03e-39	CD8+ Te (Myasthenia Gravis)
GADD45B	0.815611	0.312	0.214	1.86e-43	1.15e-38	CD8+ Te (Myasthenia Gravis)
GABARAPL1	0.668554	0.215	0.122	6.72e-43	4.13e-38	CD8+ Te (Myasthenia Gravis)
LEPROTL1	0.708382	0.35	0.258	7.63e-43	4.69e-38	CD8+ Te (Myasthenia Gravis)
GABARAP	0.478009	0.571	0.531	1.37e-42	8.39e-38	CD8+ Te (Myasthenia Gravis)
FOXP1	0.661636	0.224	0.13	2.17e-42	1.33e-37	CD8+ Te (Myasthenia Gravis)
SNHG9	0.592036	0.142	0.064	1.2e-41	7.35e-37	CD8+ Te (Myasthenia Gravis)
CHD4	0.499937	0.108	0.04	1.46e-41	8.99e-37	CD8+ Te (Myasthenia Gravis)
IFITM2	0.410026	0.892	0.914	1.7e-41	1.05e-36	CD8+ Te (Myasthenia Gravis)
BCLAF1	0.655233	0.331	0.238	2.08e-41	1.28e-36	CD8+ Te (Myasthenia Gravis)
BABAM1	0.465155	0.135	0.058	7e-41	4.3e-36	CD8+ Te (Myasthenia Gravis)
ZNF484	0.46778	0.101	0.036	1.06e-40	6.54e-36	CD8+ Te (Myasthenia Gravis)
MFSD14A	0.513571	0.141	0.063	1.18e-40	7.25e-36	CD8+ Te (Myasthenia Gravis)
RASA2	0.674145	0.299	0.207	1.28e-40	7.89e-36	CD8+ Te (Myasthenia Gravis)
RBM39	0.494261	0.626	0.599	4.9e-40	3.01e-35	CD8+ Te (Myasthenia Gravis)
SOCS1	0.601645	0.145	0.068	5.99e-40	3.68e-35	CD8+ Te (Myasthenia Gravis)
SRP19	0.601954	0.203	0.114	9.44e-40	5.8e-35	CD8+ Te (Myasthenia Gravis)
TWF1	0.487355	0.125	0.053	1.39e-38	8.55e-34	CD8+ Te (Myasthenia Gravis)
C18orf32	0.53504	0.186	0.1	1.64e-38	1e-33	CD8+ Te (Myasthenia Gravis)
ATP6V0C	0.609149	0.39	0.312	5.81e-38	3.57e-33	CD8+ Te (Myasthenia Gravis)
RBM3	0.463648	0.611	0.584	1.27e-37	7.83e-33	CD8+ Te (Myasthenia Gravis)
BORCS7	0.431621	0.114	0.047	3.88e-36	2.38e-31	CD8+ Te (Myasthenia Gravis)
IGFLR1	0.425375	0.11	0.045	5.05e-36	3.11e-31	CD8+ Te (Myasthenia Gravis)
CYTIP	0.641259	0.442	0.386	5.89e-36	3.62e-31	CD8+ Te (Myasthenia Gravis)
ENC1	0.4504	0.105	0.042	6.47e-36	3.98e-31	CD8+ Te (Myasthenia Gravis)
PHKG2	0.411693	0.109	0.045	4.31e-35	2.65e-30	CD8+ Te (Myasthenia Gravis)
CCL5	0.218345	0.971	0.964	4.86e-35	2.99e-30	CD8+ Te (Myasthenia Gravis)
MHENCR	0.504336	0.117	0.051	1.56e-34	9.58e-30	CD8+ Te (Myasthenia Gravis)
RPS13	0.211635	0.97	0.988	5.93e-34	3.64e-29	CD8+ Te (Myasthenia Gravis)
TENT5C	0.463409	0.132	0.062	8.67e-34	5.33e-29	CD8+ Te (Myasthenia Gravis)
TMSB10	0.172825	0.998	1	1.62e-33	9.96e-29	CD8+ Te (Myasthenia Gravis)
KIR2DL3	0.65697	0.16	0.085	2.35e-33	1.45e-28	CD8+ Te (Myasthenia Gravis)
GIMAP5	0.45536	0.135	0.064	3.37e-33	2.07e-28	CD8+ Te (Myasthenia Gravis)
CKLF	0.58846	0.236	0.152	3.46e-33	2.12e-28	CD8+ Te (Myasthenia Gravis)
PTP4A2	0.464619	0.621	0.618	5.24e-33	3.22e-28	CD8+ Te (Myasthenia Gravis)
YES1	0.490359	0.126	0.059	7.31e-33	4.49e-28	CD8+ Te (Myasthenia Gravis)
RPS24	0.187891	0.981	0.986	7.98e-33	4.9e-28	CD8+ Te (Myasthenia Gravis)
FYN	0.464644	0.606	0.585	8.35e-33	5.13e-28	CD8+ Te (Myasthenia Gravis)
CDK5RAP3	0.511145	0.171	0.094	2.48e-32	1.52e-27	CD8+ Te (Myasthenia Gravis)
AL135905.2	0.430651	0.114	0.051	4.71e-32	2.9e-27	CD8+ Te (Myasthenia Gravis)
IFNG	0.59738	0.127	0.06	6.13e-32	3.76e-27	CD8+ Te (Myasthenia Gravis)
SRSF10	0.568677	0.346	0.271	8.43e-32	5.18e-27	CD8+ Te (Myasthenia Gravis)
RPS7	0.187067	0.982	0.991	1.15e-31	7.08e-27	CD8+ Te (Myasthenia Gravis)
ITPRIP	0.445658	0.114	0.051	1.28e-31	7.88e-27	CD8+ Te (Myasthenia Gravis)
SRGN	0.416912	0.848	0.869	1.63e-31	1e-26	CD8+ Te (Myasthenia Gravis)
ZNF721	0.423222	0.106	0.046	4.11e-31	2.52e-26	CD8+ Te (Myasthenia Gravis)
TLE5	0.286957	0.805	0.851	7.44e-31	4.57e-26	CD8+ Te (Myasthenia Gravis)
SDHD	0.477108	0.179	0.102	9.58e-31	5.89e-26	CD8+ Te (Myasthenia Gravis)
SERTAD1	0.43732	0.119	0.056	1.56e-30	9.59e-26	CD8+ Te (Myasthenia Gravis)
MGAT4A	0.59992	0.308	0.231	1.59e-30	9.8e-26	CD8+ Te (Myasthenia Gravis)
ARID5A	0.619676	0.228	0.154	6.37e-30	3.91e-25	CD8+ Te (Myasthenia Gravis)
MTFP1	0.531977	0.129	0.065	8.62e-30	5.29e-25	CD8+ Te (Myasthenia Gravis)
UBE2M	0.405129	0.137	0.069	1.18e-29	7.27e-25	CD8+ Te (Myasthenia Gravis)
SMIM7	0.403808	0.121	0.058	2.98e-29	1.83e-24	CD8+ Te (Myasthenia Gravis)
UQCRFS1	0.538238	0.309	0.235	4.83e-29	2.97e-24	CD8+ Te (Myasthenia Gravis)
FOXO1	0.45378	0.118	0.057	7.94e-29	4.88e-24	CD8+ Te (Myasthenia Gravis)
PPP2CA	0.509528	0.187	0.114	9.43e-29	5.79e-24	CD8+ Te (Myasthenia Gravis)
RPL7	0.447065	0.645	0.64	1.65e-28	1.01e-23	CD8+ Te (Myasthenia Gravis)
CIRBP	0.430908	0.674	0.682	1.76e-28	1.08e-23	CD8+ Te (Myasthenia Gravis)
ARL4C	0.325617	0.801	0.824	1.83e-28	1.13e-23	CD8+ Te (Myasthenia Gravis)
KLRD1	0.421035	0.764	0.743	1.92e-28	1.18e-23	CD8+ Te (Myasthenia Gravis)
SMAP2	0.696202	0.36	0.305	7.24e-28	4.45e-23	CD8+ Te (Myasthenia Gravis)
SNHG1	0.517119	0.177	0.106	7.97e-28	4.89e-23	CD8+ Te (Myasthenia Gravis)
CCNT1	0.519661	0.152	0.086	1.17e-27	7.17e-23	CD8+ Te (Myasthenia Gravis)
UQCR11	0.436006	0.561	0.551	1.8e-27	1.1e-22	CD8+ Te (Myasthenia Gravis)
C9orf78	0.544182	0.395	0.339	2.1e-27	1.29e-22	CD8+ Te (Myasthenia Gravis)
MAPRE2	0.591533	0.305	0.232	2.14e-27	1.32e-22	CD8+ Te (Myasthenia Gravis)
SLA2	0.535365	0.19	0.118	3.79e-27	2.33e-22	CD8+ Te (Myasthenia Gravis)
IDI1	0.582195	0.242	0.169	5.22e-27	3.21e-22	CD8+ Te (Myasthenia Gravis)
HNRNPL	0.543227	0.423	0.376	1.25e-26	7.68e-22	CD8+ Te (Myasthenia Gravis)
RPL32	0.157587	0.995	0.998	2.26e-26	1.39e-21	CD8+ Te (Myasthenia Gravis)
STK17B	0.499142	0.388	0.329	3.14e-26	1.93e-21	CD8+ Te (Myasthenia Gravis)
RPS29	0.498534	0.818	0.89	3.17e-26	1.95e-21	CD8+ Te (Myasthenia Gravis)
PSENEN	0.434685	0.152	0.086	4.09e-26	2.52e-21	CD8+ Te (Myasthenia Gravis)
AC243829.1	0.407303	0.11	0.053	4.2e-26	2.58e-21	CD8+ Te (Myasthenia Gravis)
RPL21	0.386411	0.883	0.951	7.46e-26	4.58e-21	CD8+ Te (Myasthenia Gravis)
MAP1LC3B	0.525814	0.348	0.285	9.14e-26	5.62e-21	CD8+ Te (Myasthenia Gravis)
RABL6	0.46774	0.155	0.088	1.02e-25	6.25e-21	CD8+ Te (Myasthenia Gravis)
NECAP1	0.374821	0.1	0.047	1.23e-25	7.54e-21	CD8+ Te (Myasthenia Gravis)
TSPYL2	0.508872	0.129	0.069	2.44e-25	1.5e-20	CD8+ Te (Myasthenia Gravis)
TNRC6A	0.458367	0.126	0.067	3.34e-25	2.05e-20	CD8+ Te (Myasthenia Gravis)
TGFB1	0.321878	0.75	0.772	4.07e-25	2.5e-20	CD8+ Te (Myasthenia Gravis)
EIF1AX	0.519392	0.221	0.152	6.23e-25	3.83e-20	CD8+ Te (Myasthenia Gravis)
SPCS2	0.550254	0.352	0.296	8.84e-25	5.43e-20	CD8+ Te (Myasthenia Gravis)
YBX1	0.322606	0.687	0.707	2.66e-24	1.63e-19	CD8+ Te (Myasthenia Gravis)
ARID5B	0.523513	0.22	0.151	3.58e-24	2.2e-19	CD8+ Te (Myasthenia Gravis)
RSL24D1	0.513507	0.321	0.258	1.19e-23	7.33e-19	CD8+ Te (Myasthenia Gravis)
SARAF	0.342223	0.667	0.686	1.3e-23	7.99e-19	CD8+ Te (Myasthenia Gravis)
SNRPN	0.44027	0.186	0.119	1.53e-23	9.4e-19	CD8+ Te (Myasthenia Gravis)
UBC	0.209133	0.907	0.939	1.55e-23	9.52e-19	CD8+ Te (Myasthenia Gravis)
CRYBG1	0.528901	0.163	0.101	2.14e-23	1.31e-18	CD8+ Te (Myasthenia Gravis)
CD247	0.404994	0.669	0.655	2.73e-23	1.68e-18	CD8+ Te (Myasthenia Gravis)
JOSD1	0.407221	0.112	0.059	2.65e-22	1.63e-17	CD8+ Te (Myasthenia Gravis)
EPC1	0.4994	0.431	0.394	3.83e-22	2.36e-17	CD8+ Te (Myasthenia Gravis)
PDE4D	0.477401	0.168	0.106	9.14e-22	5.62e-17	CD8+ Te (Myasthenia Gravis)
AC245407.2	0.41858	0.129	0.073	1.24e-21	7.65e-17	CD8+ Te (Myasthenia Gravis)
AC012615.1	0.446918	0.117	0.064	1.27e-21	7.79e-17	CD8+ Te (Myasthenia Gravis)
CDK11A	0.460791	0.147	0.09	1.88e-21	1.16e-16	CD8+ Te (Myasthenia Gravis)
FOSL2	0.547428	0.169	0.112	4.11e-21	2.53e-16	CD8+ Te (Myasthenia Gravis)
BZW1	0.529411	0.393	0.354	5.49e-21	3.37e-16	CD8+ Te (Myasthenia Gravis)
RALGAPA1	0.437219	0.146	0.089	1.11e-20	6.82e-16	CD8+ Te (Myasthenia Gravis)
RPL15	0.210675	0.927	0.95	1.66e-20	1.02e-15	CD8+ Te (Myasthenia Gravis)
ISG20	0.483849	0.454	0.427	2.35e-20	1.45e-15	CD8+ Te (Myasthenia Gravis)
ACAA2	0.374622	0.141	0.085	2.37e-20	1.46e-15	CD8+ Te (Myasthenia Gravis)
RNF166	0.522505	0.346	0.298	2.93e-20	1.8e-15	CD8+ Te (Myasthenia Gravis)
SERF2	0.199964	0.942	0.96	3.1e-20	1.9e-15	CD8+ Te (Myasthenia Gravis)
ECD	0.368515	0.123	0.07	3.33e-20	2.04e-15	CD8+ Te (Myasthenia Gravis)
FOXN3	0.494343	0.219	0.159	4.15e-20	2.55e-15	CD8+ Te (Myasthenia Gravis)
SRSF7	0.428361	0.501	0.499	6.02e-20	3.7e-15	CD8+ Te (Myasthenia Gravis)
TCF25	0.45116	0.531	0.541	1.16e-19	7.15e-15	CD8+ Te (Myasthenia Gravis)
CDK17	0.494431	0.234	0.176	1.31e-19	8.04e-15	CD8+ Te (Myasthenia Gravis)
CNOT6L	0.546473	0.235	0.178	1.43e-19	8.76e-15	CD8+ Te (Myasthenia Gravis)
LDHA	0.419053	0.451	0.429	2.39e-19	1.47e-14	CD8+ Te (Myasthenia Gravis)
DCTN4	0.407738	0.125	0.073	2.61e-19	1.61e-14	CD8+ Te (Myasthenia Gravis)
STMN1	0.418931	0.144	0.089	3.69e-19	2.27e-14	CD8+ Te (Myasthenia Gravis)
CITED2	0.593039	0.242	0.184	4.96e-19	3.05e-14	CD8+ Te (Myasthenia Gravis)
SYAP1	0.489105	0.177	0.121	5.75e-19	3.53e-14	CD8+ Te (Myasthenia Gravis)
KIF13B	0.444736	0.13	0.079	6.63e-19	4.08e-14	CD8+ Te (Myasthenia Gravis)
POM121C	0.416357	0.125	0.074	9.27e-19	5.69e-14	CD8+ Te (Myasthenia Gravis)
DDX6	0.497608	0.386	0.355	1.1e-18	6.77e-14	CD8+ Te (Myasthenia Gravis)
RANBP2	0.434218	0.161	0.105	1.22e-18	7.5e-14	CD8+ Te (Myasthenia Gravis)
ERAP2	0.533013	0.228	0.173	2.3e-18	1.41e-13	CD8+ Te (Myasthenia Gravis)
IDS	0.476251	0.349	0.303	2.37e-18	1.46e-13	CD8+ Te (Myasthenia Gravis)
COX16	0.457412	0.176	0.12	2.68e-18	1.64e-13	CD8+ Te (Myasthenia Gravis)
NR1D2	0.415663	0.131	0.081	3.17e-18	1.95e-13	CD8+ Te (Myasthenia Gravis)
SLC38A2	0.50862	0.212	0.155	7.96e-18	4.89e-13	CD8+ Te (Myasthenia Gravis)
MORF4L1	0.44853	0.419	0.399	1.18e-17	7.27e-13	CD8+ Te (Myasthenia Gravis)
DAZAP2	0.331248	0.616	0.639	1.29e-17	7.92e-13	CD8+ Te (Myasthenia Gravis)
GNG5	0.435552	0.423	0.402	1.98e-17	1.22e-12	CD8+ Te (Myasthenia Gravis)
HLA-DRA	0.495632	0.22	0.161	3.33e-17	2.05e-12	CD8+ Te (Myasthenia Gravis)
SLC2A3	0.559112	0.249	0.196	6.61e-17	4.06e-12	CD8+ Te (Myasthenia Gravis)
RPL27A	0.343097	0.731	0.768	1.52e-16	9.35e-12	CD8+ Te (Myasthenia Gravis)
GNG2	0.395139	0.502	0.497	1.86e-16	1.14e-11	CD8+ Te (Myasthenia Gravis)
UAP1	0.396207	0.126	0.078	2.03e-16	1.25e-11	CD8+ Te (Myasthenia Gravis)
GPR65	0.552783	0.321	0.285	2.55e-16	1.57e-11	CD8+ Te (Myasthenia Gravis)
CREM	0.556799	0.136	0.09	4.72e-16	2.9e-11	CD8+ Te (Myasthenia Gravis)
SRP14	0.230111	0.752	0.802	6.12e-16	3.76e-11	CD8+ Te (Myasthenia Gravis)
TAGAP	0.570112	0.228	0.177	6.56e-16	4.03e-11	CD8+ Te (Myasthenia Gravis)
CPNE1	0.421726	0.189	0.137	7.81e-16	4.8e-11	CD8+ Te (Myasthenia Gravis)
RASSF4	0.370706	0.102	0.059	8.22e-16	5.05e-11	CD8+ Te (Myasthenia Gravis)
COPB1	0.40661	0.158	0.108	8.3e-16	5.1e-11	CD8+ Te (Myasthenia Gravis)
POLR2M	0.362101	0.1	0.058	9.25e-16	5.68e-11	CD8+ Te (Myasthenia Gravis)
LINC01871	0.445504	0.19	0.139	1.06e-15	6.52e-11	CD8+ Te (Myasthenia Gravis)
RB1	0.435601	0.165	0.115	1.09e-15	6.71e-11	CD8+ Te (Myasthenia Gravis)
RPP21	0.294271	0.104	0.06	1.22e-15	7.5e-11	CD8+ Te (Myasthenia Gravis)
WTAP	0.45548	0.285	0.239	1.64e-15	1.01e-10	CD8+ Te (Myasthenia Gravis)
COPE	0.43111	0.357	0.327	2.65e-15	1.63e-10	CD8+ Te (Myasthenia Gravis)
ZBTB1	0.427588	0.164	0.114	2.65e-15	1.63e-10	CD8+ Te (Myasthenia Gravis)
HERPUD1	0.451323	0.295	0.25	4.21e-15	2.59e-10	CD8+ Te (Myasthenia Gravis)
DYNLT1	0.498712	0.299	0.263	4.29e-15	2.63e-10	CD8+ Te (Myasthenia Gravis)
SLA	0.526183	0.247	0.204	5.61e-15	3.44e-10	CD8+ Te (Myasthenia Gravis)
SRSF2	0.391159	0.415	0.397	8.62e-15	5.3e-10	CD8+ Te (Myasthenia Gravis)
ARF6	0.371709	0.504	0.506	1.09e-14	6.67e-10	CD8+ Te (Myasthenia Gravis)
RASA3	0.441666	0.347	0.313	2.06e-14	1.27e-09	CD8+ Te (Myasthenia Gravis)
FGFBP2	0.191122	0.814	0.804	2.12e-14	1.3e-09	CD8+ Te (Myasthenia Gravis)
SLC25A32	0.325628	0.11	0.068	2.59e-14	1.59e-09	CD8+ Te (Myasthenia Gravis)
SAT1	0.539522	0.391	0.373	2.98e-14	1.83e-09	CD8+ Te (Myasthenia Gravis)
NACA	0.163243	0.936	0.968	3.05e-14	1.87e-09	CD8+ Te (Myasthenia Gravis)
PET100	0.449311	0.312	0.276	4.13e-14	2.54e-09	CD8+ Te (Myasthenia Gravis)
APBA2	0.397012	0.105	0.065	4.3e-14	2.64e-09	CD8+ Te (Myasthenia Gravis)
MRPL10	0.445586	0.24	0.194	4.7e-14	2.89e-09	CD8+ Te (Myasthenia Gravis)
HNRNPA0	0.385092	0.398	0.37	5.5e-14	3.38e-09	CD8+ Te (Myasthenia Gravis)
ALYREF	0.3937	0.224	0.175	5.55e-14	3.41e-09	CD8+ Te (Myasthenia Gravis)
FAM177A1	0.48127	0.195	0.148	8.21e-14	5.05e-09	CD8+ Te (Myasthenia Gravis)
TRGV4	0.35952	0.108	0.065	9.39e-14	5.77e-09	CD8+ Te (Myasthenia Gravis)
KLF9	0.32231	0.105	0.065	1.07e-13	6.56e-09	CD8+ Te (Myasthenia Gravis)
RABGGTB	0.354765	0.137	0.092	1.33e-13	8.17e-09	CD8+ Te (Myasthenia Gravis)
REL	0.462262	0.266	0.224	2.05e-13	1.26e-08	CD8+ Te (Myasthenia Gravis)
FAM133B	0.455909	0.156	0.112	2.26e-13	1.39e-08	CD8+ Te (Myasthenia Gravis)
CDK11B	0.363127	0.13	0.087	2.94e-13	1.81e-08	CD8+ Te (Myasthenia Gravis)
NFE2L2	0.446288	0.165	0.121	3.45e-13	2.12e-08	CD8+ Te (Myasthenia Gravis)
NDFIP1	0.435435	0.289	0.25	4.07e-13	2.5e-08	CD8+ Te (Myasthenia Gravis)
CPD	0.376743	0.138	0.094	4.36e-13	2.68e-08	CD8+ Te (Myasthenia Gravis)
ATP8A1	0.449314	0.209	0.167	5.25e-13	3.23e-08	CD8+ Te (Myasthenia Gravis)
MMP23B	0.328742	0.117	0.075	5.99e-13	3.68e-08	CD8+ Te (Myasthenia Gravis)
SUMO1	0.386839	0.273	0.231	7.58e-13	4.66e-08	CD8+ Te (Myasthenia Gravis)
ATP5MD	0.372867	0.448	0.443	8.34e-13	5.12e-08	CD8+ Te (Myasthenia Gravis)
PSAP	0.429647	0.452	0.454	1.06e-12	6.49e-08	CD8+ Te (Myasthenia Gravis)
DDX3X	0.483197	0.229	0.19	1.14e-12	7e-08	CD8+ Te (Myasthenia Gravis)
EML4	0.425203	0.307	0.271	1.57e-12	9.65e-08	CD8+ Te (Myasthenia Gravis)
TRA2A	0.421427	0.202	0.158	1.68e-12	1.03e-07	CD8+ Te (Myasthenia Gravis)
CBLB	0.435132	0.307	0.274	1.88e-12	1.16e-07	CD8+ Te (Myasthenia Gravis)
SNHG3	0.46888	0.157	0.117	2.26e-12	1.39e-07	CD8+ Te (Myasthenia Gravis)
RNF19A	0.430691	0.252	0.211	2.52e-12	1.55e-07	CD8+ Te (Myasthenia Gravis)
IFITM1	0.152296	0.973	0.982	2.54e-12	1.56e-07	CD8+ Te (Myasthenia Gravis)
ZNF600	0.42245	0.168	0.124	2.68e-12	1.65e-07	CD8+ Te (Myasthenia Gravis)
MAPK1IP1L	0.421746	0.231	0.188	3.13e-12	1.92e-07	CD8+ Te (Myasthenia Gravis)
BTG2	0.444528	0.186	0.143	6.34e-12	3.9e-07	CD8+ Te (Myasthenia Gravis)
GPR141	0.321877	0.109	0.071	6.36e-12	3.91e-07	CD8+ Te (Myasthenia Gravis)
SSH2	0.468247	0.258	0.224	8.72e-12	5.36e-07	CD8+ Te (Myasthenia Gravis)
ACTR2	0.366464	0.454	0.456	9.08e-12	5.58e-07	CD8+ Te (Myasthenia Gravis)
KDM6A	0.33212	0.127	0.087	1.1e-11	6.74e-07	CD8+ Te (Myasthenia Gravis)
MBD2	0.283056	0.148	0.103	1.21e-11	7.46e-07	CD8+ Te (Myasthenia Gravis)
ATF7IP	0.428763	0.257	0.22	1.22e-11	7.5e-07	CD8+ Te (Myasthenia Gravis)
CAPN15	0.349567	0.124	0.085	1.59e-11	9.78e-07	CD8+ Te (Myasthenia Gravis)
CEP95	0.318954	0.108	0.071	1.59e-11	9.78e-07	CD8+ Te (Myasthenia Gravis)
TOX	0.365819	0.172	0.13	1.88e-11	1.15e-06	CD8+ Te (Myasthenia Gravis)
EIF2S3	0.452297	0.265	0.233	2.22e-11	1.36e-06	CD8+ Te (Myasthenia Gravis)
B4GALT1	0.390104	0.184	0.143	2.66e-11	1.63e-06	CD8+ Te (Myasthenia Gravis)
PCBP2	0.402501	0.276	0.24	2.79e-11	1.72e-06	CD8+ Te (Myasthenia Gravis)
TYROBP	0.231015	0.548	0.476	3.08e-11	1.89e-06	CD8+ Te (Myasthenia Gravis)
MT-CO1	0.0123387	0.992	1	4.17e-11	2.56e-06	CD8+ Te (Myasthenia Gravis)
ZFAND2A	0.321086	0.124	0.086	5.89e-11	3.62e-06	CD8+ Te (Myasthenia Gravis)
ITK	0.429569	0.282	0.251	6.61e-11	4.06e-06	CD8+ Te (Myasthenia Gravis)
RPL12	0.103769	0.978	0.994	6.9e-11	4.24e-06	CD8+ Te (Myasthenia Gravis)
HMGN2	0.334667	0.499	0.511	8.08e-11	4.96e-06	CD8+ Te (Myasthenia Gravis)
AKNA	0.361839	0.438	0.435	1.2e-10	7.35e-06	CD8+ Te (Myasthenia Gravis)
SF1	0.331037	0.512	0.538	1.38e-10	8.45e-06	CD8+ Te (Myasthenia Gravis)
DDX24	0.358873	0.442	0.443	2.41e-10	1.48e-05	CD8+ Te (Myasthenia Gravis)
NEDD8	0.368275	0.348	0.328	2.54e-10	1.56e-05	CD8+ Te (Myasthenia Gravis)
ACTN4	0.399582	0.381	0.369	2.56e-10	1.58e-05	CD8+ Te (Myasthenia Gravis)
CLEC2B	0.344605	0.468	0.476	2.62e-10	1.61e-05	CD8+ Te (Myasthenia Gravis)
ARRDC2	0.354446	0.139	0.102	3.1e-10	1.9e-05	CD8+ Te (Myasthenia Gravis)
ITGB2	0.206334	0.854	0.906	3.16e-10	1.94e-05	CD8+ Te (Myasthenia Gravis)
RAB5IF	0.397986	0.315	0.294	5.82e-10	3.58e-05	CD8+ Te (Myasthenia Gravis)
MVD	0.42007	0.177	0.141	7.32e-10	4.5e-05	CD8+ Te (Myasthenia Gravis)
HMGB2	0.373753	0.332	0.31	8.11e-10	4.98e-05	CD8+ Te (Myasthenia Gravis)
SH2D2A	0.369116	0.375	0.357	8.88e-10	5.46e-05	CD8+ Te (Myasthenia Gravis)
ARF3	0.289424	0.112	0.077	9.03e-10	5.55e-05	CD8+ Te (Myasthenia Gravis)
MAP4K5	0.351425	0.159	0.123	1.46e-09	8.95e-05	CD8+ Te (Myasthenia Gravis)
KRTCAP2	0.33263	0.45	0.462	1.57e-09	9.64e-05	CD8+ Te (Myasthenia Gravis)
GK5	0.389793	0.224	0.187	1.99e-09	0.000122391	CD8+ Te (Myasthenia Gravis)
WASHC2C	0.304798	0.108	0.075	2.06e-09	0.000126472	CD8+ Te (Myasthenia Gravis)
SNRPA1	0.368512	0.192	0.156	2.15e-09	0.000132125	CD8+ Te (Myasthenia Gravis)
MZT2B	0.289684	0.501	0.528	2.2e-09	0.000135019	CD8+ Te (Myasthenia Gravis)
ALOX5AP	0.403114	0.335	0.31	2.48e-09	0.000152409	CD8+ Te (Myasthenia Gravis)
BRD7	0.421456	0.246	0.216	2.71e-09	0.000166329	CD8+ Te (Myasthenia Gravis)
KIZ	0.272828	0.103	0.07	3.25e-09	0.000199776	CD8+ Te (Myasthenia Gravis)
FLT3LG	0.258609	0.109	0.076	3.44e-09	0.000211112	CD8+ Te (Myasthenia Gravis)
KLHL28	0.317217	0.124	0.09	4.4e-09	0.000270613	CD8+ Te (Myasthenia Gravis)
BRD4	0.372719	0.274	0.243	4.41e-09	0.000270947	CD8+ Te (Myasthenia Gravis)
HNRNPC	0.296832	0.467	0.476	4.46e-09	0.000274301	CD8+ Te (Myasthenia Gravis)
GIMAP1	0.28264	0.139	0.102	4.92e-09	0.000302043	CD8+ Te (Myasthenia Gravis)
IFRD1	0.260838	0.102	0.069	5.13e-09	0.000315356	CD8+ Te (Myasthenia Gravis)
ABHD14B	0.345514	0.196	0.161	5.9e-09	0.000362436	CD8+ Te (Myasthenia Gravis)
CCND2	0.31812	0.141	0.106	5.99e-09	0.000367986	CD8+ Te (Myasthenia Gravis)
TNFRSF1B	0.418	0.344	0.332	6.68e-09	0.000410402	CD8+ Te (Myasthenia Gravis)
GNAS	0.245296	0.601	0.654	6.74e-09	0.000414247	CD8+ Te (Myasthenia Gravis)
RPL36	0.115194	0.95	0.973	7.11e-09	0.000437038	CD8+ Te (Myasthenia Gravis)
TOMM5	0.405776	0.232	0.203	8.01e-09	0.000492272	CD8+ Te (Myasthenia Gravis)
MIR4435-2HG	0.319024	0.192	0.155	8.82e-09	0.000541753	CD8+ Te (Myasthenia Gravis)
HNRNPA3	0.336346	0.479	0.498	9.12e-09	0.000560127	CD8+ Te (Myasthenia Gravis)
ENSA	0.349943	0.281	0.255	1.13e-08	0.00069253	CD8+ Te (Myasthenia Gravis)
ERCC5	0.371604	0.175	0.142	1.31e-08	0.000807905	CD8+ Te (Myasthenia Gravis)
PDE3B	0.31849	0.104	0.074	1.43e-08	0.000876663	CD8+ Te (Myasthenia Gravis)
SNHG8	0.390474	0.221	0.191	1.53e-08	0.00094084	CD8+ Te (Myasthenia Gravis)
TPRG1L	0.293646	0.106	0.075	1.65e-08	0.00101249	CD8+ Te (Myasthenia Gravis)
PPP2R2D	0.297592	0.12	0.088	2.06e-08	0.0012646	CD8+ Te (Myasthenia Gravis)
RPL4	0.224619	0.792	0.841	2.43e-08	0.00149289	CD8+ Te (Myasthenia Gravis)
DSTN	0.383224	0.353	0.344	2.58e-08	0.00158237	CD8+ Te (Myasthenia Gravis)
TRGV2	0.627724	0.138	0.106	3.18e-08	0.00195186	CD8+ Te (Myasthenia Gravis)
MAPK1	0.433696	0.34	0.328	3.43e-08	0.00210639	CD8+ Te (Myasthenia Gravis)
USP16	0.000470278	0.159	0.222	3.9e-08	0.00239338	CD8+ Te (Myasthenia Gravis)
RPL7A	0.0976169	0.975	0.99	3.94e-08	0.00241795	CD8+ Te (Myasthenia Gravis)
UPP1	0.00251401	0.196	0.268	4e-08	0.00245791	CD8+ Te (Myasthenia Gravis)
RAP1B	0.216891	0.669	0.717	4.44e-08	0.00272808	CD8+ Te (Myasthenia Gravis)
RNF139	0.303434	0.117	0.087	4.89e-08	0.00300164	CD8+ Te (Myasthenia Gravis)
CENPC	0.349226	0.188	0.156	5.35e-08	0.00328532	CD8+ Te (Myasthenia Gravis)
COG3	0.318741	0.109	0.079	5.47e-08	0.00335997	CD8+ Te (Myasthenia Gravis)
ARIH1	0.330855	0.183	0.151	9.42e-08	0.00578723	CD8+ Te (Myasthenia Gravis)
LSP1	0.14948	0.807	0.886	1.07e-07	0.00659749	CD8+ Te (Myasthenia Gravis)
KBTBD2	0.267006	0.107	0.078	1.15e-07	0.00707324	CD8+ Te (Myasthenia Gravis)
NUTM2A-AS1	0.326882	0.167	0.136	1.67e-07	0.0102869	CD8+ Te (Myasthenia Gravis)
CCDC18-AS1	0.0232242	0.134	0.19	1.72e-07	0.0105915	CD8+ Te (Myasthenia Gravis)
BPTF	0.352377	0.32	0.301	1.74e-07	0.0106985	CD8+ Te (Myasthenia Gravis)
MBD4	0.323385	0.173	0.143	1.92e-07	0.0117893	CD8+ Te (Myasthenia Gravis)
SBDS	0.320502	0.185	0.155	1.94e-07	0.0119221	CD8+ Te (Myasthenia Gravis)
CTBP1	0.343721	0.305	0.286	2.03e-07	0.012457	CD8+ Te (Myasthenia Gravis)
RPS25	0.101975	0.974	0.981	2.22e-07	0.0136582	CD8+ Te (Myasthenia Gravis)
NSMCE3	0.32908	0.189	0.159	2.24e-07	0.0137435	CD8+ Te (Myasthenia Gravis)
ZFYVE28	0.282519	0.124	0.094	2.42e-07	0.0148571	CD8+ Te (Myasthenia Gravis)
RPL14	0.0879895	0.977	0.99	2.54e-07	0.0155992	CD8+ Te (Myasthenia Gravis)
PDCL3	0.2995	0.104	0.076	2.67e-07	0.0164005	CD8+ Te (Myasthenia Gravis)
GPATCH8	0.439007	0.199	0.177	2.84e-07	0.0174437	CD8+ Te (Myasthenia Gravis)
SNHG5	0.036458	0.19	0.265	3.05e-07	0.018726	CD8+ Te (Myasthenia Gravis)
RANBP1	0.0105563	0.174	0.238	3.08e-07	0.0189062	CD8+ Te (Myasthenia Gravis)
IQGAP1	0.324402	0.476	0.506	3.27e-07	0.020112	CD8+ Te (Myasthenia Gravis)
UBE2J1	0.327108	0.159	0.13	3.38e-07	0.0207369	CD8+ Te (Myasthenia Gravis)
EIF3F	0.283879	0.496	0.516	3.41e-07	0.0209655	CD8+ Te (Myasthenia Gravis)
USP3	0.333358	0.203	0.175	3.78e-07	0.0232148	CD8+ Te (Myasthenia Gravis)
IL7R	0.798104	0.16	0.133	4.17e-07	0.0256272	CD8+ Te (Myasthenia Gravis)
ZMAT2	0.0114717	0.193	0.26	4.35e-07	0.0267141	CD8+ Te (Myasthenia Gravis)
TMED2	0.390616	0.281	0.267	4.42e-07	0.0271773	CD8+ Te (Myasthenia Gravis)
SNHG6	0.000413537	0.367	0.487	4.83e-07	0.0296879	CD8+ Te (Myasthenia Gravis)
MBNL2	0.280893	0.108	0.08	5.97e-07	0.0366702	CD8+ Te (Myasthenia Gravis)
FAU	0.0728105	0.986	0.994	6.19e-07	0.0380298	CD8+ Te (Myasthenia Gravis)
NEMF	0.0148885	0.161	0.22	6.42e-07	0.0394451	CD8+ Te (Myasthenia Gravis)
PPIA	0.124183	0.91	0.949	7.17e-07	0.044055	CD8+ Te (Myasthenia Gravis)
FCGR3A	0.251006	0.549	0.555	7.25e-07	0.0445719	CD8+ Te (Myasthenia Gravis)
MAF	0.291973	0.112	0.085	7.3e-07	0.0448634	CD8+ Te (Myasthenia Gravis)
AGTPBP1	0.32704	0.177	0.148	7.57e-07	0.0465344	CD8+ Te (Myasthenia Gravis)
FAM107B	0.00402017	0.295	0.391	8.62e-07	0.052988	CD8+ Te (Myasthenia Gravis)
RNMT	0.3469	0.18	0.153	9.2e-07	0.0565346	CD8+ Te (Myasthenia Gravis)
TCEA1	0.342096	0.331	0.322	1.04e-06	0.0637164	CD8+ Te (Myasthenia Gravis)
RAP1GDS1	0.342684	0.149	0.124	1.1e-06	0.0675992	CD8+ Te (Myasthenia Gravis)
HSPA5	0.301354	0.452	0.47	1.11e-06	0.0679555	CD8+ Te (Myasthenia Gravis)
RPS21	0.113128	0.948	0.97	1.21e-06	0.0744798	CD8+ Te (Myasthenia Gravis)
HIPK2	0.345886	0.138	0.111	1.23e-06	0.0757179	CD8+ Te (Myasthenia Gravis)
SEC61G	0.354869	0.369	0.378	1.31e-06	0.0805349	CD8+ Te (Myasthenia Gravis)
SRPK2	0.306932	0.339	0.329	1.33e-06	0.0816	CD8+ Te (Myasthenia Gravis)
EPB41	0.00950703	0.235	0.309	1.34e-06	0.0823127	CD8+ Te (Myasthenia Gravis)
PRPF40A	0.00576508	0.217	0.286	1.37e-06	0.0843188	CD8+ Te (Myasthenia Gravis)
JMJD6	0.260703	0.107	0.081	1.38e-06	0.0845873	CD8+ Te (Myasthenia Gravis)
HSH2D	0.433127	0.225	0.203	1.44e-06	0.0883063	CD8+ Te (Myasthenia Gravis)
UBE2S	0.274073	0.157	0.127	1.44e-06	0.0886134	CD8+ Te (Myasthenia Gravis)
NKAP	0.0140299	0.098	0.14	1.57e-06	0.096262	CD8+ Te (Myasthenia Gravis)
MAPKAPK2	0.350642	0.165	0.14	1.58e-06	0.0972188	CD8+ Te (Myasthenia Gravis)
TMED4	0.000315633	0.202	0.267	1.61e-06	0.099179	CD8+ Te (Myasthenia Gravis)
SET	0.264564	0.512	0.548	1.63e-06	0.100157	CD8+ Te (Myasthenia Gravis)
CCSER2	0.337024	0.201	0.175	1.69e-06	0.103654	CD8+ Te (Myasthenia Gravis)
HECTD1	0.026392	0.144	0.198	1.71e-06	0.10528	CD8+ Te (Myasthenia Gravis)
RTF1	0.0101538	0.188	0.252	1.78e-06	0.10934	CD8+ Te (Myasthenia Gravis)
EPS15	0.334422	0.197	0.171	1.87e-06	0.114633	CD8+ Te (Myasthenia Gravis)
EXOSC6	0.314427	0.13	0.104	1.87e-06	0.115161	CD8+ Te (Myasthenia Gravis)
SACM1L	0.00101785	0.109	0.153	1.9e-06	0.116611	CD8+ Te (Myasthenia Gravis)
HLA-DRB1	0.378629	0.457	0.479	1.99e-06	0.122028	CD8+ Te (Myasthenia Gravis)
RPL22L1	0.324598	0.261	0.241	2.13e-06	0.130844	CD8+ Te (Myasthenia Gravis)
PSMD9	0.249198	0.154	0.124	2.15e-06	0.132351	CD8+ Te (Myasthenia Gravis)
WDR74	0.308979	0.119	0.093	2.3e-06	0.141312	CD8+ Te (Myasthenia Gravis)
HNRNPR	0.00443453	0.284	0.371	2.31e-06	0.141629	CD8+ Te (Myasthenia Gravis)
RB1CC1	0.00181382	0.12	0.166	2.31e-06	0.141998	CD8+ Te (Myasthenia Gravis)
NCK2	0.00136458	0.085	0.122	2.36e-06	0.14517	CD8+ Te (Myasthenia Gravis)
EIF4E	0.297083	0.124	0.097	2.52e-06	0.154734	CD8+ Te (Myasthenia Gravis)
UBR2	0.00682247	0.138	0.189	2.59e-06	0.158964	CD8+ Te (Myasthenia Gravis)
POLR2I	0.0301276	0.155	0.209	2.64e-06	0.162056	CD8+ Te (Myasthenia Gravis)
DNAJA2	0.0203912	0.155	0.209	2.73e-06	0.167844	CD8+ Te (Myasthenia Gravis)
P4HB	0.00233881	0.353	0.456	2.83e-06	0.173975	CD8+ Te (Myasthenia Gravis)
ALKBH5	0.00340156	0.107	0.149	3.08e-06	0.189253	CD8+ Te (Myasthenia Gravis)
INPP4A	0.0132117	0.19	0.251	3.6e-06	0.221191	CD8+ Te (Myasthenia Gravis)
HSP90B1	0.230417	0.576	0.624	3.66e-06	0.224643	CD8+ Te (Myasthenia Gravis)
NDUFS5	0.0315771	0.343	0.451	3.66e-06	0.224645	CD8+ Te (Myasthenia Gravis)
ATP6V1G1	0.266375	0.471	0.505	3.81e-06	0.234039	CD8+ Te (Myasthenia Gravis)
PLEKHA2	0.321371	0.143	0.118	3.92e-06	0.240861	CD8+ Te (Myasthenia Gravis)
AP1S2	0.246178	0.111	0.085	4.21e-06	0.258489	CD8+ Te (Myasthenia Gravis)
GALNT10	0.0172301	0.092	0.131	4.33e-06	0.265941	CD8+ Te (Myasthenia Gravis)
RAB2A	0.0642272	0.268	0.355	4.59e-06	0.281811	CD8+ Te (Myasthenia Gravis)
GORASP2	0.0157646	0.127	0.173	4.61e-06	0.283059	CD8+ Te (Myasthenia Gravis)
SPATA13	0.294283	0.142	0.116	4.62e-06	0.283825	CD8+ Te (Myasthenia Gravis)
UBE2N	0.00024973	0.2	0.264	4.7e-06	0.288494	CD8+ Te (Myasthenia Gravis)
ODC1	0.304458	0.185	0.159	4.99e-06	0.306433	CD8+ Te (Myasthenia Gravis)
ANKRD44	0.343948	0.373	0.377	5.19e-06	0.318772	CD8+ Te (Myasthenia Gravis)
SRSF11	0.00980374	0.378	0.486	5.38e-06	0.330845	CD8+ Te (Myasthenia Gravis)
RBM15B	0.270428	0.117	0.092	5.43e-06	0.333916	CD8+ Te (Myasthenia Gravis)
TMEM243	0.00319777	0.126	0.172	5.54e-06	0.340292	CD8+ Te (Myasthenia Gravis)
HSPA9	0.00108724	0.193	0.254	5.62e-06	0.345244	CD8+ Te (Myasthenia Gravis)
SRPRA	0.0198719	0.221	0.292	5.74e-06	0.352765	CD8+ Te (Myasthenia Gravis)
ELK4	0.001673	0.081	0.116	5.78e-06	0.354913	CD8+ Te (Myasthenia Gravis)
YLPM1	0.00505248	0.07	0.103	5.89e-06	0.362141	CD8+ Te (Myasthenia Gravis)
YPEL5	0.33696	0.209	0.187	6.35e-06	0.390153	CD8+ Te (Myasthenia Gravis)
UBE2E3	0.0316149	0.161	0.215	6.37e-06	0.391075	CD8+ Te (Myasthenia Gravis)
ARID4B	0.0195421	0.31	0.397	6.58e-06	0.404517	CD8+ Te (Myasthenia Gravis)
CCNDBP1	0.000478558	0.239	0.308	6.66e-06	0.409385	CD8+ Te (Myasthenia Gravis)
UBALD2	0.300447	0.285	0.273	6.78e-06	0.416526	CD8+ Te (Myasthenia Gravis)
PSME4	0.288677	0.134	0.109	6.84e-06	0.420003	CD8+ Te (Myasthenia Gravis)
GRK2	0.02275	0.26	0.336	6.98e-06	0.428796	CD8+ Te (Myasthenia Gravis)
RPS15	0.0629522	0.988	0.997	7.11e-06	0.436647	CD8+ Te (Myasthenia Gravis)
SLU7	0.0160646	0.121	0.166	7.16e-06	0.439936	CD8+ Te (Myasthenia Gravis)
CAPZA1	0.0248586	0.224	0.295	7.18e-06	0.441444	CD8+ Te (Myasthenia Gravis)
RNPEPL1	0.014583	0.255	0.332	7.21e-06	0.442737	CD8+ Te (Myasthenia Gravis)
ABHD2	0.023681	0.08	0.115	7.22e-06	0.44349	CD8+ Te (Myasthenia Gravis)
PAIP2	0.301736	0.386	0.401	7.54e-06	0.463432	CD8+ Te (Myasthenia Gravis)
LILRB1	0.275958	0.146	0.119	8.01e-06	0.491931	CD8+ Te (Myasthenia Gravis)
LNPEP	0.0207474	0.266	0.345	8.17e-06	0.501982	CD8+ Te (Myasthenia Gravis)
SNRNP200	0.0209548	0.184	0.242	8.36e-06	0.513819	CD8+ Te (Myasthenia Gravis)
MALAT1	0.172002	1	1	9.03e-06	0.554605	CD8+ Te (Myasthenia Gravis)
RAD23B	0.0088336	0.147	0.196	9.19e-06	0.564807	CD8+ Te (Myasthenia Gravis)
PRPF38A	0.000554294	0.091	0.127	9.29e-06	0.570967	CD8+ Te (Myasthenia Gravis)
CPNE3	0.0218409	0.157	0.208	9.9e-06	0.608188	CD8+ Te (Myasthenia Gravis)
UNC119	0.0205267	0.073	0.106	1.01e-05	0.619334	CD8+ Te (Myasthenia Gravis)
TOR1AIP1	0.0170127	0.101	0.14	1.01e-05	0.620732	CD8+ Te (Myasthenia Gravis)
ERICH1	0.0317596	0.148	0.198	1.05e-05	0.647844	CD8+ Te (Myasthenia Gravis)
SSBP4	0.225192	0.448	0.465	1.06e-05	0.650452	CD8+ Te (Myasthenia Gravis)
PPP6C	0.310809	0.202	0.18	1.08e-05	0.664376	CD8+ Te (Myasthenia Gravis)
FKBP11	0.341057	0.313	0.302	1.09e-05	0.66943	CD8+ Te (Myasthenia Gravis)
VDAC1	0.022902	0.161	0.212	1.11e-05	0.684841	CD8+ Te (Myasthenia Gravis)
ABT1	0.0234209	0.137	0.186	1.13e-05	0.694399	CD8+ Te (Myasthenia Gravis)
MAX	0.0409892	0.193	0.254	1.15e-05	0.705775	CD8+ Te (Myasthenia Gravis)
S100A6	0.142873	0.881	0.924	1.17e-05	0.716036	CD8+ Te (Myasthenia Gravis)
C1orf43	0.00489418	0.146	0.193	1.24e-05	0.760417	CD8+ Te (Myasthenia Gravis)
PTPN22	0.334505	0.249	0.233	1.26e-05	0.771441	CD8+ Te (Myasthenia Gravis)
CCL4	0.642484	0.507	0.543	1.27e-05	0.780045	CD8+ Te (Myasthenia Gravis)
PRPF38B	0.0162592	0.28	0.362	1.27e-05	0.780386	CD8+ Te (Myasthenia Gravis)
MRPL55	0.000730731	0.114	0.155	1.3e-05	0.800683	CD8+ Te (Myasthenia Gravis)
COX20	0.0244974	0.107	0.148	1.31e-05	0.804769	CD8+ Te (Myasthenia Gravis)
LRMP	0.28679	0.104	0.081	1.32e-05	0.812595	CD8+ Te (Myasthenia Gravis)
CHMP2B	0.0108819	0.07	0.101	1.35e-05	0.830243	CD8+ Te (Myasthenia Gravis)
JARID2	0.310379	0.128	0.105	1.4e-05	0.860009	CD8+ Te (Myasthenia Gravis)
BDP1	0.023476	0.166	0.216	1.4e-05	0.862176	CD8+ Te (Myasthenia Gravis)
F2R	0.359484	0.222	0.202	1.41e-05	0.86895	CD8+ Te (Myasthenia Gravis)
WASF2	0.00340559	0.293	0.378	1.47e-05	0.905449	CD8+ Te (Myasthenia Gravis)
RBBP7	0.0184629	0.169	0.221	1.51e-05	0.926116	CD8+ Te (Myasthenia Gravis)
RALGDS	0.306497	0.169	0.146	1.51e-05	0.926322	CD8+ Te (Myasthenia Gravis)
GSK3B	0.0207517	0.15	0.198	1.52e-05	0.932927	CD8+ Te (Myasthenia Gravis)
ADAP1	0.223023	0.115	0.09	1.56e-05	0.957805	CD8+ Te (Myasthenia Gravis)
SEPTIN2	0.0270262	0.21	0.276	1.56e-05	0.95963	CD8+ Te (Myasthenia Gravis)
CDC42SE2	0.366752	0.302	0.3	1.57e-05	0.964625	CD8+ Te (Myasthenia Gravis)
SLC38A10	0.020836	0.109	0.149	1.61e-05	0.988591	CD8+ Te (Myasthenia Gravis)
TGS1	0.00069771	0.103	0.14	1.64e-05	1	CD8+ Te (Myasthenia Gravis)
SLIRP	0.0370145	0.116	0.158	1.68e-05	1	CD8+ Te (Myasthenia Gravis)
PHF14	0.0156478	0.125	0.167	1.73e-05	1	CD8+ Te (Myasthenia Gravis)
ATG16L2	0.0128837	0.111	0.151	1.74e-05	1	CD8+ Te (Myasthenia Gravis)
RNF7	0.0271133	0.274	0.355	1.75e-05	1	CD8+ Te (Myasthenia Gravis)
FUNDC2	0.00118815	0.166	0.216	1.75e-05	1	CD8+ Te (Myasthenia Gravis)
SPG7	0.00841436	0.134	0.177	1.75e-05	1	CD8+ Te (Myasthenia Gravis)
SETD5	0.00957019	0.114	0.154	1.8e-05	1	CD8+ Te (Myasthenia Gravis)
RETREG2	0.0103752	0.11	0.149	1.9e-05	1	CD8+ Te (Myasthenia Gravis)
PLEKHA3	6.94e-05	0.086	0.12	1.94e-05	1	CD8+ Te (Myasthenia Gravis)
YME1L1	0.355451	0.219	0.201	1.96e-05	1	CD8+ Te (Myasthenia Gravis)
NIFK	0.0497883	0.121	0.164	1.99e-05	1	CD8+ Te (Myasthenia Gravis)
FGD3	0.0155299	0.172	0.225	2.04e-05	1	CD8+ Te (Myasthenia Gravis)
UBB	0.164956	0.732	0.812	2.06e-05	1	CD8+ Te (Myasthenia Gravis)
FTL	0.0894141	0.943	0.975	2.13e-05	1	CD8+ Te (Myasthenia Gravis)
BTG3	0.234673	0.101	0.078	2.19e-05	1	CD8+ Te (Myasthenia Gravis)
CMIP	0.267644	0.1	0.078	2.23e-05	1	CD8+ Te (Myasthenia Gravis)
CD47	0.0185232	0.38	0.487	2.36e-05	1	CD8+ Te (Myasthenia Gravis)
ATF6B	0.0256307	0.208	0.27	2.4e-05	1	CD8+ Te (Myasthenia Gravis)
HDGF	0.0324851	0.107	0.146	2.4e-05	1	CD8+ Te (Myasthenia Gravis)
NPC2	0.0331544	0.131	0.176	2.42e-05	1	CD8+ Te (Myasthenia Gravis)
UCHL5	0.00198915	0.13	0.173	2.43e-05	1	CD8+ Te (Myasthenia Gravis)
SELENOS	0.0251556	0.156	0.205	2.61e-05	1	CD8+ Te (Myasthenia Gravis)
ZNRD2	0.00639459	0.114	0.153	2.67e-05	1	CD8+ Te (Myasthenia Gravis)
STAT5B	0.0162539	0.115	0.154	2.74e-05	1	CD8+ Te (Myasthenia Gravis)
HAT1	0.262127	0.111	0.088	2.92e-05	1	CD8+ Te (Myasthenia Gravis)
SMC1A	0.0238423	0.126	0.167	2.95e-05	1	CD8+ Te (Myasthenia Gravis)
CSNK2A1	0.243638	0.108	0.085	2.98e-05	1	CD8+ Te (Myasthenia Gravis)
CCDC186	0.0066186	0.105	0.143	3.16e-05	1	CD8+ Te (Myasthenia Gravis)
ISCA1	0.248823	0.105	0.082	3.22e-05	1	CD8+ Te (Myasthenia Gravis)
C1orf21	0.305256	0.3	0.288	3.29e-05	1	CD8+ Te (Myasthenia Gravis)
PDE7A	0.29379	0.173	0.15	3.31e-05	1	CD8+ Te (Myasthenia Gravis)
NUB1	0.0337869	0.173	0.227	3.33e-05	1	CD8+ Te (Myasthenia Gravis)
NUDT21	0.00481553	0.133	0.175	3.33e-05	1	CD8+ Te (Myasthenia Gravis)
CCDC91	0.0214514	0.116	0.156	3.33e-05	1	CD8+ Te (Myasthenia Gravis)
LSM3	0.023227	0.183	0.237	3.36e-05	1	CD8+ Te (Myasthenia Gravis)
ATF4	0.0131381	0.095	0.13	3.46e-05	1	CD8+ Te (Myasthenia Gravis)
MAP2K1	0.0274376	0.09	0.125	3.57e-05	1	CD8+ Te (Myasthenia Gravis)
SNAP29	0.0219474	0.085	0.118	3.6e-05	1	CD8+ Te (Myasthenia Gravis)
AKAP13	0.297908	0.42	0.437	3.64e-05	1	CD8+ Te (Myasthenia Gravis)
ENY2	0.0383279	0.203	0.262	3.75e-05	1	CD8+ Te (Myasthenia Gravis)
ZC3H15	0.0377954	0.256	0.329	3.76e-05	1	CD8+ Te (Myasthenia Gravis)
KLHDC4	0.00677142	0.117	0.155	3.91e-05	1	CD8+ Te (Myasthenia Gravis)
SNHG15	0.286257	0.149	0.126	3.93e-05	1	CD8+ Te (Myasthenia Gravis)
NGRN	0.00835431	0.086	0.119	3.98e-05	1	CD8+ Te (Myasthenia Gravis)
GLUD1	0.00561147	0.142	0.186	3.99e-05	1	CD8+ Te (Myasthenia Gravis)
TMEM259	0.00882685	0.209	0.268	4.08e-05	1	CD8+ Te (Myasthenia Gravis)
COX7C	0.173393	0.663	0.714	4.12e-05	1	CD8+ Te (Myasthenia Gravis)
PAPOLA	0.0369549	0.227	0.291	4.2e-05	1	CD8+ Te (Myasthenia Gravis)
TPP1	0.0301904	0.137	0.183	4.38e-05	1	CD8+ Te (Myasthenia Gravis)
CCDC69	0.0831331	0.182	0.241	4.38e-05	1	CD8+ Te (Myasthenia Gravis)
VPS13C	0.324251	0.283	0.273	4.53e-05	1	CD8+ Te (Myasthenia Gravis)
COX6C	0.200413	0.598	0.659	4.82e-05	1	CD8+ Te (Myasthenia Gravis)
TXNIP	0.544798	0.855	0.965	4.82e-05	1	CD8+ Te (Myasthenia Gravis)
MAF1	0.0106549	0.226	0.289	4.86e-05	1	CD8+ Te (Myasthenia Gravis)
RPSA	0.0113619	0.852	0.935	4.86e-05	1	CD8+ Te (Myasthenia Gravis)
ITPA	0.00848566	0.122	0.162	5.03e-05	1	CD8+ Te (Myasthenia Gravis)
FOXJ3	0.284724	0.108	0.087	5.11e-05	1	CD8+ Te (Myasthenia Gravis)
CCNL1	0.33674	0.329	0.329	5.16e-05	1	CD8+ Te (Myasthenia Gravis)
VAV3	0.328758	0.158	0.139	5.34e-05	1	CD8+ Te (Myasthenia Gravis)
MT1X	0.270772	0.156	0.133	5.38e-05	1	CD8+ Te (Myasthenia Gravis)
NDUFA10	0.0125837	0.146	0.189	5.39e-05	1	CD8+ Te (Myasthenia Gravis)
KPNA4	0.289581	0.15	0.129	5.43e-05	1	CD8+ Te (Myasthenia Gravis)
ARGLU1	0.26527	0.464	0.494	5.45e-05	1	CD8+ Te (Myasthenia Gravis)
TTC14	0.0362232	0.147	0.194	5.54e-05	1	CD8+ Te (Myasthenia Gravis)
SECISBP2	0.0355234	0.123	0.162	5.56e-05	1	CD8+ Te (Myasthenia Gravis)
TMEM248	0.0260131	0.15	0.197	5.65e-05	1	CD8+ Te (Myasthenia Gravis)
SNHG29	0.247114	0.475	0.5	5.68e-05	1	CD8+ Te (Myasthenia Gravis)
MAPKAP1	0.0062907	0.077	0.107	5.81e-05	1	CD8+ Te (Myasthenia Gravis)
CNOT4	0.00506504	0.119	0.157	5.91e-05	1	CD8+ Te (Myasthenia Gravis)
MRPL22	0.0300323	0.11	0.147	5.94e-05	1	CD8+ Te (Myasthenia Gravis)
FAM117A	0.0123858	0.196	0.25	5.97e-05	1	CD8+ Te (Myasthenia Gravis)
RRAS2	0.0026998	0.094	0.128	6.13e-05	1	CD8+ Te (Myasthenia Gravis)
BIRC2	0.237585	0.114	0.092	6.18e-05	1	CD8+ Te (Myasthenia Gravis)
NDUFA6	0.00754178	0.292	0.368	6.32e-05	1	CD8+ Te (Myasthenia Gravis)
MIA3	0.00105899	0.108	0.144	6.33e-05	1	CD8+ Te (Myasthenia Gravis)
U2SURP	0.0293727	0.252	0.322	6.66e-05	1	CD8+ Te (Myasthenia Gravis)
TRIM44	0.020078	0.107	0.144	6.71e-05	1	CD8+ Te (Myasthenia Gravis)
WAC	0.025816	0.186	0.241	6.8e-05	1	CD8+ Te (Myasthenia Gravis)
IFI27L2	0.00166137	0.235	0.296	6.85e-05	1	CD8+ Te (Myasthenia Gravis)
RBBP6	0.320783	0.28	0.272	6.92e-05	1	CD8+ Te (Myasthenia Gravis)
ROMO1	0.0452407	0.239	0.305	7e-05	1	CD8+ Te (Myasthenia Gravis)
SNTB2	0.0406818	0.108	0.146	7.15e-05	1	CD8+ Te (Myasthenia Gravis)
ARL5A	0.00327283	0.185	0.237	7.33e-05	1	CD8+ Te (Myasthenia Gravis)
CNOT7	0.0293437	0.137	0.18	7.36e-05	1	CD8+ Te (Myasthenia Gravis)
UBA2	0.0140825	0.128	0.167	7.51e-05	1	CD8+ Te (Myasthenia Gravis)
HNRNPM	0.044426	0.26	0.336	7.6e-05	1	CD8+ Te (Myasthenia Gravis)
HEXB	0.0233252	0.098	0.132	7.68e-05	1	CD8+ Te (Myasthenia Gravis)
ANP32B	0.00259296	0.337	0.423	7.69e-05	1	CD8+ Te (Myasthenia Gravis)
TBC1D5	0.283055	0.136	0.116	7.89e-05	1	CD8+ Te (Myasthenia Gravis)
CARD8	0.0325837	0.116	0.154	7.91e-05	1	CD8+ Te (Myasthenia Gravis)
RBM26	0.0159432	0.094	0.127	8.32e-05	1	CD8+ Te (Myasthenia Gravis)
STT3B	0.0291557	0.145	0.19	8.79e-05	1	CD8+ Te (Myasthenia Gravis)
ZC3HAV1	0.0304197	0.215	0.277	8.91e-05	1	CD8+ Te (Myasthenia Gravis)
MSL2	0.277244	0.106	0.086	8.98e-05	1	CD8+ Te (Myasthenia Gravis)
VPS13A	0.00185812	0.115	0.151	9.11e-05	1	CD8+ Te (Myasthenia Gravis)
RAB8A	0.0203947	0.169	0.216	0.000102749	1	CD8+ Te (Myasthenia Gravis)
UBQLN1	0.00820607	0.111	0.147	0.000104225	1	CD8+ Te (Myasthenia Gravis)
NMRK1	0.22742	0.115	0.093	0.000104758	1	CD8+ Te (Myasthenia Gravis)
KTN1	0.0478702	0.236	0.298	0.000109351	1	CD8+ Te (Myasthenia Gravis)
EEF2	0.152012	0.764	0.839	0.000109687	1	CD8+ Te (Myasthenia Gravis)
DENR	0.00458139	0.141	0.182	0.000109816	1	CD8+ Te (Myasthenia Gravis)
LSM14A	0.0423997	0.28	0.356	0.000111951	1	CD8+ Te (Myasthenia Gravis)
PSMC1	0.225375	0.104	0.083	0.000112898	1	CD8+ Te (Myasthenia Gravis)
ANKRD36	0.0193919	0.091	0.123	0.000116553	1	CD8+ Te (Myasthenia Gravis)
TIMP1	0.065166	0.119	0.159	0.000116837	1	CD8+ Te (Myasthenia Gravis)
PTPRJ	0.006319	0.157	0.202	0.00011921	1	CD8+ Te (Myasthenia Gravis)
TRGC2	0.00764907	0.108	0.142	0.000119276	1	CD8+ Te (Myasthenia Gravis)
ST3GAL1	0.0205051	0.127	0.166	0.000119766	1	CD8+ Te (Myasthenia Gravis)
TMPO	0.0212906	0.146	0.189	0.000122434	1	CD8+ Te (Myasthenia Gravis)
HTATIP2	0.0124547	0.101	0.134	0.000123312	1	CD8+ Te (Myasthenia Gravis)
HCG18	0.0264346	0.098	0.13	0.000129528	1	CD8+ Te (Myasthenia Gravis)
RAB8B	0.0398889	0.163	0.209	0.000130621	1	CD8+ Te (Myasthenia Gravis)
QKI	0.261783	0.145	0.125	0.000135346	1	CD8+ Te (Myasthenia Gravis)
GPI	0.0195325	0.249	0.314	0.000140894	1	CD8+ Te (Myasthenia Gravis)
ILF2	0.0249391	0.201	0.255	0.00014796	1	CD8+ Te (Myasthenia Gravis)
PSMC2	0.00269015	0.097	0.129	0.000157003	1	CD8+ Te (Myasthenia Gravis)
SF3B1	0.28072	0.427	0.457	0.000159855	1	CD8+ Te (Myasthenia Gravis)
SH3GLB1	0.0332727	0.188	0.239	0.000162758	1	CD8+ Te (Myasthenia Gravis)
GNPTG	0.00795909	0.144	0.185	0.000163615	1	CD8+ Te (Myasthenia Gravis)
FAM53B	0.246816	0.142	0.121	0.000164864	1	CD8+ Te (Myasthenia Gravis)
TIMM17A	0.0100698	0.089	0.119	0.000165053	1	CD8+ Te (Myasthenia Gravis)
SNRPB	0.279491	0.352	0.359	0.000165517	1	CD8+ Te (Myasthenia Gravis)
PIK3AP1	0.0129638	0.077	0.105	0.000166566	1	CD8+ Te (Myasthenia Gravis)
RAB18	0.29483	0.188	0.171	0.0001687	1	CD8+ Te (Myasthenia Gravis)
SEM1	0.0318878	0.287	0.365	0.000169276	1	CD8+ Te (Myasthenia Gravis)
SERINC1	0.292498	0.262	0.254	0.0001735	1	CD8+ Te (Myasthenia Gravis)
KXD1	0.00924135	0.151	0.192	0.000175448	1	CD8+ Te (Myasthenia Gravis)
ARRDC3	0.244215	0.108	0.088	0.000178853	1	CD8+ Te (Myasthenia Gravis)
MBNL1	0.23129	0.538	0.583	0.000179498	1	CD8+ Te (Myasthenia Gravis)
CREBBP	0.0233645	0.094	0.126	0.000182868	1	CD8+ Te (Myasthenia Gravis)
METAP2	0.0613341	0.114	0.151	0.000189102	1	CD8+ Te (Myasthenia Gravis)
UQCRH	0.244365	0.437	0.47	0.000189515	1	CD8+ Te (Myasthenia Gravis)
ADPGK	0.0167733	0.099	0.131	0.000189844	1	CD8+ Te (Myasthenia Gravis)
ERP44	0.00187184	0.152	0.192	0.000197283	1	CD8+ Te (Myasthenia Gravis)
UFM1	0.335967	0.182	0.166	0.000198798	1	CD8+ Te (Myasthenia Gravis)
RPL5	0.0870072	0.904	0.962	0.000202907	1	CD8+ Te (Myasthenia Gravis)
IKZF1	0.0447955	0.437	0.554	0.000205152	1	CD8+ Te (Myasthenia Gravis)
CNPY3	0.0212838	0.215	0.269	0.000205967	1	CD8+ Te (Myasthenia Gravis)
BRD9	0.0152835	0.073	0.1	0.000207174	1	CD8+ Te (Myasthenia Gravis)
LGALS3	0.267196	0.121	0.101	0.000209669	1	CD8+ Te (Myasthenia Gravis)
RNF115	0.31926	0.196	0.181	0.000210493	1	CD8+ Te (Myasthenia Gravis)
RNF6	0.0108464	0.074	0.101	0.000212683	1	CD8+ Te (Myasthenia Gravis)
DDA1	0.044206	0.113	0.149	0.000214558	1	CD8+ Te (Myasthenia Gravis)
PHF5A	0.0257577	0.122	0.158	0.000215015	1	CD8+ Te (Myasthenia Gravis)
SCAF4	0.0263681	0.107	0.142	0.000215066	1	CD8+ Te (Myasthenia Gravis)
NRBP1	0.0401697	0.181	0.229	0.000216019	1	CD8+ Te (Myasthenia Gravis)
POLR2B	0.0359278	0.163	0.208	0.000217519	1	CD8+ Te (Myasthenia Gravis)
ELF1	0.338252	0.34	0.352	0.000225219	1	CD8+ Te (Myasthenia Gravis)
TRAPPC2L	0.0177829	0.151	0.192	0.000226998	1	CD8+ Te (Myasthenia Gravis)
CENPX	0.0053194	0.115	0.15	0.00022821	1	CD8+ Te (Myasthenia Gravis)
STAT4	0.310432	0.289	0.288	0.000228931	1	CD8+ Te (Myasthenia Gravis)
RWDD1	0.0466883	0.291	0.368	0.000231002	1	CD8+ Te (Myasthenia Gravis)
RFTN1	0.338066	0.22	0.207	0.000238327	1	CD8+ Te (Myasthenia Gravis)
SLC20A1	0.0186375	0.174	0.219	0.000242287	1	CD8+ Te (Myasthenia Gravis)
DNAJC3	0.0186967	0.142	0.181	0.000244727	1	CD8+ Te (Myasthenia Gravis)
ARL16	0.0249752	0.107	0.14	0.000255104	1	CD8+ Te (Myasthenia Gravis)
DNAJC19	0.0356669	0.127	0.164	0.000256554	1	CD8+ Te (Myasthenia Gravis)
PEX16	0.00848106	0.127	0.163	0.000259046	1	CD8+ Te (Myasthenia Gravis)
RPAP2	0.00377718	0.08	0.108	0.00025989	1	CD8+ Te (Myasthenia Gravis)
RPL11	0.0495249	0.993	0.996	0.000275273	1	CD8+ Te (Myasthenia Gravis)
HCLS1	0.00142523	0.537	0.666	0.00027613	1	CD8+ Te (Myasthenia Gravis)
BIRC6	0.0331066	0.183	0.231	0.000280716	1	CD8+ Te (Myasthenia Gravis)
KPNA3	0.0207745	0.078	0.105	0.000282218	1	CD8+ Te (Myasthenia Gravis)
MIA2	0.00825888	0.122	0.156	0.000283058	1	CD8+ Te (Myasthenia Gravis)
RSF1	0.0383192	0.232	0.293	0.00028842	1	CD8+ Te (Myasthenia Gravis)
SAFB2	0.0376668	0.119	0.155	0.000289266	1	CD8+ Te (Myasthenia Gravis)
HERC1	0.0142577	0.131	0.169	0.000292936	1	CD8+ Te (Myasthenia Gravis)
FGD5-AS1	0.0240392	0.082	0.111	0.000294316	1	CD8+ Te (Myasthenia Gravis)
CCDC137	0.0101695	0.078	0.105	0.000299383	1	CD8+ Te (Myasthenia Gravis)
CUL3	0.0257305	0.127	0.164	0.000301939	1	CD8+ Te (Myasthenia Gravis)
NDUFA5	0.30548	0.164	0.148	0.000303218	1	CD8+ Te (Myasthenia Gravis)
ZFAND3	0.0555612	0.121	0.159	0.000303511	1	CD8+ Te (Myasthenia Gravis)
ANKLE2	0.033474	0.096	0.127	0.00030497	1	CD8+ Te (Myasthenia Gravis)
EP400	0.0132999	0.08	0.107	0.000306022	1	CD8+ Te (Myasthenia Gravis)
SNRNP70	0.0116937	0.231	0.287	0.000310938	1	CD8+ Te (Myasthenia Gravis)
MLLT6	0.0540654	0.216	0.272	0.000319056	1	CD8+ Te (Myasthenia Gravis)
PHF20	0.332452	0.228	0.218	0.000323877	1	CD8+ Te (Myasthenia Gravis)
PRKX	0.308121	0.159	0.142	0.000325335	1	CD8+ Te (Myasthenia Gravis)
OTUD6B-AS1	0.0171975	0.095	0.126	0.000326532	1	CD8+ Te (Myasthenia Gravis)
SRRM1	0.276551	0.444	0.474	0.000330574	1	CD8+ Te (Myasthenia Gravis)
PCED1B	0.0213577	0.1	0.132	0.000337188	1	CD8+ Te (Myasthenia Gravis)
DDHD1	0.0525738	0.1	0.133	0.000352109	1	CD8+ Te (Myasthenia Gravis)
MGAT1	0.0312182	0.161	0.205	0.000353309	1	CD8+ Te (Myasthenia Gravis)
MAP3K3	0.0266605	0.075	0.102	0.000354697	1	CD8+ Te (Myasthenia Gravis)
ALG13	0.241781	0.107	0.089	0.000363291	1	CD8+ Te (Myasthenia Gravis)
AP2B1	0.0248887	0.122	0.159	0.000369954	1	CD8+ Te (Myasthenia Gravis)
PBRM1	0.0356435	0.122	0.159	0.000370997	1	CD8+ Te (Myasthenia Gravis)
PACS1	0.065213	0.157	0.201	0.000377634	1	CD8+ Te (Myasthenia Gravis)
SMARCE1	0.30802	0.207	0.194	0.000379405	1	CD8+ Te (Myasthenia Gravis)
STAG1	0.241287	0.128	0.109	0.000383568	1	CD8+ Te (Myasthenia Gravis)
HLA-DPA1	0.0310242	0.463	0.598	0.000385543	1	CD8+ Te (Myasthenia Gravis)
SNAP23	0.036992	0.118	0.153	0.000392376	1	CD8+ Te (Myasthenia Gravis)
MED13L	0.243259	0.103	0.085	0.000393796	1	CD8+ Te (Myasthenia Gravis)
SNW1	0.0370701	0.131	0.169	0.000394081	1	CD8+ Te (Myasthenia Gravis)
TMEM50B	0.0191358	0.135	0.173	0.000394322	1	CD8+ Te (Myasthenia Gravis)
MEI1	0.0108998	0.098	0.128	0.00039546	1	CD8+ Te (Myasthenia Gravis)
CCDC59	0.276446	0.17	0.152	0.000400431	1	CD8+ Te (Myasthenia Gravis)
FAM32A	0.0444449	0.136	0.173	0.000410522	1	CD8+ Te (Myasthenia Gravis)
KIFAP3	0.0283966	0.088	0.117	0.000416455	1	CD8+ Te (Myasthenia Gravis)
DCTN1	0.00859285	0.112	0.145	0.000424897	1	CD8+ Te (Myasthenia Gravis)
OS9	0.0456404	0.182	0.232	0.000434299	1	CD8+ Te (Myasthenia Gravis)
PRKACB	0.309006	0.267	0.264	0.00043607	1	CD8+ Te (Myasthenia Gravis)
PPP5C	0.00219634	0.102	0.132	0.000436153	1	CD8+ Te (Myasthenia Gravis)
SHFL	0.0240015	0.222	0.275	0.00043938	1	CD8+ Te (Myasthenia Gravis)
SYNC	0.249676	0.119	0.101	0.000440082	1	CD8+ Te (Myasthenia Gravis)
CD96	0.315708	0.271	0.266	0.000440897	1	CD8+ Te (Myasthenia Gravis)
ZFC3H1	0.03358	0.127	0.163	0.000444019	1	CD8+ Te (Myasthenia Gravis)
SDCBP	0.30259	0.155	0.139	0.000444582	1	CD8+ Te (Myasthenia Gravis)
NUP214	0.0218101	0.08	0.108	0.000478267	1	CD8+ Te (Myasthenia Gravis)
TRABD	0.0453284	0.252	0.314	0.000483404	1	CD8+ Te (Myasthenia Gravis)
CALCOCO1	0.0424307	0.135	0.173	0.000490682	1	CD8+ Te (Myasthenia Gravis)
DDX27	0.0356667	0.095	0.125	0.000494085	1	CD8+ Te (Myasthenia Gravis)
PDIA4	0.0612461	0.147	0.189	0.000506934	1	CD8+ Te (Myasthenia Gravis)
ABCA2	0.000218354	0.081	0.107	0.000510109	1	CD8+ Te (Myasthenia Gravis)
XRCC6	0.0306918	0.323	0.41	0.000515972	1	CD8+ Te (Myasthenia Gravis)
RNF44	0.0470002	0.131	0.169	0.000520156	1	CD8+ Te (Myasthenia Gravis)
TECR	0.0551877	0.301	0.375	0.000535599	1	CD8+ Te (Myasthenia Gravis)
PIGC	0.0181319	0.1	0.13	0.000542408	1	CD8+ Te (Myasthenia Gravis)
YIPF5	0.0214954	0.08	0.107	0.000543827	1	CD8+ Te (Myasthenia Gravis)
EWSR1	0.0489229	0.268	0.337	0.000547198	1	CD8+ Te (Myasthenia Gravis)
ATXN1	0.237485	0.116	0.098	0.000552403	1	CD8+ Te (Myasthenia Gravis)
RPIA	0.0198755	0.102	0.132	0.000560369	1	CD8+ Te (Myasthenia Gravis)
RAB21	0.0216583	0.087	0.115	0.000562751	1	CD8+ Te (Myasthenia Gravis)
CELF2	0.294409	0.443	0.487	0.00056615	1	CD8+ Te (Myasthenia Gravis)
COX8A	0.0208285	0.498	0.622	0.000570125	1	CD8+ Te (Myasthenia Gravis)
RSL1D1	0.0485532	0.203	0.253	0.000583077	1	CD8+ Te (Myasthenia Gravis)
AKAP8L	0.247384	0.136	0.118	0.000584855	1	CD8+ Te (Myasthenia Gravis)
ATP1A1	0.0529841	0.152	0.192	0.000592715	1	CD8+ Te (Myasthenia Gravis)
DHX38	0.0141156	0.079	0.104	0.000602023	1	CD8+ Te (Myasthenia Gravis)
RAB4A	0.0553551	0.12	0.154	0.000606923	1	CD8+ Te (Myasthenia Gravis)
C1orf35	0.0326492	0.093	0.121	0.000621574	1	CD8+ Te (Myasthenia Gravis)
TOB1	0.376401	0.147	0.132	0.000623204	1	CD8+ Te (Myasthenia Gravis)
VEZF1	0.046838	0.107	0.139	0.000624976	1	CD8+ Te (Myasthenia Gravis)
RAP2A	0.213635	0.129	0.109	0.000629126	1	CD8+ Te (Myasthenia Gravis)
TNRC6B	0.33806	0.244	0.238	0.000636434	1	CD8+ Te (Myasthenia Gravis)
SSBP3	0.0343565	0.206	0.256	0.000642311	1	CD8+ Te (Myasthenia Gravis)
TMEM167A	0.0110139	0.083	0.109	0.000654301	1	CD8+ Te (Myasthenia Gravis)
ARHGEF9	0.0319359	0.089	0.117	0.000694037	1	CD8+ Te (Myasthenia Gravis)
UFC1	0.021604	0.32	0.399	0.000701125	1	CD8+ Te (Myasthenia Gravis)
THOC2	0.0456422	0.159	0.202	0.000707669	1	CD8+ Te (Myasthenia Gravis)
MORC3	0.0423785	0.124	0.158	0.000708013	1	CD8+ Te (Myasthenia Gravis)
CASP1	0.0187457	0.192	0.238	0.000712565	1	CD8+ Te (Myasthenia Gravis)
PPP1CB	0.0651399	0.102	0.134	0.000718666	1	CD8+ Te (Myasthenia Gravis)
ERI3	0.0203203	0.077	0.102	0.000724741	1	CD8+ Te (Myasthenia Gravis)
POLR1D	0.0262574	0.244	0.299	0.000753738	1	CD8+ Te (Myasthenia Gravis)
NGLY1	0.00846791	0.099	0.127	0.000754346	1	CD8+ Te (Myasthenia Gravis)
MCM3AP	0.00707793	0.09	0.117	0.000763639	1	CD8+ Te (Myasthenia Gravis)
INTS10	0.0230577	0.094	0.123	0.000765725	1	CD8+ Te (Myasthenia Gravis)
NDUFA3	0.0378571	0.297	0.37	0.000773043	1	CD8+ Te (Myasthenia Gravis)
EZR	0.0856774	0.33	0.413	0.000773116	1	CD8+ Te (Myasthenia Gravis)
RAB9A	0.316491	0.201	0.191	0.00078487	1	CD8+ Te (Myasthenia Gravis)
SURF4	0.0197104	0.167	0.207	0.000787364	1	CD8+ Te (Myasthenia Gravis)
FAM120A	0.0557495	0.111	0.145	0.000791201	1	CD8+ Te (Myasthenia Gravis)
TERF2IP	0.0344362	0.324	0.404	0.000794362	1	CD8+ Te (Myasthenia Gravis)
SEPTIN6	0.0248179	0.364	0.45	0.000794754	1	CD8+ Te (Myasthenia Gravis)
ARID1B	0.0547287	0.135	0.173	0.000800951	1	CD8+ Te (Myasthenia Gravis)
HSD17B11	0.291782	0.184	0.17	0.000804933	1	CD8+ Te (Myasthenia Gravis)
PDXDC1	0.0181253	0.077	0.102	0.000816959	1	CD8+ Te (Myasthenia Gravis)
TMEM238	0.00560439	0.09	0.116	0.000819234	1	CD8+ Te (Myasthenia Gravis)
ARIH2	0.046787	0.232	0.289	0.000827658	1	CD8+ Te (Myasthenia Gravis)
RMC1	0.00774509	0.077	0.101	0.000833673	1	CD8+ Te (Myasthenia Gravis)
PPP1R35	0.059311	0.175	0.219	0.000855902	1	CD8+ Te (Myasthenia Gravis)
SRA1	0.0160644	0.14	0.176	0.000863682	1	CD8+ Te (Myasthenia Gravis)
DBF4	0.20305	0.105	0.088	0.00086523	1	CD8+ Te (Myasthenia Gravis)
TPP2	0.0348258	0.118	0.15	0.000883288	1	CD8+ Te (Myasthenia Gravis)
AKT2	0.0312675	0.084	0.111	0.000913327	1	CD8+ Te (Myasthenia Gravis)
BSG	0.0314825	0.398	0.5	0.000917173	1	CD8+ Te (Myasthenia Gravis)
RELA	0.0478474	0.148	0.186	0.000924262	1	CD8+ Te (Myasthenia Gravis)
GCC2	0.298707	0.259	0.255	0.000962322	1	CD8+ Te (Myasthenia Gravis)
SON	0.206716	0.592	0.654	0.000983122	1	CD8+ Te (Myasthenia Gravis)
RO60	0.0482914	0.169	0.212	0.000993606	1	CD8+ Te (Myasthenia Gravis)
SAE1	0.0162389	0.077	0.101	0.00101556	1	CD8+ Te (Myasthenia Gravis)
SSU72	0.0761547	0.284	0.359	0.00105645	1	CD8+ Te (Myasthenia Gravis)
BRWD1	0.291639	0.18	0.167	0.0010597	1	CD8+ Te (Myasthenia Gravis)
CBLL1	0.258894	0.126	0.11	0.00107052	1	CD8+ Te (Myasthenia Gravis)
ASXL1	0.237513	0.157	0.139	0.00107948	1	CD8+ Te (Myasthenia Gravis)
PPP3CA	0.0415409	0.115	0.146	0.00109222	1	CD8+ Te (Myasthenia Gravis)
DUSP11	0.0161401	0.097	0.125	0.00111756	1	CD8+ Te (Myasthenia Gravis)
TDG	0.221286	0.102	0.086	0.00113384	1	CD8+ Te (Myasthenia Gravis)
ATP5ME	0.331249	0.327	0.34	0.00115274	1	CD8+ Te (Myasthenia Gravis)
ADD1	0.0691907	0.263	0.33	0.00118556	1	CD8+ Te (Myasthenia Gravis)
NSMF	0.210891	0.1	0.082	0.00118987	1	CD8+ Te (Myasthenia Gravis)
CDK13	0.0378319	0.175	0.218	0.00121296	1	CD8+ Te (Myasthenia Gravis)
KMT2B	0.00936968	0.083	0.108	0.00121302	1	CD8+ Te (Myasthenia Gravis)
NPTN	0.01198	0.128	0.16	0.00122487	1	CD8+ Te (Myasthenia Gravis)
SF3B2	0.0427363	0.417	0.525	0.0012531	1	CD8+ Te (Myasthenia Gravis)
PGM1	0.0254222	0.079	0.104	0.0012754	1	CD8+ Te (Myasthenia Gravis)
ITCH	0.0622465	0.151	0.191	0.00128847	1	CD8+ Te (Myasthenia Gravis)
UQCRB	0.0222	0.566	0.685	0.0013	1	CD8+ Te (Myasthenia Gravis)
SDF4	0.057967	0.248	0.309	0.00131466	1	CD8+ Te (Myasthenia Gravis)
CD164	0.0738071	0.314	0.392	0.00132327	1	CD8+ Te (Myasthenia Gravis)
ARID1A	0.0567225	0.138	0.175	0.00133939	1	CD8+ Te (Myasthenia Gravis)
PPP2R5E	0.0419721	0.138	0.174	0.0013562	1	CD8+ Te (Myasthenia Gravis)
CBFB	0.0519976	0.089	0.116	0.00135804	1	CD8+ Te (Myasthenia Gravis)
COMMD2	0.0426443	0.121	0.153	0.00138642	1	CD8+ Te (Myasthenia Gravis)
STAU1	0.0252666	0.131	0.164	0.00139632	1	CD8+ Te (Myasthenia Gravis)
ARHGAP45	0.0255232	0.255	0.311	0.00143136	1	CD8+ Te (Myasthenia Gravis)
CNST	0.0341415	0.088	0.114	0.00144549	1	CD8+ Te (Myasthenia Gravis)
CIR1	0.320136	0.19	0.179	0.00148039	1	CD8+ Te (Myasthenia Gravis)
P2RY8	0.0758483	0.242	0.301	0.00148336	1	CD8+ Te (Myasthenia Gravis)
BCL2	0.0482198	0.087	0.113	0.00149592	1	CD8+ Te (Myasthenia Gravis)
FAM13B	0.0253132	0.125	0.157	0.00151066	1	CD8+ Te (Myasthenia Gravis)
UBE2J2	0.0556545	0.122	0.155	0.00152606	1	CD8+ Te (Myasthenia Gravis)
KIN	0.00368504	0.084	0.108	0.00153172	1	CD8+ Te (Myasthenia Gravis)
STK24	0.269922	0.183	0.169	0.00154988	1	CD8+ Te (Myasthenia Gravis)
ARHGAP4	0.03267	0.267	0.327	0.00159187	1	CD8+ Te (Myasthenia Gravis)
PFDN4	0.0499582	0.092	0.119	0.00160111	1	CD8+ Te (Myasthenia Gravis)
NLRP1	0.0531336	0.129	0.162	0.00161489	1	CD8+ Te (Myasthenia Gravis)
SLC25A36	0.0424231	0.097	0.125	0.00161662	1	CD8+ Te (Myasthenia Gravis)
EPN1	0.00960812	0.079	0.103	0.00162004	1	CD8+ Te (Myasthenia Gravis)
PRSS23	0.256949	0.371	0.38	0.00162534	1	CD8+ Te (Myasthenia Gravis)
DAXX	0.187057	0.122	0.103	0.00166461	1	CD8+ Te (Myasthenia Gravis)
ATG4B	0.0143262	0.108	0.137	0.00168185	1	CD8+ Te (Myasthenia Gravis)
ITFG2	0.0135081	0.106	0.134	0.00168861	1	CD8+ Te (Myasthenia Gravis)
GOLGA7	0.0593321	0.189	0.234	0.0016924	1	CD8+ Te (Myasthenia Gravis)
ZNF148	0.0604463	0.134	0.169	0.00170337	1	CD8+ Te (Myasthenia Gravis)
MLF2	0.0338232	0.217	0.267	0.00171658	1	CD8+ Te (Myasthenia Gravis)
DHX30	0.0484308	0.088	0.113	0.00176397	1	CD8+ Te (Myasthenia Gravis)
AEBP2	0.0228978	0.096	0.122	0.0018163	1	CD8+ Te (Myasthenia Gravis)
C22orf39	0.0571299	0.104	0.132	0.00181822	1	CD8+ Te (Myasthenia Gravis)
TMEM87A	0.0553454	0.124	0.158	0.00181947	1	CD8+ Te (Myasthenia Gravis)
NPC1	0.0475502	0.095	0.122	0.00182784	1	CD8+ Te (Myasthenia Gravis)
ZNF830	0.0277673	0.077	0.1	0.00191144	1	CD8+ Te (Myasthenia Gravis)
SEC31A	0.0718997	0.157	0.197	0.00197084	1	CD8+ Te (Myasthenia Gravis)
MRPL16	0.030819	0.133	0.164	0.0020089	1	CD8+ Te (Myasthenia Gravis)
SIPA1	0.266113	0.261	0.256	0.0020245	1	CD8+ Te (Myasthenia Gravis)
FRYL	0.0520209	0.157	0.195	0.00202977	1	CD8+ Te (Myasthenia Gravis)
STRN	0.0183828	0.095	0.12	0.00207992	1	CD8+ Te (Myasthenia Gravis)
NDUFA4	0.178315	0.535	0.592	0.0020851	1	CD8+ Te (Myasthenia Gravis)
CREBZF	0.061902	0.145	0.181	0.00211979	1	CD8+ Te (Myasthenia Gravis)
SPCS3	0.0520996	0.247	0.303	0.00221436	1	CD8+ Te (Myasthenia Gravis)
EIF2B1	0.0266352	0.092	0.118	0.00223349	1	CD8+ Te (Myasthenia Gravis)
RSU1	0.0458907	0.175	0.216	0.00226337	1	CD8+ Te (Myasthenia Gravis)
PRKAA1	0.067767	0.113	0.144	0.00227545	1	CD8+ Te (Myasthenia Gravis)
PIGT	0.0379451	0.147	0.183	0.00232454	1	CD8+ Te (Myasthenia Gravis)
ZBTB8OS	0.0332898	0.15	0.186	0.00238876	1	CD8+ Te (Myasthenia Gravis)
TAF7	0.0791938	0.233	0.29	0.00239098	1	CD8+ Te (Myasthenia Gravis)
TMEM43	0.0271673	0.087	0.11	0.00240831	1	CD8+ Te (Myasthenia Gravis)
SHOC2	0.0432706	0.109	0.139	0.00246426	1	CD8+ Te (Myasthenia Gravis)
PRELID3B	0.0623266	0.094	0.12	0.0024757	1	CD8+ Te (Myasthenia Gravis)
HACD4	0.050056	0.158	0.194	0.00249169	1	CD8+ Te (Myasthenia Gravis)
GNL1	0.0155674	0.083	0.106	0.00251958	1	CD8+ Te (Myasthenia Gravis)
NOB1	0.0254698	0.081	0.104	0.00252583	1	CD8+ Te (Myasthenia Gravis)
NSD3	0.0506146	0.274	0.333	0.00253049	1	CD8+ Te (Myasthenia Gravis)
SRP54	0.055408	0.122	0.154	0.00253505	1	CD8+ Te (Myasthenia Gravis)
SAP18	0.212369	0.454	0.505	0.00255821	1	CD8+ Te (Myasthenia Gravis)
PTPRA	0.305769	0.259	0.259	0.00258399	1	CD8+ Te (Myasthenia Gravis)
RNF168	0.0512965	0.097	0.123	0.00259056	1	CD8+ Te (Myasthenia Gravis)
RIOK3	0.0539435	0.18	0.222	0.00266949	1	CD8+ Te (Myasthenia Gravis)
RNF113A	0.0314617	0.127	0.158	0.00267728	1	CD8+ Te (Myasthenia Gravis)
C1GALT1	0.0297058	0.112	0.141	0.0026867	1	CD8+ Te (Myasthenia Gravis)
NR1H2	0.0566416	0.122	0.153	0.00269369	1	CD8+ Te (Myasthenia Gravis)
CRELD2	0.0421988	0.126	0.158	0.00269847	1	CD8+ Te (Myasthenia Gravis)
PLCB2	0.0293428	0.12	0.15	0.00272191	1	CD8+ Te (Myasthenia Gravis)
KIF21A	0.009675	0.097	0.121	0.00273929	1	CD8+ Te (Myasthenia Gravis)
SNX3	0.0646264	0.295	0.368	0.00274318	1	CD8+ Te (Myasthenia Gravis)
MLLT10	0.0189023	0.086	0.11	0.00283831	1	CD8+ Te (Myasthenia Gravis)
GATAD2B	0.033326	0.094	0.119	0.00289083	1	CD8+ Te (Myasthenia Gravis)
GON4L	0.0729177	0.17	0.211	0.00291531	1	CD8+ Te (Myasthenia Gravis)
LYPLA1	0.0609527	0.134	0.167	0.00292582	1	CD8+ Te (Myasthenia Gravis)
NR3C1	0.0663126	0.229	0.283	0.00294448	1	CD8+ Te (Myasthenia Gravis)
SMG1	0.0721946	0.185	0.229	0.00294521	1	CD8+ Te (Myasthenia Gravis)
HNRNPH3	0.271544	0.259	0.258	0.00298252	1	CD8+ Te (Myasthenia Gravis)
TIMM23	0.0331084	0.077	0.1	0.00299207	1	CD8+ Te (Myasthenia Gravis)
RNF220	0.0560309	0.159	0.196	0.00301163	1	CD8+ Te (Myasthenia Gravis)
GNA13	0.0745314	0.135	0.168	0.00303134	1	CD8+ Te (Myasthenia Gravis)
SMAD2	0.0605448	0.134	0.166	0.00304539	1	CD8+ Te (Myasthenia Gravis)
ZNF655	0.246241	0.183	0.17	0.00305698	1	CD8+ Te (Myasthenia Gravis)
CDK10	0.00664577	0.081	0.103	0.00309981	1	CD8+ Te (Myasthenia Gravis)
PRRC2A	0.0640503	0.141	0.176	0.00310253	1	CD8+ Te (Myasthenia Gravis)
ARHGAP26	0.0514523	0.147	0.181	0.00322028	1	CD8+ Te (Myasthenia Gravis)
CRTC2	0.0178504	0.092	0.117	0.00324544	1	CD8+ Te (Myasthenia Gravis)
HBP1	0.268638	0.152	0.139	0.00325889	1	CD8+ Te (Myasthenia Gravis)
PPP6R2	0.0646234	0.101	0.127	0.00328034	1	CD8+ Te (Myasthenia Gravis)
STX16	0.231607	0.105	0.09	0.00330763	1	CD8+ Te (Myasthenia Gravis)
SMAP1	0.0669767	0.196	0.241	0.00341132	1	CD8+ Te (Myasthenia Gravis)
ZBTB7A	0.0410578	0.291	0.355	0.00343336	1	CD8+ Te (Myasthenia Gravis)
MFSD11	0.198678	0.106	0.091	0.00344301	1	CD8+ Te (Myasthenia Gravis)
PCMTD1	0.0451055	0.13	0.161	0.00357347	1	CD8+ Te (Myasthenia Gravis)
NSMCE4A	0.0334389	0.101	0.126	0.00357651	1	CD8+ Te (Myasthenia Gravis)
SKAP1	0.0349629	0.417	0.512	0.00361057	1	CD8+ Te (Myasthenia Gravis)
CDK9	0.0437773	0.109	0.136	0.00365031	1	CD8+ Te (Myasthenia Gravis)
SP100	0.0473763	0.343	0.423	0.00366096	1	CD8+ Te (Myasthenia Gravis)
STX8	0.0568176	0.174	0.214	0.00366741	1	CD8+ Te (Myasthenia Gravis)
BBX	0.084265	0.167	0.208	0.00367951	1	CD8+ Te (Myasthenia Gravis)
HP1BP3	0.0551457	0.376	0.462	0.00370037	1	CD8+ Te (Myasthenia Gravis)
COX19	0.0478922	0.085	0.108	0.00375409	1	CD8+ Te (Myasthenia Gravis)
ATP5IF1	0.0189473	0.446	0.549	0.00376608	1	CD8+ Te (Myasthenia Gravis)
SMARCC2	0.0771649	0.181	0.223	0.00377061	1	CD8+ Te (Myasthenia Gravis)
CFAP97	0.0733688	0.118	0.149	0.00384515	1	CD8+ Te (Myasthenia Gravis)
PFKP	0.00915847	0.108	0.133	0.0038595	1	CD8+ Te (Myasthenia Gravis)
PTPN12	0.136943	0.156	0.195	0.00393827	1	CD8+ Te (Myasthenia Gravis)
SCAND1	0.0525847	0.332	0.41	0.00395028	1	CD8+ Te (Myasthenia Gravis)
PSMD7	0.0636183	0.221	0.272	0.00398677	1	CD8+ Te (Myasthenia Gravis)
PLCG2	0.0503662	0.084	0.108	0.00404401	1	CD8+ Te (Myasthenia Gravis)
VPS26A	0.28207	0.164	0.153	0.00405262	1	CD8+ Te (Myasthenia Gravis)
KDM4C	0.0609419	0.128	0.16	0.0040998	1	CD8+ Te (Myasthenia Gravis)
RAB5A	0.0498812	0.096	0.121	0.0041332	1	CD8+ Te (Myasthenia Gravis)
LITAF	0.158763	0.711	0.787	0.00415635	1	CD8+ Te (Myasthenia Gravis)
CCNK	0.276727	0.15	0.138	0.00428045	1	CD8+ Te (Myasthenia Gravis)
ATP6V1F	0.0678701	0.3	0.37	0.00432677	1	CD8+ Te (Myasthenia Gravis)
QRICH1	0.0657102	0.107	0.135	0.00433135	1	CD8+ Te (Myasthenia Gravis)
HELZ	0.0708962	0.148	0.182	0.00437065	1	CD8+ Te (Myasthenia Gravis)
TUT4	0.108679	0.148	0.184	0.00449437	1	CD8+ Te (Myasthenia Gravis)
SMIM19	0.0671086	0.12	0.149	0.00450368	1	CD8+ Te (Myasthenia Gravis)
PPIP5K2	0.04483	0.081	0.103	0.00454785	1	CD8+ Te (Myasthenia Gravis)
GABPB1-IT1	0.268086	0.14	0.128	0.00458522	1	CD8+ Te (Myasthenia Gravis)
SNRPF	0.0643557	0.229	0.281	0.00464217	1	CD8+ Te (Myasthenia Gravis)
HERPUD2	0.0409874	0.197	0.238	0.00466064	1	CD8+ Te (Myasthenia Gravis)
RBM5	0.253633	0.122	0.109	0.00469768	1	CD8+ Te (Myasthenia Gravis)
NCOA7	0.067744	0.125	0.155	0.00470322	1	CD8+ Te (Myasthenia Gravis)
AP3D1	0.0765545	0.107	0.134	0.00475512	1	CD8+ Te (Myasthenia Gravis)
ACBD6	0.0403678	0.097	0.121	0.00482927	1	CD8+ Te (Myasthenia Gravis)
RABIF	0.0315429	0.096	0.119	0.00496643	1	CD8+ Te (Myasthenia Gravis)
CHD6	0.0470473	0.093	0.117	0.00527773	1	CD8+ Te (Myasthenia Gravis)
SLTM	0.0532463	0.228	0.276	0.00528458	1	CD8+ Te (Myasthenia Gravis)
NFU1	0.0607269	0.085	0.107	0.00530804	1	CD8+ Te (Myasthenia Gravis)
KRR1	0.0723261	0.128	0.159	0.00533543	1	CD8+ Te (Myasthenia Gravis)
SH3BGRL	0.230105	0.366	0.39	0.0053357	1	CD8+ Te (Myasthenia Gravis)
OSER1	0.234428	0.104	0.091	0.00539158	1	CD8+ Te (Myasthenia Gravis)
RNF38	0.227541	0.112	0.099	0.00543427	1	CD8+ Te (Myasthenia Gravis)
TRMT112	0.00705711	0.393	0.475	0.00544874	1	CD8+ Te (Myasthenia Gravis)
SMAD4	0.0772879	0.116	0.145	0.00551648	1	CD8+ Te (Myasthenia Gravis)
PPP1R10	0.0312416	0.107	0.131	0.00552931	1	CD8+ Te (Myasthenia Gravis)
INPP5K	0.0468596	0.138	0.168	0.0055691	1	CD8+ Te (Myasthenia Gravis)
AP002387.2	0.268563	0.103	0.09	0.00558268	1	CD8+ Te (Myasthenia Gravis)
ALG5	0.0164982	0.091	0.114	0.00568839	1	CD8+ Te (Myasthenia Gravis)
MTERF4	0.0604949	0.08	0.102	0.00582213	1	CD8+ Te (Myasthenia Gravis)
TRPC4AP	0.061881	0.135	0.166	0.00583998	1	CD8+ Te (Myasthenia Gravis)
PTPN1	0.0668059	0.187	0.229	0.00590454	1	CD8+ Te (Myasthenia Gravis)
CUX1	0.0518146	0.079	0.101	0.00612362	1	CD8+ Te (Myasthenia Gravis)
TGOLN2	0.0815422	0.277	0.34	0.00622318	1	CD8+ Te (Myasthenia Gravis)
EXOSC10	0.0321381	0.085	0.106	0.00622564	1	CD8+ Te (Myasthenia Gravis)
LENG1	0.0344613	0.081	0.103	0.00623576	1	CD8+ Te (Myasthenia Gravis)
DPP8	0.0548168	0.096	0.12	0.00647416	1	CD8+ Te (Myasthenia Gravis)
PPP3CB	0.0673837	0.086	0.109	0.00666988	1	CD8+ Te (Myasthenia Gravis)
RAP1A	0.0825769	0.244	0.302	0.00670537	1	CD8+ Te (Myasthenia Gravis)
LYRM2	0.0521602	0.094	0.117	0.00671212	1	CD8+ Te (Myasthenia Gravis)
C12orf57	0.0146668	0.543	0.649	0.00674464	1	CD8+ Te (Myasthenia Gravis)
ADCY7	0.0821924	0.14	0.172	0.0068267	1	CD8+ Te (Myasthenia Gravis)
MDM4	0.058948	0.125	0.153	0.0068413	1	CD8+ Te (Myasthenia Gravis)
NUCB1	0.0592504	0.264	0.321	0.00695873	1	CD8+ Te (Myasthenia Gravis)
CLSTN1	0.085722	0.122	0.152	0.0070823	1	CD8+ Te (Myasthenia Gravis)
TMEM256	0.0663398	0.17	0.206	0.00715768	1	CD8+ Te (Myasthenia Gravis)
RNPC3	0.27533	0.146	0.135	0.00715996	1	CD8+ Te (Myasthenia Gravis)
TAOK3	0.0786176	0.257	0.314	0.00723043	1	CD8+ Te (Myasthenia Gravis)
UBQLN2	0.0724197	0.087	0.109	0.00728631	1	CD8+ Te (Myasthenia Gravis)
CD53	0.0321684	0.538	0.643	0.00729422	1	CD8+ Te (Myasthenia Gravis)
RABEP1	0.0468773	0.109	0.134	0.00735978	1	CD8+ Te (Myasthenia Gravis)
OFD1	0.0650065	0.184	0.22	0.00738718	1	CD8+ Te (Myasthenia Gravis)
BNIP2	0.294785	0.211	0.208	0.00741818	1	CD8+ Te (Myasthenia Gravis)
BCCIP	0.0705409	0.119	0.147	0.00744738	1	CD8+ Te (Myasthenia Gravis)
PDCD4	0.0935271	0.199	0.245	0.00752667	1	CD8+ Te (Myasthenia Gravis)
UBE2I	0.0795446	0.334	0.413	0.00756834	1	CD8+ Te (Myasthenia Gravis)
DLG1	0.0565717	0.087	0.109	0.00762937	1	CD8+ Te (Myasthenia Gravis)
PHIP	0.100931	0.178	0.218	0.00765622	1	CD8+ Te (Myasthenia Gravis)
ARF1	0.0180644	0.48	0.589	0.00780233	1	CD8+ Te (Myasthenia Gravis)
LUC7L2	0.0898539	0.174	0.213	0.00784099	1	CD8+ Te (Myasthenia Gravis)
SAMM50	0.0324358	0.094	0.115	0.00787206	1	CD8+ Te (Myasthenia Gravis)
RPL10	0.024377	0.998	1	0.00797446	1	CD8+ Te (Myasthenia Gravis)
KIDINS220	0.051234	0.094	0.117	0.00804531	1	CD8+ Te (Myasthenia Gravis)
PXN	0.103049	0.294	0.366	0.00806501	1	CD8+ Te (Myasthenia Gravis)
RAC1	0.248651	0.421	0.462	0.0083117	1	CD8+ Te (Myasthenia Gravis)
CHMP5	0.0317243	0.101	0.124	0.0083145	1	CD8+ Te (Myasthenia Gravis)
LPIN1	0.0875356	0.115	0.143	0.00832672	1	CD8+ Te (Myasthenia Gravis)
DENND1B	0.0270358	0.103	0.126	0.00839393	1	CD8+ Te (Myasthenia Gravis)
IGF2R	0.289032	0.322	0.336	0.00841344	1	CD8+ Te (Myasthenia Gravis)
PPP2R2A	0.0672199	0.094	0.118	0.00843766	1	CD8+ Te (Myasthenia Gravis)
NFAT5	0.0781029	0.111	0.138	0.00861136	1	CD8+ Te (Myasthenia Gravis)
ESCO1	0.0549137	0.091	0.114	0.00872955	1	CD8+ Te (Myasthenia Gravis)
POLR2C	0.0265585	0.109	0.133	0.00873703	1	CD8+ Te (Myasthenia Gravis)
DPY30	0.0359084	0.099	0.122	0.00876242	1	CD8+ Te (Myasthenia Gravis)
SP110	0.0770625	0.245	0.297	0.00877131	1	CD8+ Te (Myasthenia Gravis)
PHF3	0.0684145	0.202	0.243	0.00892425	1	CD8+ Te (Myasthenia Gravis)
TMEM109	0.0530442	0.182	0.219	0.00904066	1	CD8+ Te (Myasthenia Gravis)
GLOD4	0.0775405	0.143	0.175	0.00908239	1	CD8+ Te (Myasthenia Gravis)
ZDHHC3	0.0116034	0.085	0.104	0.00915458	1	CD8+ Te (Myasthenia Gravis)
CD46	0.0539851	0.191	0.231	0.00928809	1	CD8+ Te (Myasthenia Gravis)
LSM5	0.0500474	0.136	0.164	0.00951675	1	CD8+ Te (Myasthenia Gravis)
ECHDC2	0.0230594	0.085	0.105	0.00952909	1	CD8+ Te (Myasthenia Gravis)
VPS4A	0.186938	0.108	0.094	0.00969265	1	CD8+ Te (Myasthenia Gravis)
PRKCQ	0.0827227	0.145	0.176	0.00974824	1	CD8+ Te (Myasthenia Gravis)
PREP	0.0687525	0.081	0.102	0.00991685	1	CD8+ Te (Myasthenia Gravis)
STARD7	0.26039	0.177	0.168	0.0100975	1	CD8+ Te (Myasthenia Gravis)
NDUFB1	0.0916837	0.176	0.216	0.0102337	1	CD8+ Te (Myasthenia Gravis)
MAGOH	0.0779132	0.239	0.292	0.0102428	1	CD8+ Te (Myasthenia Gravis)
TM9SF3	0.0581432	0.135	0.163	0.0102511	1	CD8+ Te (Myasthenia Gravis)
CARD11	0.113561	0.143	0.176	0.0103817	1	CD8+ Te (Myasthenia Gravis)
ATP5F1E	0.106765	0.853	0.907	0.0104749	1	CD8+ Te (Myasthenia Gravis)
RUNX1	0.192207	0.131	0.118	0.0106389	1	CD8+ Te (Myasthenia Gravis)
SELENOK	0.306522	0.313	0.334	0.0107377	1	CD8+ Te (Myasthenia Gravis)
NUFIP2	0.0821828	0.11	0.135	0.0108367	1	CD8+ Te (Myasthenia Gravis)
ACP1	0.085051	0.238	0.29	0.0109147	1	CD8+ Te (Myasthenia Gravis)
PHF12	0.0725107	0.079	0.1	0.0109565	1	CD8+ Te (Myasthenia Gravis)
MAPRE1	0.0590356	0.13	0.157	0.0110192	1	CD8+ Te (Myasthenia Gravis)
KHDRBS1	0.0496058	0.349	0.425	0.0110562	1	CD8+ Te (Myasthenia Gravis)
IDH3B	0.0626977	0.139	0.168	0.0111013	1	CD8+ Te (Myasthenia Gravis)
EXOC7	0.0517311	0.103	0.126	0.011223	1	CD8+ Te (Myasthenia Gravis)
RPS6KA3	0.0885144	0.13	0.16	0.011297	1	CD8+ Te (Myasthenia Gravis)
VDAC3	0.0427626	0.197	0.236	0.0112971	1	CD8+ Te (Myasthenia Gravis)
SH3GLB2	0.050456	0.089	0.11	0.0113913	1	CD8+ Te (Myasthenia Gravis)
SLC3A2	0.0494367	0.177	0.212	0.0114221	1	CD8+ Te (Myasthenia Gravis)
GNB1	0.257758	0.302	0.311	0.0114988	1	CD8+ Te (Myasthenia Gravis)
ARHGEF6	0.0651241	0.122	0.148	0.0115028	1	CD8+ Te (Myasthenia Gravis)
CNOT1	0.286548	0.164	0.157	0.0117424	1	CD8+ Te (Myasthenia Gravis)
SNRPD1	0.0738901	0.197	0.236	0.0121418	1	CD8+ Te (Myasthenia Gravis)
LTBP4	0.0280565	0.096	0.117	0.0123869	1	CD8+ Te (Myasthenia Gravis)
FUBP1	0.0885958	0.129	0.159	0.0124034	1	CD8+ Te (Myasthenia Gravis)
SP3	0.266206	0.154	0.145	0.0124259	1	CD8+ Te (Myasthenia Gravis)
MPPE1	0.0714694	0.122	0.149	0.0125306	1	CD8+ Te (Myasthenia Gravis)
PNN	0.10016	0.263	0.321	0.0127582	1	CD8+ Te (Myasthenia Gravis)
RAD21	0.0982712	0.304	0.372	0.0128866	1	CD8+ Te (Myasthenia Gravis)
EMB	0.106535	0.31	0.385	0.01327	1	CD8+ Te (Myasthenia Gravis)
NAP1L4	0.095882	0.259	0.315	0.0133507	1	CD8+ Te (Myasthenia Gravis)
CD44	0.225588	0.341	0.354	0.0134156	1	CD8+ Te (Myasthenia Gravis)
MAN1B1	0.0485934	0.082	0.102	0.0135369	1	CD8+ Te (Myasthenia Gravis)
PKN2	0.0657309	0.085	0.105	0.0138585	1	CD8+ Te (Myasthenia Gravis)
LYAR	0.0802777	0.282	0.339	0.0139273	1	CD8+ Te (Myasthenia Gravis)
PTMS	0.237951	0.206	0.196	0.0139594	1	CD8+ Te (Myasthenia Gravis)
CCND3	0.176269	0.62	0.696	0.0142645	1	CD8+ Te (Myasthenia Gravis)
TENT2	0.236896	0.133	0.123	0.0143391	1	CD8+ Te (Myasthenia Gravis)
USP47	0.0725046	0.132	0.16	0.0147117	1	CD8+ Te (Myasthenia Gravis)
PHF1	0.060563	0.127	0.153	0.0147992	1	CD8+ Te (Myasthenia Gravis)
MYLIP	0.205743	0.139	0.126	0.014836	1	CD8+ Te (Myasthenia Gravis)
USP24	0.0433969	0.127	0.152	0.0149396	1	CD8+ Te (Myasthenia Gravis)
KCMF1	0.0438738	0.094	0.115	0.0149878	1	CD8+ Te (Myasthenia Gravis)
MAZ	0.225559	0.218	0.212	0.0152527	1	CD8+ Te (Myasthenia Gravis)
DIP2A	0.0813271	0.224	0.267	0.0152724	1	CD8+ Te (Myasthenia Gravis)
ATP5F1C	0.0612216	0.285	0.342	0.0152763	1	CD8+ Te (Myasthenia Gravis)
PARP10	0.0458987	0.13	0.155	0.0153898	1	CD8+ Te (Myasthenia Gravis)
INO80E	0.068804	0.184	0.221	0.0154181	1	CD8+ Te (Myasthenia Gravis)
BRMS1	0.0344239	0.114	0.136	0.0154592	1	CD8+ Te (Myasthenia Gravis)
COPS9	0.0765455	0.282	0.342	0.0154629	1	CD8+ Te (Myasthenia Gravis)
SNHG16	0.253813	0.137	0.127	0.0167124	1	CD8+ Te (Myasthenia Gravis)
MAN1A1	0.191437	0.115	0.103	0.0167472	1	CD8+ Te (Myasthenia Gravis)
ATRX	0.086584	0.311	0.376	0.0169446	1	CD8+ Te (Myasthenia Gravis)
MALT1	0.0827782	0.109	0.134	0.0169855	1	CD8+ Te (Myasthenia Gravis)
NSA2	0.284603	0.298	0.315	0.0170382	1	CD8+ Te (Myasthenia Gravis)
PHF20L1	0.0844548	0.129	0.156	0.0171053	1	CD8+ Te (Myasthenia Gravis)
DDX39A	0.0636246	0.209	0.248	0.017246	1	CD8+ Te (Myasthenia Gravis)
DRG2	0.058782	0.096	0.116	0.0177379	1	CD8+ Te (Myasthenia Gravis)
VDAC2	0.227159	0.223	0.219	0.0177919	1	CD8+ Te (Myasthenia Gravis)
CGGBP1	0.226249	0.186	0.178	0.0179515	1	CD8+ Te (Myasthenia Gravis)
IK	0.245835	0.28	0.288	0.0185047	1	CD8+ Te (Myasthenia Gravis)
SEPTIN7	0.156215	0.596	0.682	0.0185308	1	CD8+ Te (Myasthenia Gravis)
ITGB1	0.227754	0.472	0.509	0.0185765	1	CD8+ Te (Myasthenia Gravis)
FNDC3B	0.101686	0.107	0.132	0.0186678	1	CD8+ Te (Myasthenia Gravis)
FLNA	0.00283288	0.695	0.801	0.0186878	1	CD8+ Te (Myasthenia Gravis)
CD74	0.266634	0.761	0.866	0.0187062	1	CD8+ Te (Myasthenia Gravis)
PRPF8	0.086975	0.243	0.294	0.0187958	1	CD8+ Te (Myasthenia Gravis)
PDS5A	0.0665663	0.157	0.189	0.0189162	1	CD8+ Te (Myasthenia Gravis)
HMGN4	0.0740339	0.187	0.224	0.0191816	1	CD8+ Te (Myasthenia Gravis)
FBXL5	0.250072	0.156	0.149	0.0192784	1	CD8+ Te (Myasthenia Gravis)
MRPL47	0.103574	0.112	0.138	0.019341	1	CD8+ Te (Myasthenia Gravis)
SFT2D1	0.0428629	0.133	0.158	0.0195556	1	CD8+ Te (Myasthenia Gravis)
UCKL1	0.019337	0.082	0.1	0.019586	1	CD8+ Te (Myasthenia Gravis)
DTHD1	0.192627	0.103	0.092	0.01966	1	CD8+ Te (Myasthenia Gravis)
FAM160B1	0.0635875	0.082	0.101	0.0197681	1	CD8+ Te (Myasthenia Gravis)
STK4	0.189308	0.519	0.581	0.0201513	1	CD8+ Te (Myasthenia Gravis)
POM121	0.202752	0.116	0.106	0.0201755	1	CD8+ Te (Myasthenia Gravis)
KLHDC2	0.0942961	0.128	0.155	0.0204611	1	CD8+ Te (Myasthenia Gravis)
PAXBP1	0.0267745	0.086	0.104	0.0205873	1	CD8+ Te (Myasthenia Gravis)
RBBP4	0.23666	0.288	0.299	0.020599	1	CD8+ Te (Myasthenia Gravis)
CISD2	0.0471322	0.084	0.102	0.0213867	1	CD8+ Te (Myasthenia Gravis)
ATP6V0E2	0.0446926	0.102	0.124	0.0213973	1	CD8+ Te (Myasthenia Gravis)
SLC2A4RG	0.199652	0.205	0.198	0.0214297	1	CD8+ Te (Myasthenia Gravis)
EBLN3P	0.099472	0.126	0.152	0.0214633	1	CD8+ Te (Myasthenia Gravis)
KLF3	0.237325	0.332	0.352	0.0214684	1	CD8+ Te (Myasthenia Gravis)
TAX1BP1	0.0727098	0.309	0.374	0.0215778	1	CD8+ Te (Myasthenia Gravis)
RUNX3	0.121054	0.334	0.408	0.0218678	1	CD8+ Te (Myasthenia Gravis)
GSAP	0.122015	0.108	0.132	0.0222427	1	CD8+ Te (Myasthenia Gravis)
NAPA	0.227982	0.259	0.263	0.0222754	1	CD8+ Te (Myasthenia Gravis)
CAPZA2	0.0568237	0.148	0.176	0.0222908	1	CD8+ Te (Myasthenia Gravis)
RHOH	0.0669835	0.207	0.246	0.0222929	1	CD8+ Te (Myasthenia Gravis)
TBPL1	0.051134	0.109	0.131	0.0223782	1	CD8+ Te (Myasthenia Gravis)
AK3	0.048434	0.087	0.106	0.0224382	1	CD8+ Te (Myasthenia Gravis)
ITGA4	0.0480606	0.462	0.557	0.0226147	1	CD8+ Te (Myasthenia Gravis)
LENG8	0.101286	0.187	0.226	0.022706	1	CD8+ Te (Myasthenia Gravis)
PTPMT1	0.0401172	0.084	0.102	0.0228632	1	CD8+ Te (Myasthenia Gravis)
MAP2K3	0.0633689	0.159	0.189	0.0229274	1	CD8+ Te (Myasthenia Gravis)
TCIRG1	0.066531	0.227	0.269	0.0232569	1	CD8+ Te (Myasthenia Gravis)
CHD1	0.248827	0.21	0.208	0.0233492	1	CD8+ Te (Myasthenia Gravis)
NADSYN1	0.0674963	0.125	0.149	0.023443	1	CD8+ Te (Myasthenia Gravis)
ETF1	0.0563761	0.082	0.1	0.0240104	1	CD8+ Te (Myasthenia Gravis)
DCP2	0.0411929	0.123	0.145	0.0245293	1	CD8+ Te (Myasthenia Gravis)
MEX3C	0.0736069	0.089	0.109	0.0245451	1	CD8+ Te (Myasthenia Gravis)
SUB1	0.13911	0.605	0.682	0.0245733	1	CD8+ Te (Myasthenia Gravis)
GTF2E2	0.0347068	0.1	0.12	0.0245891	1	CD8+ Te (Myasthenia Gravis)
THRAP3	0.0682608	0.307	0.369	0.0246704	1	CD8+ Te (Myasthenia Gravis)
NAP1L1	0.0894424	0.268	0.322	0.0247345	1	CD8+ Te (Myasthenia Gravis)
ZNF394	0.206008	0.153	0.143	0.0248345	1	CD8+ Te (Myasthenia Gravis)
GTF2I	0.0739845	0.114	0.137	0.0249586	1	CD8+ Te (Myasthenia Gravis)
HEBP2	0.0749066	0.184	0.217	0.0250183	1	CD8+ Te (Myasthenia Gravis)
NCOR2	0.0397069	0.089	0.108	0.025169	1	CD8+ Te (Myasthenia Gravis)
TMF1	0.0965145	0.163	0.196	0.0252309	1	CD8+ Te (Myasthenia Gravis)
RC3H2	0.0723907	0.109	0.131	0.0252353	1	CD8+ Te (Myasthenia Gravis)
TUBA1A	0.272347	0.275	0.284	0.0252895	1	CD8+ Te (Myasthenia Gravis)
STAT3	0.0909245	0.284	0.341	0.0252938	1	CD8+ Te (Myasthenia Gravis)
CEBPD	0.0307693	0.131	0.154	0.0256254	1	CD8+ Te (Myasthenia Gravis)
FNBP4	0.1101	0.242	0.291	0.0259541	1	CD8+ Te (Myasthenia Gravis)
CCDC92	0.0316978	0.116	0.137	0.0262051	1	CD8+ Te (Myasthenia Gravis)
TMED10	0.125177	0.269	0.327	0.0262426	1	CD8+ Te (Myasthenia Gravis)
MIF4GD	0.0525055	0.139	0.165	0.0268898	1	CD8+ Te (Myasthenia Gravis)
EMD	0.0888955	0.257	0.31	0.0280018	1	CD8+ Te (Myasthenia Gravis)
ZNF91	0.0729387	0.089	0.108	0.0280119	1	CD8+ Te (Myasthenia Gravis)
ZRSR2	0.199799	0.107	0.097	0.0287628	1	CD8+ Te (Myasthenia Gravis)
SPG21	0.0841857	0.119	0.143	0.0289563	1	CD8+ Te (Myasthenia Gravis)
MNAT1	0.202999	0.104	0.094	0.0293929	1	CD8+ Te (Myasthenia Gravis)
PSMD14	0.037888	0.098	0.117	0.0294522	1	CD8+ Te (Myasthenia Gravis)
BTBD1	0.065008	0.087	0.105	0.0294548	1	CD8+ Te (Myasthenia Gravis)
HNRNPK	0.146824	0.52	0.583	0.0297186	1	CD8+ Te (Myasthenia Gravis)
SNRPA	0.0731959	0.225	0.266	0.0299319	1	CD8+ Te (Myasthenia Gravis)
USP15	0.0907265	0.262	0.311	0.0300257	1	CD8+ Te (Myasthenia Gravis)
ATP2B1	0.107814	0.107	0.13	0.0302169	1	CD8+ Te (Myasthenia Gravis)
TASOR	0.112804	0.148	0.178	0.0306227	1	CD8+ Te (Myasthenia Gravis)
MAP4	0.0764716	0.162	0.192	0.0312701	1	CD8+ Te (Myasthenia Gravis)
DCAF5	0.0837429	0.165	0.196	0.031466	1	CD8+ Te (Myasthenia Gravis)
SMCHD1	0.0711155	0.331	0.397	0.0316743	1	CD8+ Te (Myasthenia Gravis)
AC005332.4	0.0315652	0.091	0.108	0.0318327	1	CD8+ Te (Myasthenia Gravis)
PRKCH	0.090763	0.403	0.49	0.0318573	1	CD8+ Te (Myasthenia Gravis)
RFC1	0.0937274	0.165	0.195	0.0319773	1	CD8+ Te (Myasthenia Gravis)
ABLIM1	0.266591	0.111	0.103	0.0322827	1	CD8+ Te (Myasthenia Gravis)
MAP4K4	0.0743061	0.099	0.119	0.032587	1	CD8+ Te (Myasthenia Gravis)
RAB1B	0.0889698	0.249	0.297	0.0329419	1	CD8+ Te (Myasthenia Gravis)
BRI3	0.0659767	0.147	0.173	0.0333051	1	CD8+ Te (Myasthenia Gravis)
XPO6	0.072861	0.085	0.103	0.0333902	1	CD8+ Te (Myasthenia Gravis)
ANAPC16	0.072537	0.371	0.448	0.0338795	1	CD8+ Te (Myasthenia Gravis)
ATM	0.10598	0.308	0.371	0.034261	1	CD8+ Te (Myasthenia Gravis)
CDC73	0.0683053	0.122	0.145	0.0343414	1	CD8+ Te (Myasthenia Gravis)
U2AF1L4	0.0495343	0.091	0.109	0.034348	1	CD8+ Te (Myasthenia Gravis)
OXNAD1	0.25631	0.113	0.105	0.0349663	1	CD8+ Te (Myasthenia Gravis)
TRAM1	0.232593	0.304	0.322	0.0354057	1	CD8+ Te (Myasthenia Gravis)
PUM2	0.209038	0.145	0.137	0.0355332	1	CD8+ Te (Myasthenia Gravis)
SMARCA2	0.25577	0.245	0.249	0.035657	1	CD8+ Te (Myasthenia Gravis)
POLG	0.0261389	0.086	0.102	0.0357519	1	CD8+ Te (Myasthenia Gravis)
HSP90AB1	0.0245102	0.553	0.659	0.0368908	1	CD8+ Te (Myasthenia Gravis)
MCTP2	0.339136	0.214	0.219	0.037224	1	CD8+ Te (Myasthenia Gravis)
MECP2	0.106274	0.158	0.187	0.03741	1	CD8+ Te (Myasthenia Gravis)
SRSF3	0.0792431	0.36	0.439	0.0374725	1	CD8+ Te (Myasthenia Gravis)
RBMX	0.267317	0.232	0.238	0.0374726	1	CD8+ Te (Myasthenia Gravis)
DHX9	0.0702122	0.115	0.137	0.0377781	1	CD8+ Te (Myasthenia Gravis)
BUD31	0.0656041	0.217	0.255	0.0379406	1	CD8+ Te (Myasthenia Gravis)
AIMP1	0.0903199	0.148	0.176	0.03824	1	CD8+ Te (Myasthenia Gravis)
SRSF4	0.0805058	0.229	0.272	0.0382453	1	CD8+ Te (Myasthenia Gravis)
LAMP1	0.0842277	0.293	0.351	0.0383359	1	CD8+ Te (Myasthenia Gravis)
PRRC2B	0.118822	0.175	0.209	0.0383795	1	CD8+ Te (Myasthenia Gravis)
DUSP12	0.0465807	0.095	0.113	0.0388911	1	CD8+ Te (Myasthenia Gravis)
IST1	0.0728524	0.124	0.147	0.0390259	1	CD8+ Te (Myasthenia Gravis)
SUMO3	0.130166	0.184	0.221	0.039725	1	CD8+ Te (Myasthenia Gravis)
POMP	0.206089	0.363	0.392	0.0398362	1	CD8+ Te (Myasthenia Gravis)
PPP3R1	0.18646	0.134	0.125	0.0406064	1	CD8+ Te (Myasthenia Gravis)
CXorf38	0.0792139	0.102	0.122	0.0407708	1	CD8+ Te (Myasthenia Gravis)
CANX	0.23142	0.343	0.365	0.0408375	1	CD8+ Te (Myasthenia Gravis)
ANKRD12	0.10665	0.343	0.413	0.0408978	1	CD8+ Te (Myasthenia Gravis)
SMNDC1	0.0894118	0.14	0.165	0.0416736	1	CD8+ Te (Myasthenia Gravis)
FXR1	0.227208	0.155	0.149	0.0422254	1	CD8+ Te (Myasthenia Gravis)
ATP5MPL	0.272969	0.363	0.408	0.0422291	1	CD8+ Te (Myasthenia Gravis)
XRN1	0.205733	0.224	0.224	0.0427509	1	CD8+ Te (Myasthenia Gravis)
COX5B	0.0310869	0.518	0.624	0.0429084	1	CD8+ Te (Myasthenia Gravis)
LARP4B	0.0394607	0.087	0.104	0.0429896	1	CD8+ Te (Myasthenia Gravis)
USP25	0.0516138	0.114	0.134	0.0430358	1	CD8+ Te (Myasthenia Gravis)
ANXA5	0.0106653	0.219	0.251	0.0432325	1	CD8+ Te (Myasthenia Gravis)
COPS8	0.22188	0.116	0.109	0.0434795	1	CD8+ Te (Myasthenia Gravis)
WDR37	0.0831842	0.104	0.124	0.0438255	1	CD8+ Te (Myasthenia Gravis)
ADAM8	0.237448	0.253	0.258	0.0439439	1	CD8+ Te (Myasthenia Gravis)
EFCAB14	0.106864	0.174	0.208	0.0440636	1	CD8+ Te (Myasthenia Gravis)
OLA1	0.0558564	0.141	0.164	0.044285	1	CD8+ Te (Myasthenia Gravis)
CA5B	0.207016	0.119	0.11	0.0446398	1	CD8+ Te (Myasthenia Gravis)
RHOT2	0.0788277	0.144	0.169	0.0456343	1	CD8+ Te (Myasthenia Gravis)
RAPGEF1	0.257828	0.189	0.188	0.0461473	1	CD8+ Te (Myasthenia Gravis)
NKTR	0.0858045	0.224	0.266	0.04625	1	CD8+ Te (Myasthenia Gravis)
PAM	0.0604274	0.084	0.1	0.0462592	1	CD8+ Te (Myasthenia Gravis)
BRD2	0.126759	0.301	0.364	0.0468542	1	CD8+ Te (Myasthenia Gravis)
SMG7	0.0710654	0.085	0.101	0.0470641	1	CD8+ Te (Myasthenia Gravis)
CPSF6	0.1916	0.13	0.122	0.0472049	1	CD8+ Te (Myasthenia Gravis)
EIF4B	0.276362	0.356	0.396	0.0473472	1	CD8+ Te (Myasthenia Gravis)
MPC1	0.0693256	0.122	0.143	0.0475539	1	CD8+ Te (Myasthenia Gravis)
NDEL1	0.0539884	0.086	0.102	0.0476003	1	CD8+ Te (Myasthenia Gravis)
KMT2A	0.257027	0.275	0.286	0.0482477	1	CD8+ Te (Myasthenia Gravis)
DYNC1H1	0.101973	0.268	0.317	0.0485091	1	CD8+ Te (Myasthenia Gravis)
SNRPG	0.0981782	0.258	0.307	0.0485847	1	CD8+ Te (Myasthenia Gravis)
NGDN	0.108024	0.134	0.159	0.048844	1	CD8+ Te (Myasthenia Gravis)
CHD2	0.121202	0.198	0.235	0.0490955	1	CD8+ Te (Myasthenia Gravis)
KAT6A	0.114567	0.124	0.149	0.049192	1	CD8+ Te (Myasthenia Gravis)
PTPRE	0.261104	0.201	0.202	0.049345	1	CD8+ Te (Myasthenia Gravis)
ZNF644	0.232302	0.142	0.136	0.049405	1	CD8+ Te (Myasthenia Gravis)
BHLHE40	0.2996	0.234	0.24	0.0497417	1	CD8+ Te (Myasthenia Gravis)
PITHD1	0.0831866	0.144	0.169	0.0502316	1	CD8+ Te (Myasthenia Gravis)
HSPB11	0.0770288	0.178	0.207	0.0507641	1	CD8+ Te (Myasthenia Gravis)
ERGIC1	0.102543	0.094	0.112	0.0508275	1	CD8+ Te (Myasthenia Gravis)
PPP1R16B	0.212219	0.111	0.103	0.0521384	1	CD8+ Te (Myasthenia Gravis)
GATAD2A	0.0771857	0.127	0.15	0.0521473	1	CD8+ Te (Myasthenia Gravis)
PCNX1	0.233604	0.14	0.135	0.05228	1	CD8+ Te (Myasthenia Gravis)
PABPN1	0.0842646	0.393	0.479	0.0525133	1	CD8+ Te (Myasthenia Gravis)
STIM2	0.11235	0.138	0.165	0.053409	1	CD8+ Te (Myasthenia Gravis)
ITM2A	0.0434435	0.269	0.312	0.0535621	1	CD8+ Te (Myasthenia Gravis)
DGKZ	0.0961369	0.346	0.419	0.0538826	1	CD8+ Te (Myasthenia Gravis)
DBI	0.0707753	0.48	0.593	0.0539194	1	CD8+ Te (Myasthenia Gravis)
FDFT1	0.0743932	0.216	0.252	0.0539327	1	CD8+ Te (Myasthenia Gravis)
HSPE1	0.260895	0.238	0.244	0.0547383	1	CD8+ Te (Myasthenia Gravis)
CDV3	0.213273	0.273	0.279	0.0548054	1	CD8+ Te (Myasthenia Gravis)
NSRP1	0.0780613	0.089	0.106	0.0552586	1	CD8+ Te (Myasthenia Gravis)
FAAP20	0.1165	0.227	0.269	0.0559008	1	CD8+ Te (Myasthenia Gravis)
PTBP1	0.077681	0.159	0.185	0.055923	1	CD8+ Te (Myasthenia Gravis)
SFT2D2	0.0651829	0.115	0.136	0.0565203	1	CD8+ Te (Myasthenia Gravis)
ITSN2	0.0979432	0.22	0.258	0.0566689	1	CD8+ Te (Myasthenia Gravis)
FBRS	0.0674938	0.087	0.104	0.057208	1	CD8+ Te (Myasthenia Gravis)
BCAS2	0.227335	0.153	0.147	0.058232	1	CD8+ Te (Myasthenia Gravis)
GTF3A	0.218604	0.403	0.448	0.0587203	1	CD8+ Te (Myasthenia Gravis)
MMP24OS	0.105336	0.251	0.297	0.0605926	1	CD8+ Te (Myasthenia Gravis)
TMEM183A	0.0938773	0.121	0.142	0.0619048	1	CD8+ Te (Myasthenia Gravis)
EIF4H	0.23919	0.223	0.226	0.0628259	1	CD8+ Te (Myasthenia Gravis)
NUTM2B-AS1	0.208668	0.148	0.142	0.0630137	1	CD8+ Te (Myasthenia Gravis)
MRPS36	0.0805825	0.159	0.183	0.0633202	1	CD8+ Te (Myasthenia Gravis)
SNRPB2	0.128556	0.225	0.268	0.0635198	1	CD8+ Te (Myasthenia Gravis)
MRPS30	0.0426227	0.112	0.13	0.0636662	1	CD8+ Te (Myasthenia Gravis)
RPL30	0.027883	0.998	0.998	0.063712	1	CD8+ Te (Myasthenia Gravis)
GOLPH3	0.0800578	0.166	0.193	0.0658912	1	CD8+ Te (Myasthenia Gravis)
GOSR1	0.0639979	0.091	0.107	0.0662516	1	CD8+ Te (Myasthenia Gravis)
ATG5	0.0742384	0.13	0.152	0.0663476	1	CD8+ Te (Myasthenia Gravis)
TBC1D22A	0.0539623	0.091	0.107	0.0664587	1	CD8+ Te (Myasthenia Gravis)
SLC38A1	0.140315	0.247	0.296	0.0664761	1	CD8+ Te (Myasthenia Gravis)
OGA	0.131608	0.238	0.285	0.0675085	1	CD8+ Te (Myasthenia Gravis)
CHST11	0.20977	0.168	0.165	0.0675783	1	CD8+ Te (Myasthenia Gravis)
CHD9	0.102619	0.136	0.161	0.0678382	1	CD8+ Te (Myasthenia Gravis)
UBE2G2	0.110013	0.137	0.161	0.0700673	1	CD8+ Te (Myasthenia Gravis)
OTUD4	0.06964	0.087	0.102	0.0701691	1	CD8+ Te (Myasthenia Gravis)
CREBRF	0.255823	0.139	0.135	0.0703338	1	CD8+ Te (Myasthenia Gravis)
ARID4A	0.0883751	0.13	0.151	0.0711343	1	CD8+ Te (Myasthenia Gravis)
FAM204A	0.118003	0.164	0.192	0.0712982	1	CD8+ Te (Myasthenia Gravis)
CDK12	0.101183	0.13	0.152	0.0718845	1	CD8+ Te (Myasthenia Gravis)
MAGED2	0.0485363	0.138	0.159	0.0723891	1	CD8+ Te (Myasthenia Gravis)
TRMT10C	0.0932259	0.085	0.101	0.0729893	1	CD8+ Te (Myasthenia Gravis)
WBP1	0.165625	0.119	0.11	0.0732516	1	CD8+ Te (Myasthenia Gravis)
EXOC4	0.104703	0.121	0.142	0.0741296	1	CD8+ Te (Myasthenia Gravis)
BFAR	0.0734086	0.119	0.139	0.0746394	1	CD8+ Te (Myasthenia Gravis)
AKT3	0.229715	0.101	0.095	0.0748161	1	CD8+ Te (Myasthenia Gravis)
CCDC25	0.117285	0.116	0.136	0.074923	1	CD8+ Te (Myasthenia Gravis)
ATR	0.0758467	0.086	0.102	0.0760722	1	CD8+ Te (Myasthenia Gravis)
SELENOH	0.129284	0.252	0.3	0.0768507	1	CD8+ Te (Myasthenia Gravis)
ZDHHC20	0.0973088	0.092	0.109	0.0782963	1	CD8+ Te (Myasthenia Gravis)
MBTPS1	0.0644688	0.087	0.102	0.0789789	1	CD8+ Te (Myasthenia Gravis)
MED10	0.225509	0.276	0.294	0.078999	1	CD8+ Te (Myasthenia Gravis)
ATAD1	0.0860231	0.086	0.101	0.0796947	1	CD8+ Te (Myasthenia Gravis)
MKLN1	0.174128	0.102	0.095	0.07975	1	CD8+ Te (Myasthenia Gravis)
EHBP1L1	0.0673741	0.109	0.127	0.0800628	1	CD8+ Te (Myasthenia Gravis)
SREK1IP1	0.121144	0.124	0.146	0.0804332	1	CD8+ Te (Myasthenia Gravis)
SPON2	0.0611222	0.564	0.572	0.0808031	1	CD8+ Te (Myasthenia Gravis)
ARMC8	0.0928401	0.101	0.119	0.0810554	1	CD8+ Te (Myasthenia Gravis)
JMJD1C	0.235924	0.169	0.167	0.0811552	1	CD8+ Te (Myasthenia Gravis)
MOAP1	0.0880852	0.091	0.108	0.0812698	1	CD8+ Te (Myasthenia Gravis)
LPP	0.118715	0.114	0.134	0.0813169	1	CD8+ Te (Myasthenia Gravis)
CALR	0.0328704	0.588	0.697	0.0821247	1	CD8+ Te (Myasthenia Gravis)
ARHGAP9	0.242398	0.322	0.347	0.0825501	1	CD8+ Te (Myasthenia Gravis)
ATP1B3	0.0906882	0.174	0.2	0.0830388	1	CD8+ Te (Myasthenia Gravis)
MAPKAPK5-AS1	0.0684581	0.109	0.126	0.0836559	1	CD8+ Te (Myasthenia Gravis)
PRKAG1	0.0806372	0.1	0.117	0.0837369	1	CD8+ Te (Myasthenia Gravis)
MED4	0.110481	0.151	0.177	0.0841656	1	CD8+ Te (Myasthenia Gravis)
OGDH	0.0778409	0.091	0.107	0.0853719	1	CD8+ Te (Myasthenia Gravis)
DCAF8	0.193512	0.113	0.107	0.0863419	1	CD8+ Te (Myasthenia Gravis)
TTC17	0.21782	0.183	0.183	0.0870527	1	CD8+ Te (Myasthenia Gravis)
SELENOW	0.0586064	0.417	0.503	0.0871699	1	CD8+ Te (Myasthenia Gravis)
FAM172A	0.189317	0.12	0.114	0.0878668	1	CD8+ Te (Myasthenia Gravis)
RORA	0.109042	0.29	0.341	0.0899987	1	CD8+ Te (Myasthenia Gravis)
SLC15A4	0.0998496	0.186	0.215	0.0911915	1	CD8+ Te (Myasthenia Gravis)
SNU13	0.0868819	0.35	0.417	0.0914257	1	CD8+ Te (Myasthenia Gravis)
RAMAC	0.0849373	0.092	0.108	0.092098	1	CD8+ Te (Myasthenia Gravis)
TRPM7	0.0727084	0.103	0.119	0.0922093	1	CD8+ Te (Myasthenia Gravis)
MTG1	0.210076	0.122	0.117	0.0922911	1	CD8+ Te (Myasthenia Gravis)
ILKAP	0.093617	0.123	0.143	0.0923394	1	CD8+ Te (Myasthenia Gravis)
ANXA4	0.0600879	0.117	0.134	0.0937524	1	CD8+ Te (Myasthenia Gravis)
TRA2B	0.248146	0.262	0.276	0.0947161	1	CD8+ Te (Myasthenia Gravis)
HMGN1	0.200946	0.383	0.418	0.0952957	1	CD8+ Te (Myasthenia Gravis)
AP3S1	0.20367	0.16	0.157	0.0963111	1	CD8+ Te (Myasthenia Gravis)
HGS	0.0729358	0.097	0.113	0.0964437	1	CD8+ Te (Myasthenia Gravis)
ARF4	0.212083	0.175	0.173	0.0966769	1	CD8+ Te (Myasthenia Gravis)
SNRPE	0.100508	0.135	0.157	0.0971422	1	CD8+ Te (Myasthenia Gravis)
CAPN7	0.0830625	0.099	0.116	0.0985493	1	CD8+ Te (Myasthenia Gravis)
GPBP1	0.128365	0.216	0.255	0.0985508	1	CD8+ Te (Myasthenia Gravis)
NFKBIB	0.168403	0.116	0.109	0.0986314	1	CD8+ Te (Myasthenia Gravis)
SMARCC1	0.104195	0.189	0.22	0.0989472	1	CD8+ Te (Myasthenia Gravis)
NMT1	0.0616125	0.091	0.106	0.099017	1	CD8+ Te (Myasthenia Gravis)
COPA	0.246828	0.161	0.161	0.0992202	1	CD8+ Te (Myasthenia Gravis)
BIN2	0.049998	0.539	0.652	0.0998597	1	CD8+ Te (Myasthenia Gravis)
MFF	0.105295	0.173	0.2	0.101326	1	CD8+ Te (Myasthenia Gravis)
CHRAC1	0.108024	0.105	0.122	0.102893	1	CD8+ Te (Myasthenia Gravis)
USP11	0.0939755	0.121	0.14	0.103824	1	CD8+ Te (Myasthenia Gravis)
VPS16	0.0624822	0.095	0.11	0.103848	1	CD8+ Te (Myasthenia Gravis)
PRDX6	0.0997658	0.257	0.301	0.104474	1	CD8+ Te (Myasthenia Gravis)
PITPNC1	0.24799	0.252	0.263	0.104643	1	CD8+ Te (Myasthenia Gravis)
RAB5B	0.0878405	0.116	0.135	0.104971	1	CD8+ Te (Myasthenia Gravis)
SMAD7	0.19802	0.124	0.118	0.105227	1	CD8+ Te (Myasthenia Gravis)
COPS2	0.179422	0.127	0.121	0.108747	1	CD8+ Te (Myasthenia Gravis)
RHOA	0.00440002	0.67	0.805	0.113141	1	CD8+ Te (Myasthenia Gravis)
PRNP	0.117625	0.144	0.168	0.113763	1	CD8+ Te (Myasthenia Gravis)
RNPS1	0.208389	0.303	0.326	0.114476	1	CD8+ Te (Myasthenia Gravis)
CEBPZ	0.248504	0.151	0.15	0.114755	1	CD8+ Te (Myasthenia Gravis)
CSDE1	0.239588	0.341	0.378	0.114854	1	CD8+ Te (Myasthenia Gravis)
BTN3A1	0.12248	0.179	0.208	0.115011	1	CD8+ Te (Myasthenia Gravis)
GTF3C1	0.252146	0.17	0.17	0.115202	1	CD8+ Te (Myasthenia Gravis)
STMP1	0.127378	0.227	0.267	0.116494	1	CD8+ Te (Myasthenia Gravis)
CDC42SE1	0.186705	0.414	0.462	0.118527	1	CD8+ Te (Myasthenia Gravis)
TUBB4B	0.216422	0.194	0.195	0.118631	1	CD8+ Te (Myasthenia Gravis)
TSEN54	0.210908	0.322	0.343	0.118716	1	CD8+ Te (Myasthenia Gravis)
ADIPOR2	0.0769215	0.088	0.103	0.118859	1	CD8+ Te (Myasthenia Gravis)
MIDN	0.122061	0.204	0.238	0.119371	1	CD8+ Te (Myasthenia Gravis)
SRRT	0.186983	0.176	0.173	0.119565	1	CD8+ Te (Myasthenia Gravis)
LRBA	0.122471	0.16	0.185	0.119797	1	CD8+ Te (Myasthenia Gravis)
PTPN2	0.10341	0.157	0.181	0.1199	1	CD8+ Te (Myasthenia Gravis)
SS18L2	0.100635	0.18	0.21	0.119903	1	CD8+ Te (Myasthenia Gravis)
INTS6	0.180557	0.121	0.115	0.121884	1	CD8+ Te (Myasthenia Gravis)
AKT1	0.215664	0.179	0.179	0.122112	1	CD8+ Te (Myasthenia Gravis)
PTGER4	0.0720508	0.147	0.167	0.122988	1	CD8+ Te (Myasthenia Gravis)
ZMYM2	0.0781411	0.092	0.107	0.124703	1	CD8+ Te (Myasthenia Gravis)
SNX2	0.0744301	0.11	0.127	0.125086	1	CD8+ Te (Myasthenia Gravis)
ERN1	0.168292	0.178	0.211	0.125339	1	CD8+ Te (Myasthenia Gravis)
VPS26B	0.0933912	0.184	0.211	0.125356	1	CD8+ Te (Myasthenia Gravis)
NPEPPS	0.182133	0.101	0.095	0.126464	1	CD8+ Te (Myasthenia Gravis)
ATG12	0.130269	0.151	0.176	0.128476	1	CD8+ Te (Myasthenia Gravis)
ACTR10	0.0892889	0.11	0.126	0.129752	1	CD8+ Te (Myasthenia Gravis)
SYF2	0.146238	0.283	0.338	0.131499	1	CD8+ Te (Myasthenia Gravis)
SS18	0.0785092	0.086	0.1	0.133474	1	CD8+ Te (Myasthenia Gravis)
SMIM26	0.105118	0.211	0.245	0.133533	1	CD8+ Te (Myasthenia Gravis)
PPP1CC	0.104127	0.198	0.228	0.133755	1	CD8+ Te (Myasthenia Gravis)
ERBIN	0.103617	0.134	0.154	0.13398	1	CD8+ Te (Myasthenia Gravis)
SEMA4D	0.25175	0.234	0.243	0.13802	1	CD8+ Te (Myasthenia Gravis)
OTUD5	0.0975912	0.115	0.133	0.139409	1	CD8+ Te (Myasthenia Gravis)
TPM3	0.0997182	0.715	0.805	0.140052	1	CD8+ Te (Myasthenia Gravis)
PIAS1	0.216625	0.21	0.218	0.140168	1	CD8+ Te (Myasthenia Gravis)
CLSTN3	0.0967617	0.098	0.114	0.140382	1	CD8+ Te (Myasthenia Gravis)
CHCHD2	0.011676	0.624	0.75	0.140433	1	CD8+ Te (Myasthenia Gravis)
RBM22	0.100136	0.14	0.161	0.140594	1	CD8+ Te (Myasthenia Gravis)
BORCS5	0.0566034	0.09	0.103	0.14094	1	CD8+ Te (Myasthenia Gravis)
NCBP2AS2	0.134371	0.179	0.209	0.141892	1	CD8+ Te (Myasthenia Gravis)
NAA50	0.0916844	0.115	0.132	0.14454	1	CD8+ Te (Myasthenia Gravis)
CDKN1B	0.257233	0.266	0.284	0.14567	1	CD8+ Te (Myasthenia Gravis)
PPP4R2	0.107098	0.158	0.181	0.146084	1	CD8+ Te (Myasthenia Gravis)
MYH9	0.177083	0.582	0.66	0.147413	1	CD8+ Te (Myasthenia Gravis)
ATXN7	0.113158	0.1	0.116	0.148613	1	CD8+ Te (Myasthenia Gravis)
SUPT4H1	0.198467	0.216	0.22	0.149636	1	CD8+ Te (Myasthenia Gravis)
SFSWAP	0.133139	0.141	0.162	0.151448	1	CD8+ Te (Myasthenia Gravis)
MIS18BP1	0.0610378	0.134	0.151	0.151945	1	CD8+ Te (Myasthenia Gravis)
GSPT1	0.25602	0.19	0.193	0.152329	1	CD8+ Te (Myasthenia Gravis)
STK39	0.117861	0.143	0.163	0.152567	1	CD8+ Te (Myasthenia Gravis)
BTBD6	0.157173	0.102	0.097	0.153678	1	CD8+ Te (Myasthenia Gravis)
PTOV1	0.0555129	0.118	0.133	0.158732	1	CD8+ Te (Myasthenia Gravis)
IRF2BP2	0.1924	0.107	0.103	0.160362	1	CD8+ Te (Myasthenia Gravis)
TRAPPC10	0.236506	0.236	0.247	0.161193	1	CD8+ Te (Myasthenia Gravis)
OCIAD1	0.104912	0.245	0.284	0.161361	1	CD8+ Te (Myasthenia Gravis)
FBXW7	0.174878	0.115	0.111	0.16173	1	CD8+ Te (Myasthenia Gravis)
BUD23	0.100141	0.136	0.154	0.163186	1	CD8+ Te (Myasthenia Gravis)
CYCS	0.115042	0.247	0.287	0.165729	1	CD8+ Te (Myasthenia Gravis)
FNTA	0.112246	0.18	0.206	0.166548	1	CD8+ Te (Myasthenia Gravis)
HIPK1	0.187547	0.11	0.106	0.167601	1	CD8+ Te (Myasthenia Gravis)
XPC	0.165917	0.104	0.099	0.169701	1	CD8+ Te (Myasthenia Gravis)
SPSB3	0.0875333	0.332	0.387	0.170345	1	CD8+ Te (Myasthenia Gravis)
EIF4EBP2	0.132895	0.204	0.237	0.171253	1	CD8+ Te (Myasthenia Gravis)
SYTL2	0.232435	0.168	0.17	0.171426	1	CD8+ Te (Myasthenia Gravis)
ILF3-DT	0.116172	0.108	0.125	0.172354	1	CD8+ Te (Myasthenia Gravis)
BLOC1S6	0.183562	0.112	0.108	0.177935	1	CD8+ Te (Myasthenia Gravis)
CHMP4B	0.0961771	0.132	0.15	0.178251	1	CD8+ Te (Myasthenia Gravis)
PLEC	0.0819007	0.105	0.118	0.17852	1	CD8+ Te (Myasthenia Gravis)
FBXO44	0.0767266	0.094	0.106	0.178938	1	CD8+ Te (Myasthenia Gravis)
SEPTIN9	0.170447	0.474	0.539	0.179129	1	CD8+ Te (Myasthenia Gravis)
SEL1L	0.105475	0.098	0.112	0.181269	1	CD8+ Te (Myasthenia Gravis)
RNF11	0.0981335	0.09	0.104	0.182165	1	CD8+ Te (Myasthenia Gravis)
UBLCP1	0.197537	0.159	0.159	0.182654	1	CD8+ Te (Myasthenia Gravis)
PABPC1	0.100602	0.647	0.728	0.182834	1	CD8+ Te (Myasthenia Gravis)
TBK1	0.0942633	0.09	0.103	0.183436	1	CD8+ Te (Myasthenia Gravis)
ELMO1	0.102866	0.105	0.119	0.184696	1	CD8+ Te (Myasthenia Gravis)
GPBP1L1	0.207786	0.117	0.114	0.18517	1	CD8+ Te (Myasthenia Gravis)
MIB2	0.0990027	0.179	0.202	0.185723	1	CD8+ Te (Myasthenia Gravis)
WBP11	0.215925	0.143	0.143	0.185786	1	CD8+ Te (Myasthenia Gravis)
CD6	0.0580758	0.22	0.248	0.187831	1	CD8+ Te (Myasthenia Gravis)
BNIP3L	0.0847006	0.116	0.131	0.188829	1	CD8+ Te (Myasthenia Gravis)
CAPZB	0.0978908	0.596	0.683	0.19205	1	CD8+ Te (Myasthenia Gravis)
PDAP1	0.128794	0.175	0.2	0.192911	1	CD8+ Te (Myasthenia Gravis)
RPL28	0.00931135	0.998	0.999	0.194172	1	CD8+ Te (Myasthenia Gravis)
CDS2	0.0772803	0.112	0.128	0.194361	1	CD8+ Te (Myasthenia Gravis)
PTBP3	0.136675	0.226	0.263	0.195062	1	CD8+ Te (Myasthenia Gravis)
CYTOR	0.216239	0.265	0.279	0.196336	1	CD8+ Te (Myasthenia Gravis)
SIAH2	0.15739	0.124	0.119	0.196514	1	CD8+ Te (Myasthenia Gravis)
TMEM107	0.206362	0.105	0.101	0.197117	1	CD8+ Te (Myasthenia Gravis)
ITGAE	0.119179	0.09	0.103	0.197226	1	CD8+ Te (Myasthenia Gravis)
PIK3R5	0.115501	0.197	0.227	0.197424	1	CD8+ Te (Myasthenia Gravis)
JPX	0.209376	0.135	0.134	0.198713	1	CD8+ Te (Myasthenia Gravis)
HNRNPH1	0.229782	0.208	0.215	0.19915	1	CD8+ Te (Myasthenia Gravis)
PSPC1	0.0814067	0.092	0.104	0.200113	1	CD8+ Te (Myasthenia Gravis)
UPF3A	0.237704	0.183	0.186	0.202779	1	CD8+ Te (Myasthenia Gravis)
PNPLA2	0.110084	0.209	0.239	0.204519	1	CD8+ Te (Myasthenia Gravis)
ARL8B	0.0934889	0.115	0.13	0.20525	1	CD8+ Te (Myasthenia Gravis)
FAM111A	0.0689167	0.125	0.139	0.205264	1	CD8+ Te (Myasthenia Gravis)
AMD1	0.149393	0.12	0.116	0.205364	1	CD8+ Te (Myasthenia Gravis)
WDR45	0.0871089	0.121	0.135	0.205479	1	CD8+ Te (Myasthenia Gravis)
AKIRIN2	0.212743	0.194	0.199	0.205952	1	CD8+ Te (Myasthenia Gravis)
CD7	0.00895055	0.63	0.688	0.206254	1	CD8+ Te (Myasthenia Gravis)
CNBP	0.0468315	0.563	0.669	0.208822	1	CD8+ Te (Myasthenia Gravis)
CCNG1	0.183088	0.121	0.118	0.208847	1	CD8+ Te (Myasthenia Gravis)
APMAP	0.0744513	0.439	0.516	0.210719	1	CD8+ Te (Myasthenia Gravis)
GGNBP2	0.125543	0.213	0.245	0.211911	1	CD8+ Te (Myasthenia Gravis)
BOD1L1	0.207912	0.222	0.228	0.212441	1	CD8+ Te (Myasthenia Gravis)
PNISR	0.197312	0.425	0.483	0.218222	1	CD8+ Te (Myasthenia Gravis)
ANKRD10	0.0845932	0.146	0.163	0.220626	1	CD8+ Te (Myasthenia Gravis)
RBM33	0.129478	0.135	0.154	0.223953	1	CD8+ Te (Myasthenia Gravis)
CMPK1	0.20416	0.245	0.259	0.224137	1	CD8+ Te (Myasthenia Gravis)
HLA-DMA	0.0371695	0.107	0.119	0.224611	1	CD8+ Te (Myasthenia Gravis)
SCP2	0.0903441	0.328	0.381	0.22531	1	CD8+ Te (Myasthenia Gravis)
GCH1	0.0639801	0.109	0.121	0.226413	1	CD8+ Te (Myasthenia Gravis)
RSRP1	0.216828	0.408	0.467	0.228209	1	CD8+ Te (Myasthenia Gravis)
ANP32E	0.19118	0.179	0.183	0.230308	1	CD8+ Te (Myasthenia Gravis)
SQSTM1	0.198835	0.335	0.4	0.230482	1	CD8+ Te (Myasthenia Gravis)
TOMM20	0.127467	0.271	0.317	0.230734	1	CD8+ Te (Myasthenia Gravis)
PRKCB	0.220484	0.353	0.395	0.230814	1	CD8+ Te (Myasthenia Gravis)
WIPF1	0.195764	0.415	0.472	0.231121	1	CD8+ Te (Myasthenia Gravis)
UFL1	0.10556	0.11	0.124	0.233828	1	CD8+ Te (Myasthenia Gravis)
ANXA2	0.10284	0.405	0.485	0.23697	1	CD8+ Te (Myasthenia Gravis)
PPP6R1	0.110419	0.198	0.224	0.237238	1	CD8+ Te (Myasthenia Gravis)
UHMK1	0.147401	0.244	0.286	0.23791	1	CD8+ Te (Myasthenia Gravis)
DERL2	0.104341	0.141	0.158	0.239113	1	CD8+ Te (Myasthenia Gravis)
TRBC2	0.072946	0.531	0.631	0.242486	1	CD8+ Te (Myasthenia Gravis)
PI4KA	0.121058	0.093	0.106	0.246236	1	CD8+ Te (Myasthenia Gravis)
USP22	0.186011	0.122	0.119	0.247452	1	CD8+ Te (Myasthenia Gravis)
SH3BP1	0.165564	0.171	0.171	0.248328	1	CD8+ Te (Myasthenia Gravis)
GLUL	0.207261	0.171	0.174	0.248851	1	CD8+ Te (Myasthenia Gravis)
PJA2	0.213874	0.147	0.148	0.249155	1	CD8+ Te (Myasthenia Gravis)
SMS	0.0729622	0.107	0.119	0.250415	1	CD8+ Te (Myasthenia Gravis)
CCDC174	0.0937823	0.092	0.104	0.253867	1	CD8+ Te (Myasthenia Gravis)
SH3KBP1	0.130311	0.342	0.405	0.254506	1	CD8+ Te (Myasthenia Gravis)
INSIG1	0.19408	0.12	0.118	0.258362	1	CD8+ Te (Myasthenia Gravis)
TFDP2	0.229173	0.229	0.241	0.258559	1	CD8+ Te (Myasthenia Gravis)
N4BP2L1	0.0890676	0.095	0.107	0.261866	1	CD8+ Te (Myasthenia Gravis)
RPS12	0.0162999	0.996	0.999	0.262426	1	CD8+ Te (Myasthenia Gravis)
SF3A1	0.241685	0.225	0.237	0.262662	1	CD8+ Te (Myasthenia Gravis)
LYN	0.226775	0.159	0.161	0.263227	1	CD8+ Te (Myasthenia Gravis)
TACC1	0.214173	0.198	0.206	0.263829	1	CD8+ Te (Myasthenia Gravis)
AFF4	0.220238	0.188	0.193	0.264461	1	CD8+ Te (Myasthenia Gravis)
CTNNB1	0.1133	0.131	0.148	0.265056	1	CD8+ Te (Myasthenia Gravis)
PDIA3	0.0592049	0.557	0.664	0.265347	1	CD8+ Te (Myasthenia Gravis)
SNRK	0.261341	0.184	0.193	0.266631	1	CD8+ Te (Myasthenia Gravis)
RSRC2	0.124676	0.218	0.249	0.267955	1	CD8+ Te (Myasthenia Gravis)
CASP3	0.0998373	0.089	0.1	0.268146	1	CD8+ Te (Myasthenia Gravis)
APLP2	0.172022	0.127	0.146	0.272024	1	CD8+ Te (Myasthenia Gravis)
C12orf75	0.0674979	0.49	0.579	0.276885	1	CD8+ Te (Myasthenia Gravis)
LMBRD1	0.128827	0.146	0.166	0.278467	1	CD8+ Te (Myasthenia Gravis)
CYTH1	0.205681	0.362	0.403	0.27875	1	CD8+ Te (Myasthenia Gravis)
RGS9	0.0715368	0.098	0.109	0.281331	1	CD8+ Te (Myasthenia Gravis)
ATP6AP2	0.145039	0.249	0.288	0.282645	1	CD8+ Te (Myasthenia Gravis)
TLE4	0.217347	0.145	0.147	0.286064	1	CD8+ Te (Myasthenia Gravis)
WDR26	0.0913493	0.089	0.1	0.28623	1	CD8+ Te (Myasthenia Gravis)
KAT6B	0.133731	0.151	0.171	0.287452	1	CD8+ Te (Myasthenia Gravis)
ELOVL5	0.0869436	0.138	0.154	0.287585	1	CD8+ Te (Myasthenia Gravis)
VTI1A	0.116686	0.1	0.113	0.28778	1	CD8+ Te (Myasthenia Gravis)
USP9X	0.133352	0.089	0.1	0.288356	1	CD8+ Te (Myasthenia Gravis)
POLE3	0.228156	0.131	0.132	0.292139	1	CD8+ Te (Myasthenia Gravis)
UBL3	0.0936703	0.129	0.144	0.292583	1	CD8+ Te (Myasthenia Gravis)
GPCPD1	0.183084	0.12	0.119	0.299012	1	CD8+ Te (Myasthenia Gravis)
API5	0.1237	0.121	0.136	0.300695	1	CD8+ Te (Myasthenia Gravis)
LUC7L	0.0816299	0.12	0.133	0.301739	1	CD8+ Te (Myasthenia Gravis)
PGK1	0.176465	0.393	0.442	0.305167	1	CD8+ Te (Myasthenia Gravis)
SCRN2	0.162268	0.11	0.108	0.306413	1	CD8+ Te (Myasthenia Gravis)
SPOCK2	0.237356	0.327	0.363	0.308256	1	CD8+ Te (Myasthenia Gravis)
MAD1L1	0.0485866	0.145	0.158	0.308911	1	CD8+ Te (Myasthenia Gravis)
HNRNPU	0.160613	0.47	0.539	0.311253	1	CD8+ Te (Myasthenia Gravis)
WSB1	0.160617	0.258	0.297	0.31152	1	CD8+ Te (Myasthenia Gravis)
BTF3	0.00325794	0.753	0.86	0.313374	1	CD8+ Te (Myasthenia Gravis)
CNOT2	0.198342	0.188	0.194	0.313407	1	CD8+ Te (Myasthenia Gravis)
S100A4	0.0092948	0.928	0.969	0.314631	1	CD8+ Te (Myasthenia Gravis)
TP53I13	0.146457	0.133	0.131	0.314942	1	CD8+ Te (Myasthenia Gravis)
RAB7A	0.115737	0.29	0.337	0.316991	1	CD8+ Te (Myasthenia Gravis)
CTSS	0.189886	0.228	0.24	0.319722	1	CD8+ Te (Myasthenia Gravis)
DNTTIP2	0.11788	0.164	0.183	0.320687	1	CD8+ Te (Myasthenia Gravis)
TXNDC12	0.0971772	0.11	0.123	0.321116	1	CD8+ Te (Myasthenia Gravis)
RCSD1	0.134416	0.302	0.346	0.321461	1	CD8+ Te (Myasthenia Gravis)
SMC5	0.0977446	0.135	0.15	0.322688	1	CD8+ Te (Myasthenia Gravis)
COMMD6	0.0625777	0.586	0.7	0.324854	1	CD8+ Te (Myasthenia Gravis)
POLR3GL	0.212245	0.247	0.263	0.328183	1	CD8+ Te (Myasthenia Gravis)
GLO1	0.167319	0.119	0.118	0.332047	1	CD8+ Te (Myasthenia Gravis)
MXD4	0.169932	0.241	0.251	0.332096	1	CD8+ Te (Myasthenia Gravis)
TXK	0.195443	0.163	0.186	0.33378	1	CD8+ Te (Myasthenia Gravis)
ZBTB44	0.204135	0.145	0.148	0.333798	1	CD8+ Te (Myasthenia Gravis)
DAZAP1	0.184987	0.208	0.216	0.334835	1	CD8+ Te (Myasthenia Gravis)
C15orf61	0.136995	0.109	0.123	0.335403	1	CD8+ Te (Myasthenia Gravis)
COL6A2	0.117748	0.1	0.111	0.335592	1	CD8+ Te (Myasthenia Gravis)
NFKB1	0.110993	0.099	0.11	0.34381	1	CD8+ Te (Myasthenia Gravis)
UTRN	0.149063	0.334	0.393	0.344771	1	CD8+ Te (Myasthenia Gravis)
YY1AP1	0.0952861	0.106	0.117	0.346433	1	CD8+ Te (Myasthenia Gravis)
C1orf52	0.18629	0.127	0.127	0.351846	1	CD8+ Te (Myasthenia Gravis)
LETMD1	0.0878397	0.11	0.122	0.351851	1	CD8+ Te (Myasthenia Gravis)
MZT2A	0.112803	0.218	0.244	0.353373	1	CD8+ Te (Myasthenia Gravis)
NT5C3A	0.156822	0.123	0.122	0.355331	1	CD8+ Te (Myasthenia Gravis)
KLRB1	0.242392	0.415	0.44	0.355813	1	CD8+ Te (Myasthenia Gravis)
FIP1L1	0.192459	0.155	0.157	0.355926	1	CD8+ Te (Myasthenia Gravis)
LAPTM4A	0.229389	0.198	0.211	0.356805	1	CD8+ Te (Myasthenia Gravis)
EMC10	0.145011	0.144	0.161	0.35786	1	CD8+ Te (Myasthenia Gravis)
AXIN1	0.117891	0.112	0.125	0.359965	1	CD8+ Te (Myasthenia Gravis)
SPEN	0.145704	0.151	0.17	0.361036	1	CD8+ Te (Myasthenia Gravis)
KLF6	0.255344	0.454	0.56	0.364076	1	CD8+ Te (Myasthenia Gravis)
MAP3K2	0.112351	0.133	0.147	0.365576	1	CD8+ Te (Myasthenia Gravis)
RPS10	0.139416	0.102	0.1	0.366332	1	CD8+ Te (Myasthenia Gravis)
ZBP1	0.20976	0.169	0.174	0.36787	1	CD8+ Te (Myasthenia Gravis)
ARAP2	0.148029	0.209	0.236	0.371243	1	CD8+ Te (Myasthenia Gravis)
CCNI	0.119714	0.605	0.702	0.377572	1	CD8+ Te (Myasthenia Gravis)
PCNP	0.159722	0.176	0.2	0.378728	1	CD8+ Te (Myasthenia Gravis)
ACIN1	0.117494	0.181	0.202	0.380591	1	CD8+ Te (Myasthenia Gravis)
TMX1	0.117371	0.141	0.157	0.384461	1	CD8+ Te (Myasthenia Gravis)
KLHL24	0.18349	0.108	0.107	0.385651	1	CD8+ Te (Myasthenia Gravis)
EIF4G3	0.112691	0.146	0.162	0.386201	1	CD8+ Te (Myasthenia Gravis)
FKBP1A	0.12987	0.217	0.246	0.386224	1	CD8+ Te (Myasthenia Gravis)
ZDHHC6	0.0997383	0.09	0.1	0.386577	1	CD8+ Te (Myasthenia Gravis)
KLRF1	0.299181	0.314	0.345	0.387578	1	CD8+ Te (Myasthenia Gravis)
TBC1D1	0.0892598	0.111	0.122	0.388108	1	CD8+ Te (Myasthenia Gravis)
CHCHD3	0.164745	0.107	0.106	0.390889	1	CD8+ Te (Myasthenia Gravis)
ANAPC5	0.142107	0.271	0.312	0.39195	1	CD8+ Te (Myasthenia Gravis)
OSTF1	0.0786449	0.413	0.486	0.395205	1	CD8+ Te (Myasthenia Gravis)
HEXD	0.151222	0.122	0.121	0.399764	1	CD8+ Te (Myasthenia Gravis)
SUPT6H	0.115109	0.105	0.116	0.399819	1	CD8+ Te (Myasthenia Gravis)
RBM8A	0.160192	0.353	0.421	0.399893	1	CD8+ Te (Myasthenia Gravis)
PPP6R3	0.178596	0.119	0.119	0.402048	1	CD8+ Te (Myasthenia Gravis)
SETD2	0.147985	0.145	0.161	0.40458	1	CD8+ Te (Myasthenia Gravis)
RICTOR	0.191374	0.129	0.132	0.407928	1	CD8+ Te (Myasthenia Gravis)
FCRL6	0.070038	0.378	0.428	0.411106	1	CD8+ Te (Myasthenia Gravis)
MED15	0.17992	0.231	0.242	0.41408	1	CD8+ Te (Myasthenia Gravis)
OGT	0.167215	0.26	0.301	0.414126	1	CD8+ Te (Myasthenia Gravis)
PRKAR2A	0.13112	0.109	0.121	0.415824	1	CD8+ Te (Myasthenia Gravis)
CEBPZOS	0.140659	0.122	0.136	0.421322	1	CD8+ Te (Myasthenia Gravis)
TIA1	0.158145	0.119	0.12	0.421784	1	CD8+ Te (Myasthenia Gravis)
PCIF1	0.224276	0.156	0.161	0.42345	1	CD8+ Te (Myasthenia Gravis)
CLK1	0.128894	0.17	0.19	0.423881	1	CD8+ Te (Myasthenia Gravis)
TAF1D	0.166663	0.213	0.241	0.42538	1	CD8+ Te (Myasthenia Gravis)
GTF2B	0.152777	0.131	0.147	0.429898	1	CD8+ Te (Myasthenia Gravis)
DYNLL2	0.1428	0.105	0.104	0.432673	1	CD8+ Te (Myasthenia Gravis)
SUGP2	0.124582	0.104	0.115	0.433135	1	CD8+ Te (Myasthenia Gravis)
NPM1	0.0667906	0.638	0.737	0.433469	1	CD8+ Te (Myasthenia Gravis)
CHORDC1	0.0762219	0.111	0.12	0.435025	1	CD8+ Te (Myasthenia Gravis)
HIF1A	0.119847	0.109	0.12	0.436788	1	CD8+ Te (Myasthenia Gravis)
C7orf50	0.11842	0.134	0.148	0.437387	1	CD8+ Te (Myasthenia Gravis)
PFDN1	0.0973972	0.121	0.133	0.438277	1	CD8+ Te (Myasthenia Gravis)
COX7A2	0.134294	0.474	0.544	0.440901	1	CD8+ Te (Myasthenia Gravis)
TSN	0.119576	0.105	0.116	0.448838	1	CD8+ Te (Myasthenia Gravis)
KRT10	0.143559	0.316	0.367	0.450054	1	CD8+ Te (Myasthenia Gravis)
ERH	0.123746	0.34	0.4	0.450267	1	CD8+ Te (Myasthenia Gravis)
VAPA	0.196606	0.256	0.278	0.450921	1	CD8+ Te (Myasthenia Gravis)
KIAA1109	0.140269	0.127	0.141	0.451214	1	CD8+ Te (Myasthenia Gravis)
CCNY	0.220601	0.156	0.162	0.451497	1	CD8+ Te (Myasthenia Gravis)
SSR1	0.157269	0.171	0.192	0.453084	1	CD8+ Te (Myasthenia Gravis)
NIBAN1	0.150727	0.129	0.144	0.455194	1	CD8+ Te (Myasthenia Gravis)
EPB41L4A-AS1	0.167098	0.115	0.129	0.456755	1	CD8+ Te (Myasthenia Gravis)
SECISBP2L	0.116625	0.136	0.15	0.46415	1	CD8+ Te (Myasthenia Gravis)
MTSS1	0.158209	0.159	0.177	0.464517	1	CD8+ Te (Myasthenia Gravis)
TBCC	0.110923	0.13	0.142	0.473018	1	CD8+ Te (Myasthenia Gravis)
RAB1A	0.138559	0.102	0.114	0.474834	1	CD8+ Te (Myasthenia Gravis)
SMIM10L1	0.172462	0.129	0.131	0.479034	1	CD8+ Te (Myasthenia Gravis)
OSBPL5	0.193111	0.135	0.137	0.481801	1	CD8+ Te (Myasthenia Gravis)
PYHIN1	0.170052	0.377	0.417	0.482618	1	CD8+ Te (Myasthenia Gravis)
ELF2	0.198227	0.179	0.187	0.485004	1	CD8+ Te (Myasthenia Gravis)
KIAA2026	0.185117	0.16	0.167	0.48774	1	CD8+ Te (Myasthenia Gravis)
ARNTL	0.110693	0.096	0.105	0.495616	1	CD8+ Te (Myasthenia Gravis)
UBE2B	0.173226	0.268	0.311	0.496299	1	CD8+ Te (Myasthenia Gravis)
ATP6V1H	0.135903	0.1	0.099	0.497593	1	CD8+ Te (Myasthenia Gravis)
SRP72	0.196242	0.182	0.189	0.498163	1	CD8+ Te (Myasthenia Gravis)
LINC01278	0.184003	0.107	0.109	0.498819	1	CD8+ Te (Myasthenia Gravis)
SH2D1B	0.259324	0.14	0.158	0.49956	1	CD8+ Te (Myasthenia Gravis)
CWC15	0.171333	0.187	0.211	0.499854	1	CD8+ Te (Myasthenia Gravis)
UBE2D3	0.0899955	0.443	0.524	0.500034	1	CD8+ Te (Myasthenia Gravis)
ZBTB38	0.209508	0.3	0.331	0.504331	1	CD8+ Te (Myasthenia Gravis)
CHIC2	0.210215	0.159	0.166	0.504453	1	CD8+ Te (Myasthenia Gravis)
COQ10B	0.166772	0.12	0.122	0.508536	1	CD8+ Te (Myasthenia Gravis)
DNAJB11	0.106192	0.125	0.136	0.509064	1	CD8+ Te (Myasthenia Gravis)
CCL4L2	0.79356	0.151	0.166	0.511095	1	CD8+ Te (Myasthenia Gravis)
CARD16	0.115643	0.321	0.369	0.512578	1	CD8+ Te (Myasthenia Gravis)
MED30	0.184112	0.138	0.143	0.518025	1	CD8+ Te (Myasthenia Gravis)
OSBPL9	0.105878	0.098	0.106	0.521394	1	CD8+ Te (Myasthenia Gravis)
NDUFA1	0.0965314	0.421	0.497	0.524103	1	CD8+ Te (Myasthenia Gravis)
PREX1	0.227868	0.3	0.329	0.524974	1	CD8+ Te (Myasthenia Gravis)
SCML4	0.177829	0.146	0.15	0.525533	1	CD8+ Te (Myasthenia Gravis)
STRAP	0.183207	0.227	0.243	0.526343	1	CD8+ Te (Myasthenia Gravis)
ISG20L2	0.156269	0.106	0.107	0.529053	1	CD8+ Te (Myasthenia Gravis)
PLCL2	0.175534	0.156	0.175	0.529205	1	CD8+ Te (Myasthenia Gravis)
TMEM230	0.145013	0.24	0.271	0.529707	1	CD8+ Te (Myasthenia Gravis)
VEGFB	0.107813	0.1	0.109	0.534056	1	CD8+ Te (Myasthenia Gravis)
VOPP1	0.129165	0.16	0.175	0.535773	1	CD8+ Te (Myasthenia Gravis)
PPIB	0.0524993	0.73	0.822	0.536504	1	CD8+ Te (Myasthenia Gravis)
TNKS2	0.13645	0.162	0.179	0.538179	1	CD8+ Te (Myasthenia Gravis)
ARHGDIA	0.100781	0.401	0.47	0.539078	1	CD8+ Te (Myasthenia Gravis)
NXT1	0.0837634	0.098	0.105	0.540214	1	CD8+ Te (Myasthenia Gravis)
PRKRIP1	0.154641	0.104	0.104	0.5426	1	CD8+ Te (Myasthenia Gravis)
RC3H1	0.16262	0.144	0.159	0.548299	1	CD8+ Te (Myasthenia Gravis)
THAP12	0.136047	0.105	0.115	0.551584	1	CD8+ Te (Myasthenia Gravis)
TUBA4A	0.160429	0.287	0.329	0.555553	1	CD8+ Te (Myasthenia Gravis)
RNF126	0.175759	0.254	0.272	0.557727	1	CD8+ Te (Myasthenia Gravis)
COX7B	0.123681	0.347	0.403	0.558988	1	CD8+ Te (Myasthenia Gravis)
DGCR6L	0.152543	0.164	0.17	0.559416	1	CD8+ Te (Myasthenia Gravis)
ZNF292	0.152435	0.225	0.253	0.564721	1	CD8+ Te (Myasthenia Gravis)
UTP23	0.177794	0.106	0.107	0.575826	1	CD8+ Te (Myasthenia Gravis)
RBM23	0.136199	0.102	0.112	0.577872	1	CD8+ Te (Myasthenia Gravis)
CSNK1D	0.220231	0.191	0.206	0.5791	1	CD8+ Te (Myasthenia Gravis)
ZNF800	0.166912	0.229	0.259	0.586873	1	CD8+ Te (Myasthenia Gravis)
IREB2	0.165693	0.11	0.112	0.587304	1	CD8+ Te (Myasthenia Gravis)
LSM8	0.147304	0.274	0.31	0.593695	1	CD8+ Te (Myasthenia Gravis)
TUBA1B	0.195071	0.367	0.42	0.593887	1	CD8+ Te (Myasthenia Gravis)
LCP1	0.0562136	0.67	0.773	0.59423	1	CD8+ Te (Myasthenia Gravis)
SELENOF	0.147038	0.305	0.355	0.5966	1	CD8+ Te (Myasthenia Gravis)
RABGAP1L	0.175032	0.262	0.282	0.604932	1	CD8+ Te (Myasthenia Gravis)
DUS1L	0.169167	0.175	0.183	0.605208	1	CD8+ Te (Myasthenia Gravis)
AP3B1	0.143941	0.134	0.147	0.60692	1	CD8+ Te (Myasthenia Gravis)
NCOA1	0.131921	0.103	0.112	0.608882	1	CD8+ Te (Myasthenia Gravis)
CCL3	0.163906	0.095	0.101	0.611257	1	CD8+ Te (Myasthenia Gravis)
ST13	0.155791	0.245	0.277	0.611632	1	CD8+ Te (Myasthenia Gravis)
PRPF4B	0.219297	0.228	0.248	0.612527	1	CD8+ Te (Myasthenia Gravis)
SFPQ	0.157617	0.345	0.386	0.613034	1	CD8+ Te (Myasthenia Gravis)
PHC3	0.185274	0.144	0.15	0.618714	1	CD8+ Te (Myasthenia Gravis)
U2AF2	0.117539	0.135	0.146	0.619284	1	CD8+ Te (Myasthenia Gravis)
POLD4	0.134224	0.248	0.277	0.621064	1	CD8+ Te (Myasthenia Gravis)
FBXO7	0.169288	0.233	0.249	0.621404	1	CD8+ Te (Myasthenia Gravis)
GDI2	0.130126	0.267	0.298	0.633012	1	CD8+ Te (Myasthenia Gravis)
EIF3E	0.198283	0.337	0.383	0.633312	1	CD8+ Te (Myasthenia Gravis)
ATP11B	0.15951	0.139	0.143	0.633345	1	CD8+ Te (Myasthenia Gravis)
CASC4	0.153722	0.11	0.112	0.635097	1	CD8+ Te (Myasthenia Gravis)
ZFPM1	0.119791	0.118	0.119	0.636918	1	CD8+ Te (Myasthenia Gravis)
CSNK1G2	0.143759	0.198	0.217	0.641904	1	CD8+ Te (Myasthenia Gravis)
DDX50	0.155594	0.112	0.114	0.642434	1	CD8+ Te (Myasthenia Gravis)
PGP	0.131632	0.131	0.142	0.643015	1	CD8+ Te (Myasthenia Gravis)
NUP98	0.117021	0.097	0.105	0.649904	1	CD8+ Te (Myasthenia Gravis)
SYNE1	0.0987524	0.463	0.538	0.650185	1	CD8+ Te (Myasthenia Gravis)
ZNRF2	0.0979353	0.108	0.116	0.650536	1	CD8+ Te (Myasthenia Gravis)
ANKRD11	0.183305	0.3	0.328	0.651929	1	CD8+ Te (Myasthenia Gravis)
EEF1D	0.0140447	0.881	0.943	0.655552	1	CD8+ Te (Myasthenia Gravis)
COX6B1	0.103491	0.58	0.679	0.657496	1	CD8+ Te (Myasthenia Gravis)
SIK3	0.129349	0.108	0.109	0.659085	1	CD8+ Te (Myasthenia Gravis)
MRPS6	0.128586	0.163	0.167	0.659457	1	CD8+ Te (Myasthenia Gravis)
DENND4C	0.143337	0.124	0.134	0.663681	1	CD8+ Te (Myasthenia Gravis)
ZFAND5	0.150491	0.133	0.137	0.66622	1	CD8+ Te (Myasthenia Gravis)
RNASEH2C	0.0950029	0.119	0.127	0.67212	1	CD8+ Te (Myasthenia Gravis)
LIPA	0.144746	0.1	0.108	0.676758	1	CD8+ Te (Myasthenia Gravis)
AFTPH	0.164481	0.102	0.105	0.681506	1	CD8+ Te (Myasthenia Gravis)
PIP4K2A	0.163787	0.361	0.414	0.683469	1	CD8+ Te (Myasthenia Gravis)
KLF12	0.143213	0.138	0.151	0.684419	1	CD8+ Te (Myasthenia Gravis)
TMX4	0.13525	0.25	0.28	0.689507	1	CD8+ Te (Myasthenia Gravis)
PFDN5	0.0396578	0.837	0.916	0.692895	1	CD8+ Te (Myasthenia Gravis)
SAP30BP	0.130807	0.19	0.209	0.694991	1	CD8+ Te (Myasthenia Gravis)
RNF13	0.126973	0.128	0.131	0.697477	1	CD8+ Te (Myasthenia Gravis)
SMU1	0.151748	0.118	0.121	0.698734	1	CD8+ Te (Myasthenia Gravis)
SF3B6	0.180644	0.283	0.317	0.704941	1	CD8+ Te (Myasthenia Gravis)
MAP2K2	0.148091	0.302	0.348	0.707498	1	CD8+ Te (Myasthenia Gravis)
CAMTA1	0.146855	0.109	0.111	0.712634	1	CD8+ Te (Myasthenia Gravis)
EAPP	0.21739	0.229	0.252	0.714366	1	CD8+ Te (Myasthenia Gravis)
DGUOK	0.166141	0.265	0.3	0.714731	1	CD8+ Te (Myasthenia Gravis)
MON2	0.134939	0.116	0.125	0.714978	1	CD8+ Te (Myasthenia Gravis)
KAT7	0.135838	0.107	0.109	0.716357	1	CD8+ Te (Myasthenia Gravis)
DNAJB14	0.150012	0.198	0.218	0.717095	1	CD8+ Te (Myasthenia Gravis)
CNOT8	0.130532	0.13	0.139	0.72671	1	CD8+ Te (Myasthenia Gravis)
LGALS1	0.144506	0.605	0.669	0.72843	1	CD8+ Te (Myasthenia Gravis)
TMEM30A	0.175321	0.144	0.158	0.731688	1	CD8+ Te (Myasthenia Gravis)
CASP8	0.194792	0.262	0.3	0.740243	1	CD8+ Te (Myasthenia Gravis)
ANKRD36C	0.127938	0.099	0.105	0.745027	1	CD8+ Te (Myasthenia Gravis)
KDM2A	0.170583	0.169	0.179	0.746325	1	CD8+ Te (Myasthenia Gravis)
EIF1B	0.211889	0.212	0.232	0.749774	1	CD8+ Te (Myasthenia Gravis)
ARHGEF1	0.124427	0.465	0.541	0.752305	1	CD8+ Te (Myasthenia Gravis)
PPIH	0.154858	0.15	0.163	0.754815	1	CD8+ Te (Myasthenia Gravis)
DANCR	0.123842	0.138	0.148	0.755526	1	CD8+ Te (Myasthenia Gravis)
PRCC	0.103785	0.096	0.102	0.758728	1	CD8+ Te (Myasthenia Gravis)
MKRN1	0.178318	0.139	0.152	0.758757	1	CD8+ Te (Myasthenia Gravis)
ABI1	0.190505	0.207	0.224	0.762804	1	CD8+ Te (Myasthenia Gravis)
TAF10	0.131986	0.434	0.502	0.766078	1	CD8+ Te (Myasthenia Gravis)
SUN2	0.114285	0.535	0.614	0.767523	1	CD8+ Te (Myasthenia Gravis)
SAMD3	0.152674	0.357	0.408	0.770517	1	CD8+ Te (Myasthenia Gravis)
RNF4	0.148856	0.144	0.157	0.774318	1	CD8+ Te (Myasthenia Gravis)
NUCKS1	0.140681	0.339	0.391	0.775437	1	CD8+ Te (Myasthenia Gravis)
TM9SF2	0.164694	0.186	0.204	0.777528	1	CD8+ Te (Myasthenia Gravis)
ITM2B	0.0482668	0.794	0.862	0.777703	1	CD8+ Te (Myasthenia Gravis)
JAZF1	0.13295	0.166	0.175	0.782283	1	CD8+ Te (Myasthenia Gravis)
ARPP19	0.182453	0.138	0.145	0.783186	1	CD8+ Te (Myasthenia Gravis)
CUTC	0.126802	0.101	0.108	0.789255	1	CD8+ Te (Myasthenia Gravis)
NCALD	0.154634	0.11	0.119	0.793206	1	CD8+ Te (Myasthenia Gravis)
MRPL33	0.198017	0.199	0.217	0.795014	1	CD8+ Te (Myasthenia Gravis)
LYST	0.163606	0.206	0.22	0.802044	1	CD8+ Te (Myasthenia Gravis)
AKAP17A	0.108992	0.115	0.121	0.804583	1	CD8+ Te (Myasthenia Gravis)
GLIPR1	0.170735	0.301	0.331	0.80594	1	CD8+ Te (Myasthenia Gravis)
LCOR	0.156079	0.104	0.107	0.80623	1	CD8+ Te (Myasthenia Gravis)
DMTF1	0.158986	0.11	0.114	0.80767	1	CD8+ Te (Myasthenia Gravis)
C1orf174	0.160704	0.118	0.123	0.813854	1	CD8+ Te (Myasthenia Gravis)
CMC2	0.0949171	0.127	0.133	0.814022	1	CD8+ Te (Myasthenia Gravis)
LPCAT1	0.172678	0.262	0.286	0.816207	1	CD8+ Te (Myasthenia Gravis)
EIF2A	0.157582	0.139	0.146	0.816592	1	CD8+ Te (Myasthenia Gravis)
DENND6A	0.133438	0.095	0.101	0.817415	1	CD8+ Te (Myasthenia Gravis)
TAGLN2	0.0597097	0.592	0.687	0.820748	1	CD8+ Te (Myasthenia Gravis)
AL139246.5	0.089667	0.104	0.105	0.821563	1	CD8+ Te (Myasthenia Gravis)
PCGF5	0.161341	0.139	0.147	0.821791	1	CD8+ Te (Myasthenia Gravis)
URI1	0.153531	0.268	0.299	0.821854	1	CD8+ Te (Myasthenia Gravis)
G3BP2	0.14087	0.227	0.251	0.824142	1	CD8+ Te (Myasthenia Gravis)
SP140	0.135882	0.182	0.196	0.824221	1	CD8+ Te (Myasthenia Gravis)
SRRM2	0.0778773	0.554	0.645	0.825498	1	CD8+ Te (Myasthenia Gravis)
CCDC28A	0.177199	0.1	0.105	0.832826	1	CD8+ Te (Myasthenia Gravis)
ULK3	0.0951033	0.112	0.118	0.834011	1	CD8+ Te (Myasthenia Gravis)
GLCCI1	0.131575	0.154	0.165	0.839255	1	CD8+ Te (Myasthenia Gravis)
LATS1	0.129907	0.1	0.106	0.841224	1	CD8+ Te (Myasthenia Gravis)
WDR33	0.164649	0.171	0.181	0.844926	1	CD8+ Te (Myasthenia Gravis)
CD5	0.136757	0.145	0.153	0.848	1	CD8+ Te (Myasthenia Gravis)
DYM	0.151787	0.109	0.113	0.853753	1	CD8+ Te (Myasthenia Gravis)
POLR2K	0.211399	0.19	0.207	0.854242	1	CD8+ Te (Myasthenia Gravis)
RPL38	0.138695	0.726	0.819	0.863293	1	CD8+ Te (Myasthenia Gravis)
ASH1L	0.167015	0.183	0.195	0.866287	1	CD8+ Te (Myasthenia Gravis)
SREK1	0.156726	0.127	0.136	0.867807	1	CD8+ Te (Myasthenia Gravis)
NONO	0.182151	0.237	0.265	0.869636	1	CD8+ Te (Myasthenia Gravis)
USP33	0.157205	0.127	0.137	0.870843	1	CD8+ Te (Myasthenia Gravis)
DLD	0.122997	0.104	0.11	0.873782	1	CD8+ Te (Myasthenia Gravis)
NCL	0.10372	0.555	0.64	0.874999	1	CD8+ Te (Myasthenia Gravis)
SCLT1	0.161148	0.11	0.116	0.87546	1	CD8+ Te (Myasthenia Gravis)
HMGN3	0.174297	0.343	0.396	0.879668	1	CD8+ Te (Myasthenia Gravis)
TAF3	0.140781	0.115	0.122	0.882064	1	CD8+ Te (Myasthenia Gravis)
SEC63	0.18316	0.123	0.132	0.885365	1	CD8+ Te (Myasthenia Gravis)
ASAH1	0.16906	0.167	0.177	0.885992	1	CD8+ Te (Myasthenia Gravis)
CLIC3	0.145709	0.478	0.518	0.887009	1	CD8+ Te (Myasthenia Gravis)
PKN1	0.19499	0.295	0.333	0.889155	1	CD8+ Te (Myasthenia Gravis)
AP1G1	0.11757	0.095	0.1	0.893482	1	CD8+ Te (Myasthenia Gravis)
MEAF6	0.156521	0.262	0.294	0.89408	1	CD8+ Te (Myasthenia Gravis)
ZCCHC7	0.164296	0.121	0.13	0.897515	1	CD8+ Te (Myasthenia Gravis)
GPR174	0.180775	0.176	0.189	0.904315	1	CD8+ Te (Myasthenia Gravis)
ZFAS1	0.169512	0.315	0.355	0.907569	1	CD8+ Te (Myasthenia Gravis)
TERF1	0.191923	0.123	0.133	0.911191	1	CD8+ Te (Myasthenia Gravis)
CST7	0.0346745	0.941	0.972	0.922299	1	CD8+ Te (Myasthenia Gravis)
CFLAR	0.149463	0.393	0.45	0.927662	1	CD8+ Te (Myasthenia Gravis)
FBXO3	0.147794	0.102	0.106	0.929532	1	CD8+ Te (Myasthenia Gravis)
DPYD	0.182479	0.154	0.166	0.959023	1	CD8+ Te (Myasthenia Gravis)
HNRNPUL1	0.20868	0.279	0.317	0.961434	1	CD8+ Te (Myasthenia Gravis)
DPP9	0.14195	0.102	0.107	0.961547	1	CD8+ Te (Myasthenia Gravis)
C1D	0.188135	0.155	0.167	0.962005	1	CD8+ Te (Myasthenia Gravis)
CAND1	0.146709	0.118	0.125	0.967999	1	CD8+ Te (Myasthenia Gravis)
RNF145	0.180411	0.117	0.124	0.968543	1	CD8+ Te (Myasthenia Gravis)
TTC3	0.171875	0.179	0.193	0.97694	1	CD8+ Te (Myasthenia Gravis)
RNF216	0.155413	0.121	0.129	0.988197	1	CD8+ Te (Myasthenia Gravis)
SORL1	0.240101	0.257	0.295	0.991256	1	CD8+ Te (Myasthenia Gravis)
DDX21	0.167848	0.171	0.183	0.999846	1	CD8+ Te (Myasthenia Gravis)
RPS4Y1	2.82373	0.685	0	0	0	CD8+ Te (Lymphoma Axi-cel)
RPL41	2.28613	0.999	0.924	0	0	CD8+ Te (Lymphoma Axi-cel)
IFITM3	1.77902	0.68	0.139	0	0	CD8+ Te (Lymphoma Axi-cel)
MT-CO3	1.74464	0.999	0.898	0	0	CD8+ Te (Lymphoma Axi-cel)
MT-ATP6	1.55064	0.989	0.811	0	0	CD8+ Te (Lymphoma Axi-cel)
CX3CR1	1.4358	0.659	0.208	0	0	CD8+ Te (Lymphoma Axi-cel)
GIMAP7	1.42133	0.817	0.341	0	0	CD8+ Te (Lymphoma Axi-cel)
MT-ND1	1.38566	0.967	0.63	0	0	CD8+ Te (Lymphoma Axi-cel)
MT-ND3	1.35632	0.952	0.698	0	0	CD8+ Te (Lymphoma Axi-cel)
RPS26	1.32568	0.886	0.732	0	0	CD8+ Te (Lymphoma Axi-cel)
MT-CYB	1.21913	0.994	0.922	0	0	CD8+ Te (Lymphoma Axi-cel)
HLA-C	1.05001	1	0.972	0	0	CD8+ Te (Lymphoma Axi-cel)
MT-ND4	0.963064	0.961	0.706	0	0	CD8+ Te (Lymphoma Axi-cel)
HLA-A	0.86127	0.999	0.986	0	0	CD8+ Te (Lymphoma Axi-cel)
MT-ND5	0.857351	0.971	0.777	0	0	CD8+ Te (Lymphoma Axi-cel)
HLA-B	0.661157	0.999	0.999	0	0	CD8+ Te (Lymphoma Axi-cel)
CD52	0.964577	0.91	0.695	2.91e-274	1.79e-269	CD8+ Te (Lymphoma Axi-cel)
PCBP1	0.980402	0.717	0.327	2.64e-248	1.62e-243	CD8+ Te (Lymphoma Axi-cel)
GIMAP4	1.06129	0.662	0.278	1.2e-237	7.4e-233	CD8+ Te (Lymphoma Axi-cel)
IL32	0.757028	0.916	0.771	1.46e-227	8.96e-223	CD8+ Te (Lymphoma Axi-cel)
PLEK	0.975552	0.734	0.371	7.18e-226	4.41e-221	CD8+ Te (Lymphoma Axi-cel)
MT-CO2	0.462312	1	0.989	7.91e-226	4.86e-221	CD8+ Te (Lymphoma Axi-cel)
PPDPF	0.837338	0.879	0.596	5.22e-225	3.21e-220	CD8+ Te (Lymphoma Axi-cel)
CORO1A	0.706557	0.938	0.713	6.31e-210	3.88e-205	CD8+ Te (Lymphoma Axi-cel)
CD3E	0.629754	1	0.584	1.18e-205	7.22e-201	CD8+ Te (Lymphoma Axi-cel)
RPS19	0.562972	0.998	0.991	5.53e-181	3.4e-176	CD8+ Te (Lymphoma Axi-cel)
GZMA	0.62413	0.93	0.759	1.65e-170	1.01e-165	CD8+ Te (Lymphoma Axi-cel)
RPS16	0.496688	0.975	0.855	3.24e-168	1.99e-163	CD8+ Te (Lymphoma Axi-cel)
PFN1	0.422739	0.999	0.979	4.95e-164	3.04e-159	CD8+ Te (Lymphoma Axi-cel)
S100A11	0.75976	0.693	0.368	1.56e-152	9.62e-148	CD8+ Te (Lymphoma Axi-cel)
DYNLL1	0.859579	0.496	0.199	4.71e-152	2.89e-147	CD8+ Te (Lymphoma Axi-cel)
AL591846.2	0.957588	0.204	0	2.91e-151	1.79e-146	CD8+ Te (Lymphoma Axi-cel)
KLRG1	0.900197	0.519	0.224	1.67e-148	1.03e-143	CD8+ Te (Lymphoma Axi-cel)
TRAF3IP3	0.694661	0.673	0.349	1e-145	6.16e-141	CD8+ Te (Lymphoma Axi-cel)
SLC9A3R1	0.719288	0.754	0.432	5.6e-144	3.44e-139	CD8+ Te (Lymphoma Axi-cel)
APOBEC3G	0.820604	0.526	0.232	2.93e-141	1.8e-136	CD8+ Te (Lymphoma Axi-cel)
RPL13A	0.471358	0.967	0.775	4.32e-139	2.65e-134	CD8+ Te (Lymphoma Axi-cel)
AC004687.1	0.796077	0.417	0.142	7.59e-138	4.66e-133	CD8+ Te (Lymphoma Axi-cel)
MRPL23	0.81188	0.244	0.03	1.37e-136	8.4e-132	CD8+ Te (Lymphoma Axi-cel)
CD2	0.77724	0.622	0.333	1.05e-133	6.45e-129	CD8+ Te (Lymphoma Axi-cel)
DENND2D	0.774228	0.458	0.181	2.3e-129	1.41e-124	CD8+ Te (Lymphoma Axi-cel)
KLRC1	1.13861	0.248	0.037	6e-129	3.68e-124	CD8+ Te (Lymphoma Axi-cel)
KLF2	0.519512	0.922	0.732	2.38e-125	1.47e-120	CD8+ Te (Lymphoma Axi-cel)
PTGDR	0.788361	0.408	0.146	5.23e-124	3.21e-119	CD8+ Te (Lymphoma Axi-cel)
LY6E	0.659046	0.793	0.5	8.54e-124	5.24e-119	CD8+ Te (Lymphoma Axi-cel)
EMP3	0.531308	0.901	0.661	9.11e-122	5.6e-117	CD8+ Te (Lymphoma Axi-cel)
MT-ND4L	0.294424	0.968	0.802	1.87e-117	1.15e-112	CD8+ Te (Lymphoma Axi-cel)
PIM1	0.757684	0.376	0.137	1.43e-114	8.76e-110	CD8+ Te (Lymphoma Axi-cel)
CLIC1	0.508777	0.886	0.609	2.13e-113	1.31e-108	CD8+ Te (Lymphoma Axi-cel)
PSMB9	0.571653	0.793	0.501	9.8e-113	6.02e-108	CD8+ Te (Lymphoma Axi-cel)
RPL10A	0.400499	0.965	0.841	2.39e-111	1.47e-106	CD8+ Te (Lymphoma Axi-cel)
RPS9	0.394327	0.982	0.906	9.17e-111	5.64e-106	CD8+ Te (Lymphoma Axi-cel)
PPP1CA	0.539545	0.768	0.48	7.85e-102	4.82e-97	CD8+ Te (Lymphoma Axi-cel)
PYCARD	0.656661	0.415	0.177	8.22e-102	5.05e-97	CD8+ Te (Lymphoma Axi-cel)
UCP2	0.582127	0.77	0.505	3.09e-101	1.9e-96	CD8+ Te (Lymphoma Axi-cel)
PTPN6	0.652073	0.474	0.223	4.14e-100	2.55e-95	CD8+ Te (Lymphoma Axi-cel)
SPN	0.605084	0.593	0.329	5.16e-97	3.17e-92	CD8+ Te (Lymphoma Axi-cel)
TAP1	0.597175	0.49	0.238	5.9e-95	3.63e-90	CD8+ Te (Lymphoma Axi-cel)
CTSC	0.538402	0.686	0.417	4.62e-92	2.84e-87	CD8+ Te (Lymphoma Axi-cel)
MTRNR2L8	0.722008	0.13	0	2.88e-91	1.77e-86	CD8+ Te (Lymphoma Axi-cel)
PRKY	0.590531	0.124	0	1.24e-87	7.65e-83	CD8+ Te (Lymphoma Axi-cel)
MTPN	0.53176	0.473	0.228	5.9e-87	3.62e-82	CD8+ Te (Lymphoma Axi-cel)
DOK2	0.578731	0.496	0.253	2.04e-86	1.26e-81	CD8+ Te (Lymphoma Axi-cel)
ACTG1	0.42281	0.967	0.86	2.89e-86	1.78e-81	CD8+ Te (Lymphoma Axi-cel)
RAC2	0.410874	0.917	0.716	7.21e-85	4.43e-80	CD8+ Te (Lymphoma Axi-cel)
TRAC	0.683381	0.295	0.107	1.01e-83	6.19e-79	CD8+ Te (Lymphoma Axi-cel)
SLC25A6	0.502588	0.719	0.464	1.18e-83	7.22e-79	CD8+ Te (Lymphoma Axi-cel)
TRBC1	0.54005	0.616	0.367	1.2e-82	7.36e-78	CD8+ Te (Lymphoma Axi-cel)
S1PR4	0.56372	0.43	0.207	2.59e-82	1.59e-77	CD8+ Te (Lymphoma Axi-cel)
TRIR	0.46586	0.749	0.493	2.7e-82	1.66e-77	CD8+ Te (Lymphoma Axi-cel)
ACTR3	0.548441	0.587	0.339	1.14e-81	7.02e-77	CD8+ Te (Lymphoma Axi-cel)
FGR	0.579083	0.481	0.249	1.86e-81	1.14e-76	CD8+ Te (Lymphoma Axi-cel)
USP9Y	0.533861	0.116	0	3.18e-81	1.95e-76	CD8+ Te (Lymphoma Axi-cel)
SLFN5	0.533929	0.452	0.223	1.78e-79	1.1e-74	CD8+ Te (Lymphoma Axi-cel)
PRMT2	0.527049	0.564	0.323	1.39e-77	8.53e-73	CD8+ Te (Lymphoma Axi-cel)
TRBV7-9	1.51339	0.137	0.014	6.64e-76	4.08e-71	CD8+ Te (Lymphoma Axi-cel)
UTY	0.504779	0.108	0	1.64e-75	1.01e-70	CD8+ Te (Lymphoma Axi-cel)
AL138963.4	0.573646	0.14	0.016	2.99e-74	1.83e-69	CD8+ Te (Lymphoma Axi-cel)
RPLP2	0.260069	0.989	0.938	3e-74	1.84e-69	CD8+ Te (Lymphoma Axi-cel)
XBP1	0.543556	0.54	0.312	3.4e-74	2.09e-69	CD8+ Te (Lymphoma Axi-cel)
NKG7	0.240052	0.99	0.997	9.62e-74	5.91e-69	CD8+ Te (Lymphoma Axi-cel)
GIMAP6	0.540092	0.196	0.05	2.05e-73	1.26e-68	CD8+ Te (Lymphoma Axi-cel)
RPLP1	0.25357	1	0.998	2.52e-71	1.55e-66	CD8+ Te (Lymphoma Axi-cel)
R3HDM2	0.515354	0.167	0.034	5.12e-71	3.15e-66	CD8+ Te (Lymphoma Axi-cel)
DDX3Y	0.474906	0.101	0	1.41e-70	8.66e-66	CD8+ Te (Lymphoma Axi-cel)
CISH	0.615937	0.167	0.035	2.95e-70	1.81e-65	CD8+ Te (Lymphoma Axi-cel)
TMSB4X	0.191217	0.999	1	6.57e-70	4.04e-65	CD8+ Te (Lymphoma Axi-cel)
PPP1R18	0.464264	0.566	0.329	3.74e-68	2.3e-63	CD8+ Te (Lymphoma Axi-cel)
RPL13	0.233979	0.999	0.998	5.94e-68	3.65e-63	CD8+ Te (Lymphoma Axi-cel)
HBB	3.49522	0.103	0.004	3.26e-66	2.01e-61	CD8+ Te (Lymphoma Axi-cel)
ARPC5L	0.454798	0.53	0.306	4.98e-65	3.06e-60	CD8+ Te (Lymphoma Axi-cel)
ACTB	0.309816	1	0.994	1.51e-64	9.29e-60	CD8+ Te (Lymphoma Axi-cel)
ARHGAP30	0.459773	0.463	0.25	5.57e-64	3.42e-59	CD8+ Te (Lymphoma Axi-cel)
RNF167	0.453036	0.449	0.238	8.37e-64	5.14e-59	CD8+ Te (Lymphoma Axi-cel)
MRPL51	0.477672	0.304	0.133	1.35e-63	8.32e-59	CD8+ Te (Lymphoma Axi-cel)
SRSF9	0.43819	0.56	0.334	2.45e-62	1.51e-57	CD8+ Te (Lymphoma Axi-cel)
PSMB8	0.405833	0.655	0.41	2.05e-61	1.26e-56	CD8+ Te (Lymphoma Axi-cel)
BST2	0.437838	0.492	0.28	9.24e-61	5.68e-56	CD8+ Te (Lymphoma Axi-cel)
CISD3	0.453991	0.363	0.182	4.44e-60	2.73e-55	CD8+ Te (Lymphoma Axi-cel)
CD48	0.4068	0.621	0.386	4.89e-60	3e-55	CD8+ Te (Lymphoma Axi-cel)
HLA-E	0.253313	0.988	0.934	9.98e-60	6.13e-55	CD8+ Te (Lymphoma Axi-cel)
CD3D	0.501307	0.626	0.432	2.99e-59	1.84e-54	CD8+ Te (Lymphoma Axi-cel)
LTB	1.03775	0.197	0.066	4.8e-59	2.95e-54	CD8+ Te (Lymphoma Axi-cel)
KCNAB2	0.486049	0.353	0.176	6.05e-59	3.71e-54	CD8+ Te (Lymphoma Axi-cel)
ANXA6	0.410088	0.677	0.449	6.62e-59	4.07e-54	CD8+ Te (Lymphoma Axi-cel)
COTL1	0.45268	0.346	0.168	9.01e-59	5.53e-54	CD8+ Te (Lymphoma Axi-cel)
DDX17	0.372087	0.574	0.353	5.53e-58	3.4e-53	CD8+ Te (Lymphoma Axi-cel)
RIPOR2	0.399791	0.548	0.329	9.13e-58	5.61e-53	CD8+ Te (Lymphoma Axi-cel)
APOBEC3C	0.441559	0.312	0.145	2.52e-57	1.55e-52	CD8+ Te (Lymphoma Axi-cel)
PRELID1	0.385034	0.565	0.337	1.16e-56	7.11e-52	CD8+ Te (Lymphoma Axi-cel)
ARHGAP25	0.45367	0.389	0.207	2.07e-56	1.27e-51	CD8+ Te (Lymphoma Axi-cel)
RACK1	0.282339	0.971	0.886	2.18e-56	1.34e-51	CD8+ Te (Lymphoma Axi-cel)
TWF2	0.427372	0.372	0.191	2.6e-56	1.6e-51	CD8+ Te (Lymphoma Axi-cel)
PARP1	0.421144	0.322	0.153	3.06e-56	1.88e-51	CD8+ Te (Lymphoma Axi-cel)
RPS14	0.222453	0.998	0.982	4.33e-56	2.66e-51	CD8+ Te (Lymphoma Axi-cel)
MYL6	0.291528	0.962	0.853	1.64e-55	1.01e-50	CD8+ Te (Lymphoma Axi-cel)
ESYT1	0.429587	0.25	0.101	3.18e-55	1.95e-50	CD8+ Te (Lymphoma Axi-cel)
CD27	0.513482	0.115	0.018	1.05e-54	6.46e-50	CD8+ Te (Lymphoma Axi-cel)
CDC42EP3	0.423453	0.302	0.141	3.35e-54	2.06e-49	CD8+ Te (Lymphoma Axi-cel)
PSMB10	0.401044	0.622	0.396	6.83e-54	4.2e-49	CD8+ Te (Lymphoma Axi-cel)
TNFRSF1A	0.419374	0.228	0.09	7.88e-54	4.84e-49	CD8+ Te (Lymphoma Axi-cel)
CD8A	0.529665	0.572	0.406	1.46e-53	8.94e-49	CD8+ Te (Lymphoma Axi-cel)
SIT1	0.54281	0.207	0.079	1.51e-53	9.26e-49	CD8+ Te (Lymphoma Axi-cel)
RPL18	0.227206	0.995	0.971	5.94e-53	3.65e-48	CD8+ Te (Lymphoma Axi-cel)
MT-ND2	0.278245	0.873	0.673	2.12e-52	1.3e-47	CD8+ Te (Lymphoma Axi-cel)
PSME2	0.341701	0.681	0.438	1.07e-51	6.59e-47	CD8+ Te (Lymphoma Axi-cel)
ABRACL	0.39517	0.403	0.219	2.67e-51	1.64e-46	CD8+ Te (Lymphoma Axi-cel)
PSMA7	0.374098	0.681	0.459	6.63e-51	4.07e-46	CD8+ Te (Lymphoma Axi-cel)
ILK	0.417815	0.281	0.133	1.01e-50	6.19e-46	CD8+ Te (Lymphoma Axi-cel)
CTDNEP1	0.426682	0.221	0.089	1.69e-50	1.04e-45	CD8+ Te (Lymphoma Axi-cel)
RPS20	0.27808	0.719	0.467	2.34e-50	1.44e-45	CD8+ Te (Lymphoma Axi-cel)
ZNF683	0.689118	0.217	0.089	2.52e-50	1.55e-45	CD8+ Te (Lymphoma Axi-cel)
CXXC5	0.430794	0.173	0.055	3.25e-50	2e-45	CD8+ Te (Lymphoma Axi-cel)
CALHM2	0.428506	0.179	0.062	6.45e-50	3.96e-45	CD8+ Te (Lymphoma Axi-cel)
CCDC107	0.380809	0.367	0.194	1.03e-49	6.3e-45	CD8+ Te (Lymphoma Axi-cel)
PSMA5	0.393707	0.397	0.22	1.71e-49	1.05e-44	CD8+ Te (Lymphoma Axi-cel)
LINC02384	0.467204	0.2	0.078	2.69e-49	1.66e-44	CD8+ Te (Lymphoma Axi-cel)
RPS3	0.197508	0.998	0.993	4.18e-49	2.57e-44	CD8+ Te (Lymphoma Axi-cel)
IL16	0.359705	0.374	0.202	3.92e-48	2.41e-43	CD8+ Te (Lymphoma Axi-cel)
SLC25A20	0.39858	0.164	0.053	5.44e-48	3.34e-43	CD8+ Te (Lymphoma Axi-cel)
SLAMF7	0.418507	0.269	0.126	8.83e-48	5.42e-43	CD8+ Te (Lymphoma Axi-cel)
NOSIP	0.37504	0.314	0.159	1.09e-47	6.67e-43	CD8+ Te (Lymphoma Axi-cel)
TSPAN14	0.391119	0.295	0.145	1.23e-47	7.55e-43	CD8+ Te (Lymphoma Axi-cel)
CSK	0.358687	0.556	0.35	2.08e-47	1.28e-42	CD8+ Te (Lymphoma Axi-cel)
APBB1IP	0.353293	0.547	0.343	4.13e-47	2.53e-42	CD8+ Te (Lymphoma Axi-cel)
TIGIT	0.483333	0.245	0.114	7.13e-47	4.38e-42	CD8+ Te (Lymphoma Axi-cel)
ICAM2	0.36363	0.264	0.122	1.33e-46	8.19e-42	CD8+ Te (Lymphoma Axi-cel)
CD8B	0.54986	0.426	0.264	1.47e-46	9.03e-42	CD8+ Te (Lymphoma Axi-cel)
CSTB	0.327423	0.476	0.285	2.12e-46	1.3e-41	CD8+ Te (Lymphoma Axi-cel)
IL2RB	0.458127	0.41	0.243	2.16e-46	1.33e-41	CD8+ Te (Lymphoma Axi-cel)
MYO1F	0.299657	0.536	0.331	3.88e-46	2.38e-41	CD8+ Te (Lymphoma Axi-cel)
TNFAIP8L2	0.359938	0.112	0.023	3.91e-46	2.4e-41	CD8+ Te (Lymphoma Axi-cel)
BATF	0.434284	0.271	0.134	6.9e-46	4.24e-41	CD8+ Te (Lymphoma Axi-cel)
GLRX	0.364337	0.293	0.145	8.25e-46	5.07e-41	CD8+ Te (Lymphoma Axi-cel)
[truncated: 1,964 more rows]
