# Supplementary material for: B cell lineage reconstitution underlies CAR-T cell therapeutic efficacy in patients with refractory myasthenia gravis
Source: EMBO Mol Med. 2024 Feb 26;16(4):21. doi: 10.1038/s44321-024-00043-z (PMC11018773; doi:10.1038/s44321-024-00043-z)
Supplement: Supplementary file 6 — Source Data Fig. 6 [file 44321_2024_43_MOESM6_ESM.zip › EMM-2023-18744_Fig 6/Fig 6B/CT103A vs. Tisa-cel.xlsx]

## Sheet: Sheet1
Related to Fig 6B (CT103A vs. Tisa-cel)
## P-values calculated from a Wilcoxon Rank Sum test using FindAllMarkers function (Seurat)
## Adjusted p-values using Bonferroni correction
gene	avg_log2FC	pct.1	pct.2	p_val	p_val_adj	cluster
EEF1G	3.18442	0.985	0.112	0	0	CD8+ Cycling (CT103A)
LDHB	2.8691	0.988	0.38	0	0	CD8+ Cycling (CT103A)
EIF4A1	2.83974	0.973	0.159	0	0	CD8+ Cycling (CT103A)
RPL17	2.75434	0.997	0.524	0	0	CD8+ Cycling (CT103A)
MTRNR2L12	2.7506	0.95	0.006	0	0	CD8+ Cycling (CT103A)
RPL22	2.51773	0.973	0.458	0	0	CD8+ Cycling (CT103A)
RPL26	2.46596	0.997	0.795	0	0	CD8+ Cycling (CT103A)
IL2RG	2.25224	0.946	0.279	0	0	CD8+ Cycling (CT103A)
PSMA2	2.20122	0.892	0.032	0	0	CD8+ Cycling (CT103A)
LTB	2.11143	0.995	0.697	0	0	CD8+ Cycling (CT103A)
RPL36A	2.10578	0.972	0.536	0	0	CD8+ Cycling (CT103A)
NDUFB8	2.08038	0.89	0.147	0	0	CD8+ Cycling (CT103A)
NDUFA13	2.07131	0.907	0.272	0	0	CD8+ Cycling (CT103A)
RPS17	2.07045	0.933	0.322	0	0	CD8+ Cycling (CT103A)
ARL6IP1	2.06429	0.863	0.248	0	0	CD8+ Cycling (CT103A)
ARPC1B	2.00383	0.95	0.416	0	0	CD8+ Cycling (CT103A)
CSNK2B	1.98608	0.87	0.108	0	0	CD8+ Cycling (CT103A)
CRIP1	1.98408	0.916	0.361	0	0	CD8+ Cycling (CT103A)
RNASEK	1.96129	0.89	0.234	0	0	CD8+ Cycling (CT103A)
RPL23A	1.86375	0.993	0.788	0	0	CD8+ Cycling (CT103A)
GZMA	1.84022	0.78	0.28	0	0	CD8+ Cycling (CT103A)
ATP5PO	1.76534	0.873	0.189	0	0	CD8+ Cycling (CT103A)
LAT	1.75341	0.9	0.238	0	0	CD8+ Cycling (CT103A)
CD8B	1.70067	0.756	0.162	0	0	CD8+ Cycling (CT103A)
NDUFC2	1.69994	0.84	0.163	0	0	CD8+ Cycling (CT103A)
NUSAP1	1.69816	0.659	0.064	0	0	CD8+ Cycling (CT103A)
TOMM6	1.69605	0.808	0	0	0	CD8+ Cycling (CT103A)
LIME1	1.66961	0.779	0.093	0	0	CD8+ Cycling (CT103A)
NDUFV2	1.65847	0.894	0.269	0	0	CD8+ Cycling (CT103A)
ARPC4	1.63407	0.861	0.189	0	0	CD8+ Cycling (CT103A)
C17orf49	1.61517	0.839	0.176	0	0	CD8+ Cycling (CT103A)
NME2	1.60293	0.956	0.589	0	0	CD8+ Cycling (CT103A)
CCND2	1.59187	0.807	0.153	0	0	CD8+ Cycling (CT103A)
NDUFA11	1.55426	0.872	0.334	0	0	CD8+ Cycling (CT103A)
WDR83OS	1.55316	0.809	0.076	0	0	CD8+ Cycling (CT103A)
UBE2V1	1.55085	0.855	0.098	0	0	CD8+ Cycling (CT103A)
CLDND1	1.46274	0.898	0.357	0	0	CD8+ Cycling (CT103A)
PGAM1	1.44691	0.907	0.414	0	0	CD8+ Cycling (CT103A)
FLT3LG	1.43458	0.742	0.077	0	0	CD8+ Cycling (CT103A)
PCLAF	1.42963	0.805	0.282	0	0	CD8+ Cycling (CT103A)
EBP	1.41467	0.79	0.155	0	0	CD8+ Cycling (CT103A)
SELL	1.40957	0.919	0.498	0	0	CD8+ Cycling (CT103A)
CD8A	1.39925	0.778	0.188	0	0	CD8+ Cycling (CT103A)
NDUFA7	1.39132	0.771	0.058	0	0	CD8+ Cycling (CT103A)
GIMAP7	1.35785	0.845	0.373	0	0	CD8+ Cycling (CT103A)
JTB	1.33968	0.77	0.063	0	0	CD8+ Cycling (CT103A)
LRRN3	1.31748	0.734	0.137	0	0	CD8+ Cycling (CT103A)
TAP2	1.27857	0.73	0.066	0	0	CD8+ Cycling (CT103A)
DDX39B	1.27736	0.766	0.091	0	0	CD8+ Cycling (CT103A)
BLOC1S1	1.22865	0.827	0.309	0	0	CD8+ Cycling (CT103A)
FUT7	1.22648	0.568	0.104	0	0	CD8+ Cycling (CT103A)
SARNP	1.22298	0.743	0.052	0	0	CD8+ Cycling (CT103A)
PRR13	1.20433	0.824	0.252	0	0	CD8+ Cycling (CT103A)
NME1	1.20211	0.766	0.225	0	0	CD8+ Cycling (CT103A)
GIMAP4	1.18342	0.842	0.366	0	0	CD8+ Cycling (CT103A)
ARL4C	1.15558	0.925	0.491	0	0	CD8+ Cycling (CT103A)
GIMAP5	1.12135	0.65	0.048	0	0	CD8+ Cycling (CT103A)
TMBIM4	1.1079	0.704	0.08	0	0	CD8+ Cycling (CT103A)
HNRNPUL2	1.09183	0.687	0.087	0	0	CD8+ Cycling (CT103A)
MICOS10	1.06768	0.8	0.308	0	0	CD8+ Cycling (CT103A)
CXCR3	1.0661	0.704	0.201	0	0	CD8+ Cycling (CT103A)
TRAPPC5	1.0478	0.697	0.064	0	0	CD8+ Cycling (CT103A)
ANXA1	1.02074	0.767	0.275	0	0	CD8+ Cycling (CT103A)
GIMAP1	1.00717	0.595	0.033	0	0	CD8+ Cycling (CT103A)
MRPL12	1.0054	0.636	0.057	0	0	CD8+ Cycling (CT103A)
LINC02446	1.00284	0.602	0.115	0	0	CD8+ Cycling (CT103A)
SYNE2	0.969222	0.689	0.188	0	0	CD8+ Cycling (CT103A)
CHMP4A	0.962737	0.639	0.023	0	0	CD8+ Cycling (CT103A)
SRSF1	0.962482	0.657	0.093	0	0	CD8+ Cycling (CT103A)
CTSD	0.962191	0.655	0.079	0	0	CD8+ Cycling (CT103A)
PDCD6	0.962175	0.697	0.108	0	0	CD8+ Cycling (CT103A)
LEF1	0.960351	0.675	0.203	0	0	CD8+ Cycling (CT103A)
XIST	0.949868	0.594	0.076	0	0	CD8+ Cycling (CT103A)
AIF1	0.949074	0.649	0.135	0	0	CD8+ Cycling (CT103A)
ATP5MG	0.947077	0.964	0.817	0	0	CD8+ Cycling (CT103A)
SDHA	0.938875	0.655	0.07	0	0	CD8+ Cycling (CT103A)
COX6A1	0.927879	0.934	0.682	0	0	CD8+ Cycling (CT103A)
KLRK1	0.926348	0.494	0.004	0	0	CD8+ Cycling (CT103A)
DDT	0.919918	0.631	0.063	0	0	CD8+ Cycling (CT103A)
CHD4	0.919863	0.633	0.11	0	0	CD8+ Cycling (CT103A)
CD52	0.893557	0.974	0.845	0	0	CD8+ Cycling (CT103A)
CHURC1	0.893457	0.745	0.194	0	0	CD8+ Cycling (CT103A)
PSMA1	0.8913	0.845	0.417	0	0	CD8+ Cycling (CT103A)
KLF2	0.889128	0.758	0.326	0	0	CD8+ Cycling (CT103A)
CTSW	0.886381	0.749	0.282	0	0	CD8+ Cycling (CT103A)
RAB5C	0.881872	0.688	0.13	0	0	CD8+ Cycling (CT103A)
RIPOR2	0.877503	0.659	0.16	0	0	CD8+ Cycling (CT103A)
MRPS24	0.869382	0.682	0.105	0	0	CD8+ Cycling (CT103A)
RPL21	0.86775	0.988	0.93	0	0	CD8+ Cycling (CT103A)
PSMA6	0.865576	0.846	0.443	0	0	CD8+ Cycling (CT103A)
CKLF	0.864857	0.83	0.433	0	0	CD8+ Cycling (CT103A)
GBP5	0.864638	0.819	0.373	0	0	CD8+ Cycling (CT103A)
ETS1	0.857988	0.904	0.539	0	0	CD8+ Cycling (CT103A)
JUND	0.856222	0.936	0.608	0	0	CD8+ Cycling (CT103A)
FYB1	0.852511	0.885	0.528	0	0	CD8+ Cycling (CT103A)
CDC42	0.843781	0.939	0.626	0	0	CD8+ Cycling (CT103A)
PYCR2	0.842767	0.66	0.15	0	0	CD8+ Cycling (CT103A)
HMGN2	0.829162	0.99	0.944	0	0	CD8+ Cycling (CT103A)
OIP5-AS1	0.820396	0.732	0.259	0	0	CD8+ Cycling (CT103A)
ECH1	0.813999	0.752	0.264	0	0	CD8+ Cycling (CT103A)
ANKHD1	0.811339	0.555	0.031	0	0	CD8+ Cycling (CT103A)
ISG20	0.806659	0.706	0.253	0	0	CD8+ Cycling (CT103A)
NOSIP	0.800584	0.79	0.486	0	0	CD8+ Cycling (CT103A)
NDUFA9	0.799285	0.564	0.03	0	0	CD8+ Cycling (CT103A)
TCF7	0.799189	0.312	0.043	0	0	CD8+ Cycling (CT103A)
COMMD3	0.799079	0.604	0.074	0	0	CD8+ Cycling (CT103A)
TMA7	0.795907	0.95	0.834	0	0	CD8+ Cycling (CT103A)
IL16	0.793873	0.686	0.22	0	0	CD8+ Cycling (CT103A)
SAMHD1	0.791579	0.763	0.324	0	0	CD8+ Cycling (CT103A)
COMMD7	0.791043	0.603	0.069	0	0	CD8+ Cycling (CT103A)
ETFB	0.780173	0.798	0.354	0	0	CD8+ Cycling (CT103A)
NEDD8	0.779843	0.866	0.534	0	0	CD8+ Cycling (CT103A)
DHPS	0.768621	0.598	0.088	0	0	CD8+ Cycling (CT103A)
PCED1B-AS1	0.76648	0.78	0.395	0	0	CD8+ Cycling (CT103A)
EEF1E1	0.765445	0.593	0.116	0	0	CD8+ Cycling (CT103A)
IL7R	0.765033	0.583	0.224	0	0	CD8+ Cycling (CT103A)
TRAT1	0.764173	0.677	0.231	0	0	CD8+ Cycling (CT103A)
ACTR2	0.764003	0.905	0.577	0	0	CD8+ Cycling (CT103A)
PMF1	0.760131	0.554	0.05	0	0	CD8+ Cycling (CT103A)
RPL6	0.75818	0.992	0.948	0	0	CD8+ Cycling (CT103A)
ARL6IP4	0.749301	0.868	0.537	0	0	CD8+ Cycling (CT103A)
XBP1	0.742646	0.84	0.501	0	0	CD8+ Cycling (CT103A)
YWHAZ	0.741987	0.969	0.776	0	0	CD8+ Cycling (CT103A)
LCP1	0.74051	0.99	0.863	0	0	CD8+ Cycling (CT103A)
MYH9	0.734439	0.915	0.645	0	0	CD8+ Cycling (CT103A)
GLUL	0.733867	0.591	0.164	0	0	CD8+ Cycling (CT103A)
PPP2CA	0.732611	0.731	0.289	0	0	CD8+ Cycling (CT103A)
TC2N	0.731555	0.535	0.097	0	0	CD8+ Cycling (CT103A)
RABAC1	0.729775	0.704	0.239	0	0	CD8+ Cycling (CT103A)
ARL2	0.728784	0.634	0.171	0	0	CD8+ Cycling (CT103A)
RPS3A	0.727122	0.999	0.99	0	0	CD8+ Cycling (CT103A)
THEMIS	0.724077	0.625	0.179	0	0	CD8+ Cycling (CT103A)
IER3IP1	0.72257	0.629	0.131	0	0	CD8+ Cycling (CT103A)
MT-CO1	0.72176	0.999	0.992	0	0	CD8+ Cycling (CT103A)
SON	0.718224	0.9	0.602	0	0	CD8+ Cycling (CT103A)
SDHAF2	0.712383	0.56	0.065	0	0	CD8+ Cycling (CT103A)
ZNF207	0.708842	0.749	0.292	0	0	CD8+ Cycling (CT103A)
SRP19	0.704938	0.698	0.232	0	0	CD8+ Cycling (CT103A)
GBP1	0.70483	0.631	0.226	0	0	CD8+ Cycling (CT103A)
S1PR1	0.703873	0.659	0.253	0	0	CD8+ Cycling (CT103A)
ERVK3-1	0.69972	0.575	0.07	0	0	CD8+ Cycling (CT103A)
AC011603.2	0.694941	0.331	0	0	0	CD8+ Cycling (CT103A)
VAMP2	0.689045	0.683	0.224	0	0	CD8+ Cycling (CT103A)
CNPY2	0.686178	0.578	0.108	0	0	CD8+ Cycling (CT103A)
GRAP2	0.677209	0.644	0.2	0	0	CD8+ Cycling (CT103A)
STXBP2	0.674821	0.561	0.086	0	0	CD8+ Cycling (CT103A)
SLFN5	0.670047	0.63	0.24	0	0	CD8+ Cycling (CT103A)
TLE5	0.669857	0.926	0.696	0	0	CD8+ Cycling (CT103A)
TXNIP	0.665438	0.681	0.307	0	0	CD8+ Cycling (CT103A)
MYCBP	0.662728	0.563	0.076	0	0	CD8+ Cycling (CT103A)
VKORC1	0.661862	0.559	0.09	0	0	CD8+ Cycling (CT103A)
ISY1	0.661362	0.54	0.065	0	0	CD8+ Cycling (CT103A)
GPS2	0.660967	0.576	0.112	0	0	CD8+ Cycling (CT103A)
DOCK10	0.655791	0.669	0.253	0	0	CD8+ Cycling (CT103A)
AL133415.1	0.65573	0.481	0.158	0	0	CD8+ Cycling (CT103A)
KMT2A	0.653646	0.7	0.311	0	0	CD8+ Cycling (CT103A)
BABAM1	0.64897	0.616	0.16	0	0	CD8+ Cycling (CT103A)
SDHD	0.64088	0.674	0.247	0	0	CD8+ Cycling (CT103A)
EVI2B	0.639393	0.505	0.095	0	0	CD8+ Cycling (CT103A)
LSM12	0.636557	0.491	0.066	0	0	CD8+ Cycling (CT103A)
RPS24	0.63233	0.995	0.986	0	0	CD8+ Cycling (CT103A)
SRP9	0.63117	0.866	0.563	0	0	CD8+ Cycling (CT103A)
PLAAT4	0.630053	0.6	0.158	0	0	CD8+ Cycling (CT103A)
PLSCR3	0.629005	0.56	0.096	0	0	CD8+ Cycling (CT103A)
PECAM1	0.626616	0.424	0.043	0	0	CD8+ Cycling (CT103A)
PI16	0.623995	0.322	0.018	0	0	CD8+ Cycling (CT103A)
SAMD3	0.622059	0.383	0.029	0	0	CD8+ Cycling (CT103A)
MTRNR2L8	0.621251	0.482	0.112	0	0	CD8+ Cycling (CT103A)
PDE7A	0.620093	0.644	0.245	0	0	CD8+ Cycling (CT103A)
SQOR	0.619638	0.631	0.176	0	0	CD8+ Cycling (CT103A)
EVL	0.613143	0.932	0.705	0	0	CD8+ Cycling (CT103A)
TAF10	0.61251	0.852	0.526	0	0	CD8+ Cycling (CT103A)
PLAC8	0.609556	0.348	0.037	0	0	CD8+ Cycling (CT103A)
LIMD2	0.609025	0.96	0.818	0	0	CD8+ Cycling (CT103A)
GBP4	0.606249	0.579	0.221	0	0	CD8+ Cycling (CT103A)
RPS27	0.605695	0.994	0.982	0	0	CD8+ Cycling (CT103A)
GLG1	0.602541	0.645	0.239	0	0	CD8+ Cycling (CT103A)
RBM27	0.600625	0.446	0.033	0	0	CD8+ Cycling (CT103A)
TNFSF12	0.595838	0.472	0.083	0	0	CD8+ Cycling (CT103A)
EGLN2	0.595202	0.478	0.03	0	0	CD8+ Cycling (CT103A)
PAG1	0.595102	0.566	0.163	0	0	CD8+ Cycling (CT103A)
ARHGDIB	0.594929	0.996	0.971	0	0	CD8+ Cycling (CT103A)
CBFB	0.59255	0.7	0.321	0	0	CD8+ Cycling (CT103A)
MAL	0.590812	0.649	0.283	0	0	CD8+ Cycling (CT103A)
SUN2	0.587585	0.702	0.345	0	0	CD8+ Cycling (CT103A)
WIPF1	0.58509	0.824	0.475	0	0	CD8+ Cycling (CT103A)
COPB1	0.584684	0.635	0.222	0	0	CD8+ Cycling (CT103A)
WASHC1	0.584355	0.439	0.011	0	0	CD8+ Cycling (CT103A)
RAB4B	0.584055	0.447	0.018	0	0	CD8+ Cycling (CT103A)
IL32	0.583909	0.999	0.98	0	0	CD8+ Cycling (CT103A)
TARDBP	0.580266	0.492	0.074	0	0	CD8+ Cycling (CT103A)
IRF9	0.579877	0.447	0.034	0	0	CD8+ Cycling (CT103A)
MLLT3	0.579008	0.556	0.173	0	0	CD8+ Cycling (CT103A)
DPP4	0.575922	0.742	0.349	0	0	CD8+ Cycling (CT103A)
RASGRP1	0.575201	0.666	0.273	0	0	CD8+ Cycling (CT103A)
ERAP2	0.574198	0.654	0.273	0	0	CD8+ Cycling (CT103A)
RPL7	0.574144	0.968	0.886	0	0	CD8+ Cycling (CT103A)
RPS15A	0.574017	0.999	0.997	0	0	CD8+ Cycling (CT103A)
CDK5RAP3	0.57152	0.523	0.111	0	0	CD8+ Cycling (CT103A)
SPCS2	0.570299	0.836	0.489	0	0	CD8+ Cycling (CT103A)
UBE2F	0.568358	0.447	0.084	0	0	CD8+ Cycling (CT103A)
NOL12	0.568036	0.456	0.026	0	0	CD8+ Cycling (CT103A)
SMIM7	0.564605	0.578	0.14	0	0	CD8+ Cycling (CT103A)
AKNA	0.561688	0.612	0.233	0	0	CD8+ Cycling (CT103A)
PRC1	0.558508	0.466	0.137	0	0	CD8+ Cycling (CT103A)
ITM2C	0.550132	0.623	0.265	0	0	CD8+ Cycling (CT103A)
COPE	0.548025	0.86	0.585	0	0	CD8+ Cycling (CT103A)
ARHGAP45	0.545974	0.659	0.259	0	0	CD8+ Cycling (CT103A)
COX16	0.542359	0.691	0.258	0	0	CD8+ Cycling (CT103A)
HMGB1	0.541497	0.992	0.983	0	0	CD8+ Cycling (CT103A)
PARL	0.541421	0.42	0.012	0	0	CD8+ Cycling (CT103A)
PLEC	0.5414	0.489	0.148	0	0	CD8+ Cycling (CT103A)
UCHL3	0.540828	0.432	0.02	0	0	CD8+ Cycling (CT103A)
ZFP91	0.540564	0.428	0.056	0	0	CD8+ Cycling (CT103A)
LST1	0.538359	0.495	0.124	0	0	CD8+ Cycling (CT103A)
ACAA2	0.537153	0.606	0.193	0	0	CD8+ Cycling (CT103A)
RPL29	0.534763	0.998	0.983	0	0	CD8+ Cycling (CT103A)
NELL2	0.53085	0.39	0.081	0	0	CD8+ Cycling (CT103A)
RPL9	0.530454	0.985	0.946	0	0	CD8+ Cycling (CT103A)
EEF1A1	0.530138	1	0.999	0	0	CD8+ Cycling (CT103A)
ABCF2	0.527549	0.388	0	0	0	CD8+ Cycling (CT103A)
MOB4	0.526538	0.492	0.072	0	0	CD8+ Cycling (CT103A)
DAXX	0.517074	0.553	0.141	0	0	CD8+ Cycling (CT103A)
ADA2	0.510617	0.408	0.044	0	0	CD8+ Cycling (CT103A)
RABL6	0.508711	0.662	0.282	0	0	CD8+ Cycling (CT103A)
STK10	0.507887	0.671	0.299	0	0	CD8+ Cycling (CT103A)
UTS2	0.507719	0.374	0.005	0	0	CD8+ Cycling (CT103A)
CORO7	0.507417	0.406	0.033	0	0	CD8+ Cycling (CT103A)
ARPC1A	0.506525	0.407	0.01	0	0	CD8+ Cycling (CT103A)
ARHGAP15	0.506139	0.732	0.368	0	0	CD8+ Cycling (CT103A)
STT3B	0.505428	0.678	0.334	0	0	CD8+ Cycling (CT103A)
CYFIP2	0.503825	0.742	0.385	0	0	CD8+ Cycling (CT103A)
LINC02273	0.502681	0.396	0.034	0	0	CD8+ Cycling (CT103A)
RFLNB	0.50142	0.542	0.184	0	0	CD8+ Cycling (CT103A)
PTGER2	0.501122	0.348	0.048	0	0	CD8+ Cycling (CT103A)
MRPL38	0.499991	0.498	0.091	0	0	CD8+ Cycling (CT103A)
SOS1	0.495677	0.482	0.15	0	0	CD8+ Cycling (CT103A)
CLEC2B	0.495378	0.582	0.184	0	0	CD8+ Cycling (CT103A)
RNASEH1	0.495201	0.453	0.071	0	0	CD8+ Cycling (CT103A)
HCP5	0.494642	0.411	0.063	0	0	CD8+ Cycling (CT103A)
NFATC3	0.492784	0.679	0.322	0	0	CD8+ Cycling (CT103A)
SLC35F3	0.492394	0.331	0.03	0	0	CD8+ Cycling (CT103A)
CFAP298	0.490491	0.405	0.029	0	0	CD8+ Cycling (CT103A)
PPM1B	0.486896	0.388	0.029	0	0	CD8+ Cycling (CT103A)
CYTH1	0.485813	0.638	0.276	0	0	CD8+ Cycling (CT103A)
PTPRCAP	0.483801	0.658	0.218	0	0	CD8+ Cycling (CT103A)
KLF13	0.48109	0.614	0.247	0	0	CD8+ Cycling (CT103A)
PPAN	0.480908	0.357	0.023	0	0	CD8+ Cycling (CT103A)
ARF3	0.480446	0.487	0.107	0	0	CD8+ Cycling (CT103A)
ADD3	0.479984	0.745	0.391	0	0	CD8+ Cycling (CT103A)
HINT2	0.479966	0.683	0.293	0	0	CD8+ Cycling (CT103A)
LLPH	0.479326	0.501	0.115	0	0	CD8+ Cycling (CT103A)
LNPEP	0.477786	0.545	0.208	0	0	CD8+ Cycling (CT103A)
CASP3	0.477455	0.629	0.288	0	0	CD8+ Cycling (CT103A)
PRKCB	0.477226	0.592	0.235	0	0	CD8+ Cycling (CT103A)
BCL11B	0.475173	0.554	0.199	0	0	CD8+ Cycling (CT103A)
ATM	0.474176	0.501	0.159	0	0	CD8+ Cycling (CT103A)
GOSR2	0.471877	0.406	0.039	0	0	CD8+ Cycling (CT103A)
ITK	0.47148	0.552	0.192	0	0	CD8+ Cycling (CT103A)
PRKACB	0.470386	0.529	0.153	0	0	CD8+ Cycling (CT103A)
AL627171.2	0.470132	0.243	0	0	0	CD8+ Cycling (CT103A)
FXN	0.468906	0.389	0.029	0	0	CD8+ Cycling (CT103A)
DDX6	0.467295	0.659	0.305	0	0	CD8+ Cycling (CT103A)
PRKX	0.464136	0.603	0.269	0	0	CD8+ Cycling (CT103A)
BIN2	0.46247	0.642	0.293	0	0	CD8+ Cycling (CT103A)
RBM4	0.460598	0.432	0.08	0	0	CD8+ Cycling (CT103A)
IFNAR2	0.459187	0.426	0.069	0	0	CD8+ Cycling (CT103A)
LGALS9	0.45914	0.337	0.046	0	0	CD8+ Cycling (CT103A)
PIP4K2A	0.458975	0.54	0.214	0	0	CD8+ Cycling (CT103A)
AQP3	0.452793	0.428	0.14	0	0	CD8+ Cycling (CT103A)
TNFSF8	0.450851	0.313	0.029	0	0	CD8+ Cycling (CT103A)
MRPS17	0.448642	0.38	0.028	0	0	CD8+ Cycling (CT103A)
TRIM59	0.448564	0.398	0.078	0	0	CD8+ Cycling (CT103A)
TMSB10	0.444235	1	1	0	0	CD8+ Cycling (CT103A)
DGKA	0.441848	0.57	0.232	0	0	CD8+ Cycling (CT103A)
HNRNPH2	0.43869	0.413	0.07	0	0	CD8+ Cycling (CT103A)
PLCG1	0.434924	0.488	0.16	0	0	CD8+ Cycling (CT103A)
IFI30	0.434818	0.32	0.006	0	0	CD8+ Cycling (CT103A)
HEXA	0.434229	0.409	0.09	0	0	CD8+ Cycling (CT103A)
PSMC1	0.432037	0.583	0.221	0	0	CD8+ Cycling (CT103A)
PSENEN	0.427507	0.496	0.147	0	0	CD8+ Cycling (CT103A)
FAM102A	0.42727	0.358	0.056	0	0	CD8+ Cycling (CT103A)
MAPK1	0.426944	0.513	0.168	0	0	CD8+ Cycling (CT103A)
TSNAX	0.426035	0.386	0.056	0	0	CD8+ Cycling (CT103A)
ARHGAP19	0.425717	0.327	0.035	0	0	CD8+ Cycling (CT103A)
POLR2J3	0.42534	0.345	0.02	0	0	CD8+ Cycling (CT103A)
BCAP29	0.423635	0.363	0.031	0	0	CD8+ Cycling (CT103A)
ZNF683	0.423225	0.195	0.004	0	0	CD8+ Cycling (CT103A)
CPOX	0.422613	0.521	0.202	0	0	CD8+ Cycling (CT103A)
TES	0.418439	0.572	0.234	0	0	CD8+ Cycling (CT103A)
DTD1	0.418133	0.45	0.102	0	0	CD8+ Cycling (CT103A)
RNF125	0.417551	0.355	0.053	0	0	CD8+ Cycling (CT103A)
NOP2	0.416795	0.38	0.066	0	0	CD8+ Cycling (CT103A)
SLA	0.416282	0.522	0.191	0	0	CD8+ Cycling (CT103A)
PIK3CD	0.415341	0.602	0.263	0	0	CD8+ Cycling (CT103A)
SLAMF7	0.414907	0.347	0.098	0	0	CD8+ Cycling (CT103A)
MPRIP	0.414258	0.508	0.174	0	0	CD8+ Cycling (CT103A)
TMEM35B	0.413421	0.468	0.089	0	0	CD8+ Cycling (CT103A)
AIDA	0.412382	0.422	0.117	0	0	CD8+ Cycling (CT103A)
NSF	0.411887	0.318	0.022	0	0	CD8+ Cycling (CT103A)
UTRN	0.410874	0.493	0.186	0	0	CD8+ Cycling (CT103A)
A1BG	0.410826	0.304	0.002	0	0	CD8+ Cycling (CT103A)
RAPGEF6	0.410131	0.416	0.106	0	0	CD8+ Cycling (CT103A)
RCBTB2	0.409651	0.324	0.069	0	0	CD8+ Cycling (CT103A)
LPAR6	0.409049	0.309	0.046	0	0	CD8+ Cycling (CT103A)
RPL34	0.408361	0.996	0.99	0	0	CD8+ Cycling (CT103A)
CD59	0.405234	0.346	0.05	0	0	CD8+ Cycling (CT103A)
FXYD2	0.403507	0.207	0.012	0	0	CD8+ Cycling (CT103A)
BNIP3L	0.403428	0.488	0.166	0	0	CD8+ Cycling (CT103A)
EIF4E3	0.403083	0.356	0.051	0	0	CD8+ Cycling (CT103A)
AC007952.4	0.401436	0.252	0.026	0	0	CD8+ Cycling (CT103A)
CHKB	0.3995	0.387	0.071	0	0	CD8+ Cycling (CT103A)
CASP4	0.3984	0.576	0.244	0	0	CD8+ Cycling (CT103A)
TCTEX1D2	0.397647	0.414	0.084	0	0	CD8+ Cycling (CT103A)
RPP21	0.396712	0.429	0.078	0	0	CD8+ Cycling (CT103A)
INPP4A	0.396176	0.407	0.118	0	0	CD8+ Cycling (CT103A)
POLA2	0.396	0.322	0.023	0	0	CD8+ Cycling (CT103A)
RPS6KA3	0.39288	0.464	0.161	0	0	CD8+ Cycling (CT103A)
SAMD9L	0.389252	0.398	0.114	0	0	CD8+ Cycling (CT103A)
RBM14	0.387672	0.408	0.099	0	0	CD8+ Cycling (CT103A)
GLIPR1	0.386742	0.483	0.168	0	0	CD8+ Cycling (CT103A)
GNG10	0.386163	0.556	0.202	0	0	CD8+ Cycling (CT103A)
TPT1	0.385714	1	0.998	0	0	CD8+ Cycling (CT103A)
ZNF655	0.385617	0.516	0.18	0	0	CD8+ Cycling (CT103A)
CARD16	0.385233	0.574	0.229	0	0	CD8+ Cycling (CT103A)
PLEKHO1	0.383223	0.545	0.227	0	0	CD8+ Cycling (CT103A)
IGFLR1	0.382627	0.509	0.193	0	0	CD8+ Cycling (CT103A)
DPYD	0.382552	0.45	0.127	0	0	CD8+ Cycling (CT103A)
PRKCQ-AS1	0.373652	0.545	0.222	0	0	CD8+ Cycling (CT103A)
LRRC8C	0.372951	0.374	0.088	0	0	CD8+ Cycling (CT103A)
SGSM3	0.369131	0.343	0.033	0	0	CD8+ Cycling (CT103A)
CD27	0.367624	0.618	0.267	0	0	CD8+ Cycling (CT103A)
SORL1	0.367596	0.296	0.046	0	0	CD8+ Cycling (CT103A)
TIMM10B	0.366311	0.348	0.057	0	0	CD8+ Cycling (CT103A)
MAP3K1	0.364891	0.335	0.066	0	0	CD8+ Cycling (CT103A)
CPNE1	0.363776	0.597	0.243	0	0	CD8+ Cycling (CT103A)
AL441992.1	0.361194	0.293	0	0	0	CD8+ Cycling (CT103A)
RB1	0.360758	0.495	0.185	0	0	CD8+ Cycling (CT103A)
MMP25	0.358738	0.267	0.055	0	0	CD8+ Cycling (CT103A)
IL17RA	0.354404	0.344	0.061	0	0	CD8+ Cycling (CT103A)
ZNF721	0.349906	0.325	0.059	0	0	CD8+ Cycling (CT103A)
PINX1	0.349214	0.268	0	0	0	CD8+ Cycling (CT103A)
NCOA3	0.349025	0.385	0.122	0	0	CD8+ Cycling (CT103A)
PARP8	0.348528	0.385	0.109	0	0	CD8+ Cycling (CT103A)
LFNG	0.348399	0.362	0.105	0	0	CD8+ Cycling (CT103A)
PARVG	0.344981	0.468	0.145	0	0	CD8+ Cycling (CT103A)
ELK4	0.344744	0.368	0.112	0	0	CD8+ Cycling (CT103A)
MTAP	0.34419	0.288	0.043	0	0	CD8+ Cycling (CT103A)
NUP62	0.342005	0.538	0.218	0	0	CD8+ Cycling (CT103A)
TMED7	0.341145	0.279	0.025	0	0	CD8+ Cycling (CT103A)
MED6	0.340666	0.379	0.092	0	0	CD8+ Cycling (CT103A)
GCSH	0.339322	0.31	0.049	0	0	CD8+ Cycling (CT103A)
CLN3	0.335333	0.321	0.039	0	0	CD8+ Cycling (CT103A)
C11orf98	0.334339	0.317	0.038	0	0	CD8+ Cycling (CT103A)
PXN	0.332136	0.403	0.12	0	0	CD8+ Cycling (CT103A)
FOXP1	0.331538	0.352	0.085	0	0	CD8+ Cycling (CT103A)
MTG1	0.328911	0.476	0.158	0	0	CD8+ Cycling (CT103A)
DDX19B	0.328362	0.312	0.028	0	0	CD8+ Cycling (CT103A)
TRIB2	0.326366	0.262	0.024	0	0	CD8+ Cycling (CT103A)
MXRA7	0.325936	0.287	0.024	0	0	CD8+ Cycling (CT103A)
RASA3	0.321718	0.302	0.072	0	0	CD8+ Cycling (CT103A)
LY75	0.320369	0.281	0.045	0	0	CD8+ Cycling (CT103A)
BCKDHA	0.320082	0.355	0.055	0	0	CD8+ Cycling (CT103A)
ERCC5	0.319568	0.43	0.147	0	0	CD8+ Cycling (CT103A)
SP4	0.319338	0.341	0.092	0	0	CD8+ Cycling (CT103A)
TMEM189	0.31787	0.359	0.073	0	0	CD8+ Cycling (CT103A)
TCAF2	0.316993	0.272	0.029	0	0	CD8+ Cycling (CT103A)
CENPS	0.314833	0.291	0.029	0	0	CD8+ Cycling (CT103A)
FCMR	0.311148	0.28	0.05	0	0	CD8+ Cycling (CT103A)
TMEM199	0.310942	0.278	0.022	0	0	CD8+ Cycling (CT103A)
GIMAP6	0.309499	0.356	0.104	0	0	CD8+ Cycling (CT103A)
PAM16	0.30774	0.359	0.081	0	0	CD8+ Cycling (CT103A)
SYNE1	0.306538	0.341	0.092	0	0	CD8+ Cycling (CT103A)
C18orf32	0.306321	0.43	0.108	0	0	CD8+ Cycling (CT103A)
TBC1D1	0.302153	0.358	0.101	0	0	CD8+ Cycling (CT103A)
SLC33A1	0.30211	0.238	0.016	0	0	CD8+ Cycling (CT103A)
RIN3	0.301137	0.281	0.058	0	0	CD8+ Cycling (CT103A)
RPL41	0.300395	1	0.999	0	0	CD8+ Cycling (CT103A)
IL10RB	0.299729	0.338	0.058	0	0	CD8+ Cycling (CT103A)
TSFM	0.298315	0.314	0.036	0	0	CD8+ Cycling (CT103A)
SLC39A1	0.293866	0.286	0.036	0	0	CD8+ Cycling (CT103A)
SOGA3	0.292775	0.208	0.008	0	0	CD8+ Cycling (CT103A)
CHMP3	0.289581	0.313	0.055	0	0	CD8+ Cycling (CT103A)
MDP1	0.287171	0.269	0.019	0	0	CD8+ Cycling (CT103A)
PLCL2	0.286612	0.287	0.069	0	0	CD8+ Cycling (CT103A)
ARHGEF3	0.286592	0.303	0.081	0	0	CD8+ Cycling (CT103A)
BLOC1S5	0.285887	0.275	0.037	0	0	CD8+ Cycling (CT103A)
PRORP	0.284033	0.3	0.056	0	0	CD8+ Cycling (CT103A)
SLC39A3	0.283807	0.335	0.081	0	0	CD8+ Cycling (CT103A)
ST6GAL1	0.280964	0.307	0.082	0	0	CD8+ Cycling (CT103A)
EEF1AKMT2	0.280887	0.361	0.088	0	0	CD8+ Cycling (CT103A)
UBE2W	0.280521	0.241	0.021	0	0	CD8+ Cycling (CT103A)
MRM2	0.279971	0.319	0.065	0	0	CD8+ Cycling (CT103A)
INO80B	0.279941	0.261	0.011	0	0	CD8+ Cycling (CT103A)
KLF3	0.278568	0.187	0.011	0	0	CD8+ Cycling (CT103A)
COL6A2	0.27601	0.158	0.01	0	0	CD8+ Cycling (CT103A)
OTULINL	0.27574	0.379	0.117	0	0	CD8+ Cycling (CT103A)
KLRC4	0.275038	0.166	0.001	0	0	CD8+ Cycling (CT103A)
KRIT1	0.274654	0.325	0.09	0	0	CD8+ Cycling (CT103A)
VPS33A	0.26922	0.267	0.036	0	0	CD8+ Cycling (CT103A)
TAX1BP3	0.26909	0.293	0.045	0	0	CD8+ Cycling (CT103A)
SNX15	0.267394	0.221	0.004	0	0	CD8+ Cycling (CT103A)
LINC00861	0.266258	0.177	0.006	0	0	CD8+ Cycling (CT103A)
RNF31	0.265371	0.205	0.005	0	0	CD8+ Cycling (CT103A)
ZNF410	0.263375	0.31	0.065	0	0	CD8+ Cycling (CT103A)
HDAC8	0.261764	0.253	0.035	0	0	CD8+ Cycling (CT103A)
GPN1	0.260485	0.352	0.097	0	0	CD8+ Cycling (CT103A)
AL662797.1	0.259144	0.155	0	0	0	CD8+ Cycling (CT103A)
MTMR1	0.257141	0.256	0.047	0	0	CD8+ Cycling (CT103A)
ST6GALNAC6	0.255681	0.22	0.02	0	0	CD8+ Cycling (CT103A)
AARSD1	0.255324	0.235	0.021	0	0	CD8+ Cycling (CT103A)
ITGB2-AS1	0.248865	0.256	0.058	0	0	CD8+ Cycling (CT103A)
VPS37B	0.246277	0.263	0.051	0	0	CD8+ Cycling (CT103A)
MFSD14A	0.244305	0.342	0.098	0	0	CD8+ Cycling (CT103A)
KAT2B	0.242352	0.232	0.044	0	0	CD8+ Cycling (CT103A)
RBM7	0.242012	0.245	0.039	0	0	CD8+ Cycling (CT103A)
MSTO1	0.238397	0.224	0.034	0	0	CD8+ Cycling (CT103A)
PCYT1A	0.235867	0.288	0.071	0	0	CD8+ Cycling (CT103A)
COX15	0.235468	0.23	0.032	0	0	CD8+ Cycling (CT103A)
BORCS7	0.234637	0.259	0.058	0	0	CD8+ Cycling (CT103A)
PMS2	0.233441	0.29	0.071	0	0	CD8+ Cycling (CT103A)
SPECC1L	0.233131	0.21	0.029	0	0	CD8+ Cycling (CT103A)
SPOUT1	0.232511	0.2	0.004	0	0	CD8+ Cycling (CT103A)
WDFY1	0.231155	0.22	0.04	0	0	CD8+ Cycling (CT103A)
TIGAR	0.227606	0.205	0.022	0	0	CD8+ Cycling (CT103A)
ANAPC10	0.226576	0.257	0.056	0	0	CD8+ Cycling (CT103A)
TXK	0.225159	0.223	0.042	0	0	CD8+ Cycling (CT103A)
AC131971.1	0.224872	0.245	0.036	0	0	CD8+ Cycling (CT103A)
SYNJ2BP	0.223267	0.181	0.007	0	0	CD8+ Cycling (CT103A)
ATF7	0.221975	0.249	0.05	0	0	CD8+ Cycling (CT103A)
NHEJ1	0.221573	0.2	0.012	0	0	CD8+ Cycling (CT103A)
HDHD2	0.220363	0.269	0.05	0	0	CD8+ Cycling (CT103A)
BORCS8	0.217209	0.246	0.043	0	0	CD8+ Cycling (CT103A)
TRANK1	0.211637	0.2	0.032	0	0	CD8+ Cycling (CT103A)
AC015871.1	0.211556	0.183	0	0	0	CD8+ Cycling (CT103A)
LINC00623	0.209447	0.2	0.034	0	0	CD8+ Cycling (CT103A)
STIMATE	0.203918	0.159	0.007	0	0	CD8+ Cycling (CT103A)
C8orf76	0.201322	0.333	0.088	0	0	CD8+ Cycling (CT103A)
GTF2H4	0.20118	0.174	0.008	0	0	CD8+ Cycling (CT103A)
NOTCH2NLC	0.200102	0.15	0.002	0	0	CD8+ Cycling (CT103A)
TEN1	0.199295	0.163	0.003	0	0	CD8+ Cycling (CT103A)
AC119396.1	0.198121	0.178	0.017	0	0	CD8+ Cycling (CT103A)
NBPF19	0.195892	0.158	0.003	0	0	CD8+ Cycling (CT103A)
RASA4	0.188576	0.164	0.007	0	0	CD8+ Cycling (CT103A)
ZNF585A	0.187642	0.167	0.01	0	0	CD8+ Cycling (CT103A)
ABHD14A	0.187604	0.19	0.022	0	0	CD8+ Cycling (CT103A)
LEF1-AS1	0.180839	0.155	0.016	0	0	CD8+ Cycling (CT103A)
FXYD7	0.179438	0.135	0.011	0	0	CD8+ Cycling (CT103A)
TUT1	0.176723	0.17	0.014	0	0	CD8+ Cycling (CT103A)
REG4	0.171174	0.114	0.003	0	0	CD8+ Cycling (CT103A)
HNRNPA1P48	0.167874	0.186	0.019	0	0	CD8+ Cycling (CT103A)
ACSL6	0.162341	0.131	0.004	0	0	CD8+ Cycling (CT103A)
PRR5	0.162105	0.148	0.013	0	0	CD8+ Cycling (CT103A)
AL138724.1	0.16185	0.129	0	0	0	CD8+ Cycling (CT103A)
ADORA2A	0.159435	0.153	0.009	0	0	CD8+ Cycling (CT103A)
FDX2	0.158681	0.147	0.014	0	0	CD8+ Cycling (CT103A)
SLC35A1	0.156223	0.139	0.012	0	0	CD8+ Cycling (CT103A)
F11R	0.155885	0.152	0.014	0	0	CD8+ Cycling (CT103A)
FLCN	0.154823	0.153	0.016	0	0	CD8+ Cycling (CT103A)
IPO4	0.154478	0.136	0.01	0	0	CD8+ Cycling (CT103A)
AC020915.2	0.152191	0.132	0	0	0	CD8+ Cycling (CT103A)
AC092821.3	0.150451	0.113	0	0	0	CD8+ Cycling (CT103A)
FO393401.1	0.147063	0.122	0	0	0	CD8+ Cycling (CT103A)
SGK3	0.138743	0.128	0.007	0	0	CD8+ Cycling (CT103A)
AP002360.1	0.128008	0.115	0	0	0	CD8+ Cycling (CT103A)
TRIM34	0.124463	0.108	0.002	0	0	CD8+ Cycling (CT103A)
PIK3R2	0.121226	0.1	0	0	0	CD8+ Cycling (CT103A)
JMJD7	0.115673	0.104	0.004	4.99e-307	3.06e-302	CD8+ Cycling (CT103A)
SPNS3	0.208009	0.266	0.062	1.31e-306	8.04e-302	CD8+ Cycling (CT103A)
ZNF544	0.206036	0.247	0.054	2.09e-306	1.28e-301	CD8+ Cycling (CT103A)
EEF1AKMT4	0.132076	0.129	0.01	2.22e-306	1.36e-301	CD8+ Cycling (CT103A)
PRRC2B	0.412834	0.576	0.252	3.21e-305	1.97e-300	CD8+ Cycling (CT103A)
LCP2	0.578777	0.834	0.502	4.34e-305	2.67e-300	CD8+ Cycling (CT103A)
CLN6	0.315217	0.398	0.136	8.3e-305	5.1e-300	CD8+ Cycling (CT103A)
PIK3R5	0.213552	0.257	0.058	1.39e-304	8.57e-300	CD8+ Cycling (CT103A)
VARS2	0.136587	0.126	0.009	3.85e-304	2.36e-299	CD8+ Cycling (CT103A)
RRN3	0.246595	0.31	0.085	1e-303	6.17e-299	CD8+ Cycling (CT103A)
ARRB1	0.236638	0.296	0.077	2.32e-303	1.42e-298	CD8+ Cycling (CT103A)
SYNE3	0.30925	0.368	0.118	4.32e-301	2.65e-296	CD8+ Cycling (CT103A)
DLEU2	0.309833	0.368	0.118	9.86e-301	6.06e-296	CD8+ Cycling (CT103A)
STAU2	0.24194	0.333	0.098	5.42e-300	3.33e-295	CD8+ Cycling (CT103A)
ABCD2	0.287578	0.292	0.078	6.04e-299	3.71e-294	CD8+ Cycling (CT103A)
B2M	0.314797	1	0.999	8.83e-299	5.42e-294	CD8+ Cycling (CT103A)
TAGAP	0.241314	0.228	0.047	2.6e-298	1.6e-293	CD8+ Cycling (CT103A)
GZMM	0.397562	0.534	0.222	9.87e-298	6.06e-293	CD8+ Cycling (CT103A)
IKBKE	0.287736	0.404	0.139	1.04e-297	6.36e-293	CD8+ Cycling (CT103A)
ESYT2	0.356656	0.469	0.182	1.39e-297	8.54e-293	CD8+ Cycling (CT103A)
SLC35A3	0.174275	0.165	0.023	5.71e-296	3.51e-291	CD8+ Cycling (CT103A)
SYNC	0.34624	0.526	0.214	2.79e-295	1.71e-290	CD8+ Cycling (CT103A)
TMIGD2	0.173105	0.153	0.018	3.57e-295	2.19e-290	CD8+ Cycling (CT103A)
CAP1	0.516466	0.947	0.77	1.12e-294	6.88e-290	CD8+ Cycling (CT103A)
CYTOR	0.384867	0.636	0.291	1.14e-294	7.03e-290	CD8+ Cycling (CT103A)
DGKZ	0.372851	0.543	0.233	4.26e-294	2.62e-289	CD8+ Cycling (CT103A)
CD44	0.528868	0.662	0.334	5.33e-294	3.27e-289	CD8+ Cycling (CT103A)
RBL2	0.417842	0.644	0.306	2.59e-293	1.59e-288	CD8+ Cycling (CT103A)
USP7	0.300998	0.448	0.166	5.39e-292	3.31e-287	CD8+ Cycling (CT103A)
CCR5	0.17074	0.104	0.005	9.09e-292	5.58e-287	CD8+ Cycling (CT103A)
RAD50	0.35276	0.494	0.2	2.76e-291	1.7e-286	CD8+ Cycling (CT103A)
C11orf21	0.177343	0.218	0.043	5.13e-291	3.15e-286	CD8+ Cycling (CT103A)
MIR4435-2HG	0.294708	0.482	0.183	6.64e-291	4.08e-286	CD8+ Cycling (CT103A)
SSBP3	0.265925	0.361	0.116	5.45e-290	3.35e-285	CD8+ Cycling (CT103A)
SNRK	0.270493	0.349	0.109	1.02e-289	6.27e-285	CD8+ Cycling (CT103A)
SPATA13	0.261944	0.3	0.083	1.76e-289	1.08e-284	CD8+ Cycling (CT103A)
ZNF217	0.364772	0.461	0.178	4.43e-289	2.72e-284	CD8+ Cycling (CT103A)
HLA-DQA1	0.500223	0.754	0.401	7.7e-289	4.73e-284	CD8+ Cycling (CT103A)
MAD1L1	0.271928	0.392	0.132	7.01e-287	4.3e-282	CD8+ Cycling (CT103A)
C1orf162	0.238808	0.189	0.033	1.34e-286	8.22e-282	CD8+ Cycling (CT103A)
TSIX	0.117361	0.11	0.007	1.62e-286	9.96e-282	CD8+ Cycling (CT103A)
RHOC	0.387996	0.472	0.193	3.97e-286	2.44e-281	CD8+ Cycling (CT103A)
HLA-DMB	0.264255	0.348	0.11	8.72e-286	5.36e-281	CD8+ Cycling (CT103A)
IPCEF1	0.150796	0.107	0.006	2.07e-285	1.27e-280	CD8+ Cycling (CT103A)
ZNF22	0.302461	0.567	0.246	8.5e-284	5.22e-279	CD8+ Cycling (CT103A)
MSH5	0.196116	0.216	0.045	2.12e-283	1.3e-278	CD8+ Cycling (CT103A)
TAB2	0.416701	0.55	0.242	7.38e-283	4.53e-278	CD8+ Cycling (CT103A)
OXNAD1	0.284958	0.434	0.161	8.47e-283	5.2e-278	CD8+ Cycling (CT103A)
FCER1G	0.235976	0.124	0.011	3.14e-282	1.93e-277	CD8+ Cycling (CT103A)
E2F2	0.211945	0.285	0.075	5.63e-282	3.46e-277	CD8+ Cycling (CT103A)
EPB41	0.365444	0.545	0.234	2.37e-280	1.46e-275	CD8+ Cycling (CT103A)
NPAT	0.277735	0.391	0.136	5.86e-280	3.6e-275	CD8+ Cycling (CT103A)
CORO2A	0.190457	0.21	0.042	1.16e-278	7.11e-274	CD8+ Cycling (CT103A)
GBP2	0.50916	0.785	0.462	1.98e-278	1.22e-273	CD8+ Cycling (CT103A)
C7orf25	0.116657	0.106	0.006	2.92e-278	1.79e-273	CD8+ Cycling (CT103A)
EIF2S3	0.503542	0.795	0.467	1.29e-277	7.96e-273	CD8+ Cycling (CT103A)
GET1	0.163523	0.215	0.045	1.41e-277	8.68e-273	CD8+ Cycling (CT103A)
GNB1	0.509288	0.805	0.454	1.78e-277	1.09e-272	CD8+ Cycling (CT103A)
CAB39	0.444509	0.622	0.301	2.29e-277	1.41e-272	CD8+ Cycling (CT103A)
PRAF2	0.203447	0.295	0.083	9.96e-277	6.12e-272	CD8+ Cycling (CT103A)
SNX10	0.378281	0.655	0.32	4.99e-276	3.06e-271	CD8+ Cycling (CT103A)
MTHFS	0.231129	0.425	0.154	5.18e-276	3.18e-271	CD8+ Cycling (CT103A)
HERC3	0.138625	0.105	0.006	6.91e-276	4.24e-271	CD8+ Cycling (CT103A)
GABARAP	0.494799	0.872	0.673	2.76e-275	1.69e-270	CD8+ Cycling (CT103A)
ZNF512	0.199361	0.2	0.039	7.59e-275	4.66e-270	CD8+ Cycling (CT103A)
ARHGAP30	0.478632	0.759	0.435	7.69e-275	4.72e-270	CD8+ Cycling (CT103A)
PARP14	0.355805	0.458	0.182	3.07e-274	1.89e-269	CD8+ Cycling (CT103A)
P2RY8	0.337045	0.554	0.242	3.41e-274	2.09e-269	CD8+ Cycling (CT103A)
FABP5	0.633018	0.705	0.397	1.37e-273	8.42e-269	CD8+ Cycling (CT103A)
STX16	0.310078	0.393	0.14	3.42e-273	2.1e-268	CD8+ Cycling (CT103A)
POLD4	0.334438	0.599	0.279	2.54e-272	1.56e-267	CD8+ Cycling (CT103A)
CDKN1B	0.351388	0.562	0.25	6.37e-272	3.91e-267	CD8+ Cycling (CT103A)
NIN	0.33464	0.465	0.189	7.78e-272	4.78e-267	CD8+ Cycling (CT103A)
GZMK	0.469848	0.165	0.026	1.97e-271	1.21e-266	CD8+ Cycling (CT103A)
LINC01871	0.650297	0.739	0.449	3.17e-271	1.94e-266	CD8+ Cycling (CT103A)
CCR2	0.173586	0.106	0.007	5.81e-271	3.57e-266	CD8+ Cycling (CT103A)
MMP25-AS1	0.350784	0.469	0.19	2.4e-270	1.47e-265	CD8+ Cycling (CT103A)
NBEAL1	0.195951	0.286	0.079	5.47e-270	3.36e-265	CD8+ Cycling (CT103A)
AP1S2	0.277333	0.485	0.198	8.34e-270	5.12e-265	CD8+ Cycling (CT103A)
SCML4	0.135101	0.103	0.006	1.3e-269	7.97e-265	CD8+ Cycling (CT103A)
STRADA	0.199889	0.31	0.092	2.09e-269	1.28e-264	CD8+ Cycling (CT103A)
BOD1L1	0.41191	0.581	0.274	5.47e-269	3.36e-264	CD8+ Cycling (CT103A)
TAPBPL	0.240565	0.352	0.117	6.59e-269	4.05e-264	CD8+ Cycling (CT103A)
POLR2J	0.254456	0.519	0.221	1.72e-268	1.06e-263	CD8+ Cycling (CT103A)
NRAS	0.288651	0.417	0.155	2.13e-268	1.31e-263	CD8+ Cycling (CT103A)
ZNF626	0.115908	0.108	0.007	4.56e-268	2.8e-263	CD8+ Cycling (CT103A)
IKZF3	0.287471	0.304	0.09	9.88e-268	6.07e-263	CD8+ Cycling (CT103A)
HPGD	0.363423	0.399	0.143	1.91e-267	1.18e-262	CD8+ Cycling (CT103A)
GATC	0.202049	0.248	0.062	1.48e-266	9.07e-262	CD8+ Cycling (CT103A)
TTN	0.297738	0.218	0.048	2.92e-265	1.8e-260	CD8+ Cycling (CT103A)
DYRK2	0.214407	0.244	0.061	5.61e-265	3.44e-260	CD8+ Cycling (CT103A)
SIT1	0.516923	0.799	0.497	3.75e-264	2.3e-259	CD8+ Cycling (CT103A)
SH3BP1	0.340173	0.614	0.292	1.15e-263	7.06e-259	CD8+ Cycling (CT103A)
NDUFB1	0.419055	0.742	0.415	1.62e-263	9.97e-259	CD8+ Cycling (CT103A)
RPL39	0.343185	0.989	0.989	5.41e-263	3.32e-258	CD8+ Cycling (CT103A)
DENND10	0.213882	0.373	0.128	6.32e-263	3.88e-258	CD8+ Cycling (CT103A)
TGFBR2	0.289942	0.401	0.146	1.26e-262	7.73e-258	CD8+ Cycling (CT103A)
CAPZB	0.413435	0.957	0.831	3.32e-262	2.04e-257	CD8+ Cycling (CT103A)
BCL2	0.376023	0.436	0.174	1.11e-261	6.8e-257	CD8+ Cycling (CT103A)
CPNE2	0.176914	0.215	0.048	5.92e-260	3.64e-255	CD8+ Cycling (CT103A)
MAML1	0.224752	0.3	0.089	6.03e-260	3.71e-255	CD8+ Cycling (CT103A)
CELF2	0.458146	0.749	0.417	7.45e-260	4.58e-255	CD8+ Cycling (CT103A)
KCNA3	0.267756	0.397	0.146	5.95e-259	3.65e-254	CD8+ Cycling (CT103A)
ANKRD44	0.411656	0.661	0.339	1.62e-258	9.95e-254	CD8+ Cycling (CT103A)
NBL1	0.206256	0.29	0.085	1.69e-258	1.04e-253	CD8+ Cycling (CT103A)
AC093157.1	0.202872	0.228	0.054	2.04e-258	1.25e-253	CD8+ Cycling (CT103A)
SLC9A9	0.201015	0.241	0.06	4.47e-257	2.75e-252	CD8+ Cycling (CT103A)
IKZF1	0.491202	0.835	0.526	1.02e-256	6.28e-252	CD8+ Cycling (CT103A)
AKTIP	0.208757	0.305	0.093	3.5e-256	2.15e-251	CD8+ Cycling (CT103A)
TM9SF1	0.188818	0.302	0.091	3.79e-256	2.33e-251	CD8+ Cycling (CT103A)
RWDD3	0.141508	0.231	0.055	5.85e-256	3.59e-251	CD8+ Cycling (CT103A)
MTFP1	0.311549	0.558	0.255	1.57e-255	9.66e-251	CD8+ Cycling (CT103A)
ZNF37A	0.23293	0.279	0.08	4.6e-255	2.83e-250	CD8+ Cycling (CT103A)
MATK	0.206548	0.192	0.039	1.09e-254	6.67e-250	CD8+ Cycling (CT103A)
MORC2	0.169205	0.155	0.024	1.95e-254	1.2e-249	CD8+ Cycling (CT103A)
CD53	0.509843	0.868	0.636	3.18e-254	1.96e-249	CD8+ Cycling (CT103A)
UBTF	0.3952	0.649	0.33	3.96e-254	2.43e-249	CD8+ Cycling (CT103A)
CASP7	0.200949	0.265	0.073	9.15e-254	5.62e-249	CD8+ Cycling (CT103A)
TPST2	0.295516	0.435	0.172	1.54e-253	9.47e-249	CD8+ Cycling (CT103A)
SP110	0.367585	0.647	0.325	3.91e-253	2.4e-248	CD8+ Cycling (CT103A)
MYO1F	0.305575	0.491	0.207	4.59e-253	2.82e-248	CD8+ Cycling (CT103A)
APOL6	0.302525	0.44	0.175	4.99e-253	3.06e-248	CD8+ Cycling (CT103A)
IL6ST	0.246323	0.251	0.066	6.36e-253	3.9e-248	CD8+ Cycling (CT103A)
UBE2Q1	0.24121	0.38	0.137	6.5e-253	3.99e-248	CD8+ Cycling (CT103A)
CASP8	0.299915	0.501	0.213	1.44e-252	8.83e-248	CD8+ Cycling (CT103A)
ITGB7	0.445294	0.761	0.431	2e-252	1.23e-247	CD8+ Cycling (CT103A)
ZNFX1	0.281591	0.387	0.142	2.05e-252	1.26e-247	CD8+ Cycling (CT103A)
DTX2	0.156997	0.198	0.041	3.68e-252	2.26e-247	CD8+ Cycling (CT103A)
ELF1	0.397484	0.706	0.381	1.27e-251	7.82e-247	CD8+ Cycling (CT103A)
ALYREF	0.474494	0.816	0.463	3.05e-251	1.87e-246	CD8+ Cycling (CT103A)
CASP1	0.266508	0.37	0.133	5.09e-251	3.13e-246	CD8+ Cycling (CT103A)
HLA-DRA	0.575185	0.951	0.727	1.54e-250	9.47e-246	CD8+ Cycling (CT103A)
KDM5C	0.231606	0.305	0.095	7.6e-250	4.67e-245	CD8+ Cycling (CT103A)
VPS33B	0.11687	0.103	0.008	1.7e-249	1.04e-244	CD8+ Cycling (CT103A)
COA8	0.221118	0.356	0.124	3.35e-249	2.06e-244	CD8+ Cycling (CT103A)
WDR45	0.220419	0.349	0.12	3.44e-249	2.11e-244	CD8+ Cycling (CT103A)
RRAS2	0.278094	0.458	0.19	6.99e-249	4.29e-244	CD8+ Cycling (CT103A)
WDR92	0.112609	0.115	0.011	9.89e-249	6.07e-244	CD8+ Cycling (CT103A)
PAGR1	0.279622	0.551	0.25	1.4e-248	8.61e-244	CD8+ Cycling (CT103A)
ARID2	0.236475	0.313	0.1	2.66e-248	1.63e-243	CD8+ Cycling (CT103A)
ICE2	0.260318	0.4	0.151	3.11e-248	1.91e-243	CD8+ Cycling (CT103A)
SMARCE1	0.338158	0.657	0.333	4.04e-248	2.48e-243	CD8+ Cycling (CT103A)
CA5B	0.147832	0.203	0.044	5.98e-248	3.67e-243	CD8+ Cycling (CT103A)
AK2	0.390245	0.656	0.338	3.35e-247	2.06e-242	CD8+ Cycling (CT103A)
CYTH4	0.249868	0.378	0.138	3.5e-247	2.15e-242	CD8+ Cycling (CT103A)
TRAK2	0.245813	0.293	0.09	3.65e-247	2.24e-242	CD8+ Cycling (CT103A)
DBNDD2	0.146551	0.139	0.019	1.24e-246	7.59e-242	CD8+ Cycling (CT103A)
VOPP1	0.286446	0.46	0.192	1.94e-246	1.19e-241	CD8+ Cycling (CT103A)
ZNF836	0.11682	0.122	0.013	9.78e-246	6.01e-241	CD8+ Cycling (CT103A)
SEMA4D	0.319571	0.548	0.251	1.41e-245	8.69e-241	CD8+ Cycling (CT103A)
PRKCH	0.341374	0.598	0.287	3.19e-245	1.96e-240	CD8+ Cycling (CT103A)
CDC42SE1	0.397444	0.727	0.397	3.46e-245	2.12e-240	CD8+ Cycling (CT103A)
OGT	0.367416	0.537	0.246	7.74e-245	4.76e-240	CD8+ Cycling (CT103A)
PDPK1	0.184643	0.264	0.074	1.27e-244	7.8e-240	CD8+ Cycling (CT103A)
ZNF91	0.196639	0.247	0.066	4.82e-244	2.96e-239	CD8+ Cycling (CT103A)
SEC61G	0.531117	0.882	0.721	6.17e-244	3.79e-239	CD8+ Cycling (CT103A)
RBM15B	0.250468	0.415	0.161	1.15e-243	7.08e-239	CD8+ Cycling (CT103A)
ASAP1	0.14759	0.157	0.026	1.78e-243	1.09e-238	CD8+ Cycling (CT103A)
TRABD2A	0.249401	0.42	0.164	2.32e-243	1.42e-238	CD8+ Cycling (CT103A)
HECA	0.247386	0.336	0.114	4.46e-243	2.74e-238	CD8+ Cycling (CT103A)
EPSTI1	0.262157	0.366	0.132	8.22e-243	5.05e-238	CD8+ Cycling (CT103A)
FMC1	0.200555	0.305	0.098	2.85e-242	1.75e-237	CD8+ Cycling (CT103A)
TGFBR1	0.213104	0.219	0.054	2.81e-241	1.73e-236	CD8+ Cycling (CT103A)
FOXN3	0.27547	0.386	0.146	3.61e-241	2.22e-236	CD8+ Cycling (CT103A)
CKAP5	0.479455	0.62	0.324	4.73e-241	2.91e-236	CD8+ Cycling (CT103A)
POM121C	0.243349	0.344	0.12	6.26e-241	3.85e-236	CD8+ Cycling (CT103A)
GIMAP2	0.225361	0.344	0.12	7.32e-241	4.5e-236	CD8+ Cycling (CT103A)
RESF1	0.390339	0.585	0.285	1.17e-240	7.17e-236	CD8+ Cycling (CT103A)
LAIR1	0.157798	0.103	0.008	2.59e-240	1.59e-235	CD8+ Cycling (CT103A)
GSR	0.302779	0.338	0.119	3.07e-240	1.89e-235	CD8+ Cycling (CT103A)
WBP1	0.228954	0.457	0.187	6.63e-240	4.07e-235	CD8+ Cycling (CT103A)
RBIS	0.449091	0.77	0.485	2.24e-239	1.38e-234	CD8+ Cycling (CT103A)
FGD3	0.234286	0.431	0.17	2.37e-239	1.46e-234	CD8+ Cycling (CT103A)
CASP2	0.258375	0.417	0.165	5.15e-239	3.16e-234	CD8+ Cycling (CT103A)
RPS28	0.302761	0.995	0.991	9.68e-239	5.95e-234	CD8+ Cycling (CT103A)
HLA-DOA	0.182494	0.212	0.051	1.06e-238	6.53e-234	CD8+ Cycling (CT103A)
AP3S2	0.140969	0.168	0.031	1.25e-238	7.71e-234	CD8+ Cycling (CT103A)
AKAP13	0.365093	0.612	0.305	3.61e-238	2.22e-233	CD8+ Cycling (CT103A)
CD8B2	0.134703	0.156	0.026	4.53e-238	2.78e-233	CD8+ Cycling (CT103A)
HAPLN3	0.248632	0.366	0.134	9.93e-238	6.1e-233	CD8+ Cycling (CT103A)
ADAR	0.37675	0.677	0.353	1.27e-237	7.83e-233	CD8+ Cycling (CT103A)
HCFC1	0.284713	0.501	0.22	1.68e-237	1.03e-232	CD8+ Cycling (CT103A)
KIAA1143	0.215432	0.386	0.145	4.45e-237	2.74e-232	CD8+ Cycling (CT103A)
ITCH	0.199417	0.279	0.084	5.18e-237	3.18e-232	CD8+ Cycling (CT103A)
NLRC3	0.228054	0.359	0.128	5.39e-237	3.31e-232	CD8+ Cycling (CT103A)
KHSRP	0.270977	0.477	0.203	1.56e-236	9.58e-232	CD8+ Cycling (CT103A)
SEC22B	0.266288	0.5	0.22	6.76e-236	4.16e-231	CD8+ Cycling (CT103A)
LY9	0.18323	0.168	0.032	1.12e-235	6.89e-231	CD8+ Cycling (CT103A)
TRG-AS1	0.259888	0.342	0.12	1.15e-235	7.07e-231	CD8+ Cycling (CT103A)
SUMO2	0.346318	0.938	0.833	2.26e-235	1.39e-230	CD8+ Cycling (CT103A)
PTPRJ	0.277081	0.376	0.142	2.43e-235	1.5e-230	CD8+ Cycling (CT103A)
DOCK11	0.235631	0.321	0.108	3.19e-235	1.96e-230	CD8+ Cycling (CT103A)
ZMYM6	0.148952	0.128	0.017	4.4e-235	2.7e-230	CD8+ Cycling (CT103A)
KDM4A	0.172358	0.169	0.032	5.23e-235	3.21e-230	CD8+ Cycling (CT103A)
TTC9	0.210901	0.236	0.063	5.31e-235	3.26e-230	CD8+ Cycling (CT103A)
DDX60L	0.167479	0.143	0.022	5.95e-235	3.66e-230	CD8+ Cycling (CT103A)
HNRNPH1	0.422039	0.721	0.401	1.37e-234	8.42e-230	CD8+ Cycling (CT103A)
IKZF2	0.184159	0.144	0.022	1.39e-234	8.52e-230	CD8+ Cycling (CT103A)
RPL7A	0.292346	0.998	0.995	4.77e-234	2.93e-229	CD8+ Cycling (CT103A)
EIF1AX	0.399101	0.69	0.383	4.43e-233	2.72e-228	CD8+ Cycling (CT103A)
AL138963.4	0.937954	0.485	0.222	4.59e-233	2.82e-228	CD8+ Cycling (CT103A)
C16orf54	0.208611	0.28	0.086	4.7e-233	2.89e-228	CD8+ Cycling (CT103A)
EPS15	0.278679	0.454	0.191	9.2e-233	5.65e-228	CD8+ Cycling (CT103A)
STK38	0.25321	0.369	0.137	1.65e-232	1.01e-227	CD8+ Cycling (CT103A)
SYS1	0.179172	0.208	0.05	1.11e-231	6.79e-227	CD8+ Cycling (CT103A)
MAP4K4	0.267668	0.364	0.137	1.19e-231	7.31e-227	CD8+ Cycling (CT103A)
RPS29	0.38964	0.956	0.875	1.28e-231	7.89e-227	CD8+ Cycling (CT103A)
SCLY	0.164998	0.224	0.057	1.62e-231	9.97e-227	CD8+ Cycling (CT103A)
AL365361.1	0.135276	0.158	0.028	1.98e-231	1.22e-226	CD8+ Cycling (CT103A)
ITM2B	0.451334	0.874	0.606	2.38e-231	1.46e-226	CD8+ Cycling (CT103A)
CUX1	0.204573	0.309	0.102	2.91e-231	1.79e-226	CD8+ Cycling (CT103A)
NUTM2A-AS1	0.275041	0.432	0.177	3.56e-231	2.19e-226	CD8+ Cycling (CT103A)
UQCRB	0.405054	0.902	0.746	8.87e-231	5.45e-226	CD8+ Cycling (CT103A)
CCPG1	0.15469	0.197	0.045	2.88e-230	1.77e-225	CD8+ Cycling (CT103A)
STIM2	0.27641	0.379	0.145	7.67e-230	4.71e-225	CD8+ Cycling (CT103A)
PARP9	0.293488	0.399	0.159	1.15e-229	7.06e-225	CD8+ Cycling (CT103A)
ANAPC7	0.188604	0.308	0.101	2.59e-229	1.59e-224	CD8+ Cycling (CT103A)
ITPKB	0.18289	0.192	0.043	5.6e-229	3.44e-224	CD8+ Cycling (CT103A)
HELB	0.230504	0.277	0.086	9.79e-229	6.01e-224	CD8+ Cycling (CT103A)
PET100	0.284962	0.636	0.323	1.02e-228	6.28e-224	CD8+ Cycling (CT103A)
SNTB1	0.217491	0.264	0.079	1.37e-228	8.39e-224	CD8+ Cycling (CT103A)
STT3A	0.311468	0.578	0.281	8.58e-228	5.27e-223	CD8+ Cycling (CT103A)
PRKAA1	0.230873	0.353	0.13	1e-227	6.17e-223	CD8+ Cycling (CT103A)
APOL3	0.220966	0.357	0.131	1.5e-227	9.24e-223	CD8+ Cycling (CT103A)
KMT2C	0.293805	0.403	0.161	1.7e-227	1.04e-222	CD8+ Cycling (CT103A)
TRBC2	0.536756	0.83	0.554	3.42e-227	2.1e-222	CD8+ Cycling (CT103A)
MYO9B	0.302124	0.486	0.216	4.84e-227	2.97e-222	CD8+ Cycling (CT103A)
TTC4	0.154592	0.193	0.044	1.06e-226	6.53e-222	CD8+ Cycling (CT103A)
SMAD3	0.239093	0.331	0.116	1.17e-226	7.22e-222	CD8+ Cycling (CT103A)
CD247	0.399458	0.795	0.482	1.43e-226	8.8e-222	CD8+ Cycling (CT103A)
MED15	0.271302	0.51	0.232	8.11e-226	4.99e-221	CD8+ Cycling (CT103A)
PDS5A	0.363516	0.644	0.332	8.31e-226	5.1e-221	CD8+ Cycling (CT103A)
SKP1	0.420911	0.872	0.658	1.04e-225	6.36e-221	CD8+ Cycling (CT103A)
MGAT4A	0.259253	0.469	0.204	1.09e-225	6.71e-221	CD8+ Cycling (CT103A)
MBP	0.408787	0.753	0.44	1.59e-225	9.77e-221	CD8+ Cycling (CT103A)
GLIPR2	0.267611	0.387	0.153	6.79e-225	4.17e-220	CD8+ Cycling (CT103A)
CRCP	0.160138	0.236	0.064	7.43e-225	4.56e-220	CD8+ Cycling (CT103A)
NFKB1	0.325696	0.505	0.231	3.56e-224	2.19e-219	CD8+ Cycling (CT103A)
UMAD1	0.172913	0.184	0.041	3.77e-224	2.31e-219	CD8+ Cycling (CT103A)
ADA	0.300895	0.594	0.292	4.04e-224	2.48e-219	CD8+ Cycling (CT103A)
PIK3CG	0.196058	0.257	0.075	5e-224	3.07e-219	CD8+ Cycling (CT103A)
PTEN	0.293849	0.524	0.241	8.93e-224	5.49e-219	CD8+ Cycling (CT103A)
CUL4A	0.266458	0.452	0.192	1.71e-223	1.05e-218	CD8+ Cycling (CT103A)
MYL12A	0.372813	0.982	0.962	2.06e-223	1.26e-218	CD8+ Cycling (CT103A)
DTX3L	0.22029	0.294	0.096	4.24e-223	2.61e-218	CD8+ Cycling (CT103A)
TMEM238	0.289443	0.484	0.219	7.34e-223	4.51e-218	CD8+ Cycling (CT103A)
UPF2	0.26726	0.479	0.212	1.3e-222	7.98e-218	CD8+ Cycling (CT103A)
PHKG2	0.18884	0.267	0.083	1.42e-222	8.72e-218	CD8+ Cycling (CT103A)
MED4	0.260134	0.565	0.269	3.61e-222	2.22e-217	CD8+ Cycling (CT103A)
SH2D3C	0.261174	0.32	0.113	5.88e-222	3.61e-217	CD8+ Cycling (CT103A)
RPL7L1	0.317294	0.584	0.291	6.09e-222	3.74e-217	CD8+ Cycling (CT103A)
BCL9L	0.181467	0.198	0.047	1.14e-221	6.99e-217	CD8+ Cycling (CT103A)
BIN1	0.29082	0.641	0.327	2.58e-221	1.59e-216	CD8+ Cycling (CT103A)
DOCK9	0.206848	0.192	0.045	3.81e-221	2.34e-216	CD8+ Cycling (CT103A)
MFHAS1	0.270097	0.452	0.195	5.43e-221	3.34e-216	CD8+ Cycling (CT103A)
UBLCP1	0.22493	0.444	0.187	1.62e-220	9.98e-216	CD8+ Cycling (CT103A)
SRSF6	0.223169	0.362	0.136	2.98e-220	1.83e-215	CD8+ Cycling (CT103A)
C21orf91	0.185233	0.303	0.101	9.52e-220	5.85e-215	CD8+ Cycling (CT103A)
KIAA0040	0.235076	0.418	0.171	1.7e-219	1.05e-214	CD8+ Cycling (CT103A)
HSPA13	0.276963	0.395	0.161	5.64e-219	3.46e-214	CD8+ Cycling (CT103A)
ATF7IP	0.304951	0.457	0.2	4.83e-218	2.97e-213	CD8+ Cycling (CT103A)
SETX	0.28925	0.494	0.225	8.33e-218	5.12e-213	CD8+ Cycling (CT103A)
ADSL	0.32795	0.706	0.391	2e-217	1.23e-212	CD8+ Cycling (CT103A)
FRYL	0.279879	0.476	0.212	3.77e-217	2.32e-212	CD8+ Cycling (CT103A)
TWF1	0.189875	0.269	0.084	1.51e-216	9.26e-212	CD8+ Cycling (CT103A)
HLA-DRB5	0.429824	0.859	0.553	2.32e-216	1.43e-211	CD8+ Cycling (CT103A)
XRN1	0.300572	0.47	0.209	1.21e-215	7.46e-211	CD8+ Cycling (CT103A)
PIAS1	0.230225	0.412	0.171	5.71e-215	3.51e-210	CD8+ Cycling (CT103A)
DIDO1	0.244655	0.385	0.152	6.9e-215	4.24e-210	CD8+ Cycling (CT103A)
CRLF3	0.250082	0.447	0.194	1.18e-214	7.24e-210	CD8+ Cycling (CT103A)
PIK3IP1	0.198539	0.227	0.063	1.21e-213	7.46e-209	CD8+ Cycling (CT103A)
ESYT1	0.348338	0.64	0.342	1.98e-213	1.22e-208	CD8+ Cycling (CT103A)
NFE2L2	0.257954	0.475	0.213	2.2e-213	1.35e-208	CD8+ Cycling (CT103A)
KDM3A	0.200997	0.266	0.083	2.57e-213	1.58e-208	CD8+ Cycling (CT103A)
VPS4A	0.198514	0.491	0.218	3.54e-213	2.18e-208	CD8+ Cycling (CT103A)
MAN2B1	0.203004	0.411	0.167	4.67e-213	2.87e-208	CD8+ Cycling (CT103A)
KNL1	0.485868	0.522	0.267	6.15e-213	3.78e-208	CD8+ Cycling (CT103A)
PPP1CB	0.27664	0.596	0.297	1.33e-212	8.2e-208	CD8+ Cycling (CT103A)
LARP4B	0.277274	0.4	0.164	1.67e-212	1.03e-207	CD8+ Cycling (CT103A)
ABHD16A	0.145281	0.265	0.081	2.62e-212	1.61e-207	CD8+ Cycling (CT103A)
NCAPD2	0.373853	0.627	0.339	3.23e-212	1.98e-207	CD8+ Cycling (CT103A)
NCR3	0.457288	0.574	0.303	1.39e-211	8.55e-207	CD8+ Cycling (CT103A)
GIMAP8	0.162092	0.16	0.032	8.61e-211	5.29e-206	CD8+ Cycling (CT103A)
STK4	0.383087	0.77	0.454	9.87e-211	6.07e-206	CD8+ Cycling (CT103A)
USP15	0.347675	0.656	0.348	1.04e-210	6.38e-206	CD8+ Cycling (CT103A)
CLN5	0.13234	0.152	0.029	1.11e-210	6.8e-206	CD8+ Cycling (CT103A)
SRCAP	0.194069	0.215	0.058	1.38e-210	8.49e-206	CD8+ Cycling (CT103A)
RAP1B	0.422252	0.87	0.62	3.49e-210	2.15e-205	CD8+ Cycling (CT103A)
FOXJ3	0.261643	0.277	0.091	4.42e-210	2.72e-205	CD8+ Cycling (CT103A)
SPIN1	0.222863	0.336	0.125	5.58e-210	3.43e-205	CD8+ Cycling (CT103A)
OSBP	0.268951	0.445	0.194	8.91e-210	5.47e-205	CD8+ Cycling (CT103A)
CYLD	0.371504	0.687	0.382	3.05e-209	1.87e-204	CD8+ Cycling (CT103A)
LRRC57	0.127719	0.14	0.024	3.16e-209	1.94e-204	CD8+ Cycling (CT103A)
ZNF652	0.178951	0.229	0.065	3.6e-209	2.21e-204	CD8+ Cycling (CT103A)
PRKCQ	0.186101	0.371	0.144	2.96e-208	1.82e-203	CD8+ Cycling (CT103A)
ERBIN	0.204956	0.325	0.118	5.53e-208	3.4e-203	CD8+ Cycling (CT103A)
RNF144A	0.266686	0.275	0.092	6.94e-208	4.26e-203	CD8+ Cycling (CT103A)
CRIM1	0.153621	0.109	0.013	1.34e-207	8.26e-203	CD8+ Cycling (CT103A)
RPL35A	0.265845	0.994	0.984	2.2e-207	1.35e-202	CD8+ Cycling (CT103A)
CBX5	0.317876	0.639	0.338	2.47e-207	1.52e-202	CD8+ Cycling (CT103A)
ZNF480	0.164584	0.259	0.081	3.6e-207	2.21e-202	CD8+ Cycling (CT103A)
KRAS	0.3399	0.665	0.362	4.66e-207	2.86e-202	CD8+ Cycling (CT103A)
NSA2	0.355114	0.739	0.433	7.89e-207	4.85e-202	CD8+ Cycling (CT103A)
CLSTN1	0.192296	0.319	0.115	9.08e-207	5.58e-202	CD8+ Cycling (CT103A)
ADD1	0.316115	0.635	0.332	4.08e-206	2.5e-201	CD8+ Cycling (CT103A)
GBP3	0.147384	0.184	0.043	6.43e-206	3.95e-201	CD8+ Cycling (CT103A)
NFX1	0.243322	0.349	0.135	3.16e-205	1.94e-200	CD8+ Cycling (CT103A)
IMPAD1	0.240927	0.326	0.122	3.73e-205	2.29e-200	CD8+ Cycling (CT103A)
USP11	0.210611	0.374	0.149	4.28e-205	2.63e-200	CD8+ Cycling (CT103A)
CD300A	0.149631	0.183	0.043	7.03e-205	4.32e-200	CD8+ Cycling (CT103A)
HLA-DPB1	0.543143	0.831	0.564	1.23e-204	7.58e-200	CD8+ Cycling (CT103A)
APOL2	0.193048	0.293	0.101	1.26e-204	7.73e-200	CD8+ Cycling (CT103A)
CDKN2C	0.173205	0.258	0.08	1.83e-204	1.12e-199	CD8+ Cycling (CT103A)
MARF1	0.17502	0.217	0.06	2.1e-204	1.29e-199	CD8+ Cycling (CT103A)
TOP2A	0.766819	0.745	0.508	2.44e-204	1.5e-199	CD8+ Cycling (CT103A)
UBQLN2	0.250517	0.428	0.185	6.64e-204	4.08e-199	CD8+ Cycling (CT103A)
TNIK	0.249533	0.41	0.174	8.86e-204	5.44e-199	CD8+ Cycling (CT103A)
MACF1	0.452088	0.731	0.433	1.71e-203	1.05e-198	CD8+ Cycling (CT103A)
CNOT1	0.236045	0.44	0.191	2.77e-203	1.7e-198	CD8+ Cycling (CT103A)
STAG2	0.281814	0.548	0.267	3.33e-203	2.04e-198	CD8+ Cycling (CT103A)
HNRNPDL	0.405816	0.915	0.755	3.9e-203	2.4e-198	CD8+ Cycling (CT103A)
TRIP12	0.314901	0.489	0.229	9.36e-203	5.75e-198	CD8+ Cycling (CT103A)
RPS4X	0.235579	0.999	0.997	1.26e-202	7.73e-198	CD8+ Cycling (CT103A)
MPHOSPH9	0.239746	0.409	0.174	1.91e-202	1.17e-197	CD8+ Cycling (CT103A)
RARA	0.187794	0.299	0.105	2.78e-202	1.71e-197	CD8+ Cycling (CT103A)
RASSF3	0.171242	0.204	0.054	6.37e-202	3.91e-197	CD8+ Cycling (CT103A)
HLA-DRB1	0.438971	0.946	0.715	7.19e-202	4.42e-197	CD8+ Cycling (CT103A)
FNTA	0.248832	0.584	0.293	2.24e-201	1.38e-196	CD8+ Cycling (CT103A)
IQGAP2	0.413654	0.719	0.422	3e-201	1.84e-196	CD8+ Cycling (CT103A)
RBMS1	0.28132	0.558	0.277	4.79e-201	2.94e-196	CD8+ Cycling (CT103A)
GALT	0.205154	0.295	0.104	2.91e-200	1.79e-195	CD8+ Cycling (CT103A)
ATP5F1E	0.335794	0.949	0.916	4.01e-200	2.46e-195	CD8+ Cycling (CT103A)
BID	0.159442	0.224	0.064	4.59e-200	2.82e-195	CD8+ Cycling (CT103A)
CCDC88C	0.299861	0.529	0.257	9.67e-200	5.94e-195	CD8+ Cycling (CT103A)
AC008875.3	0.172516	0.253	0.08	1.14e-199	7.03e-195	CD8+ Cycling (CT103A)
ADCY7	0.195218	0.261	0.084	1.24e-199	7.59e-195	CD8+ Cycling (CT103A)
P2RX5	0.147349	0.112	0.015	1.3e-199	8.01e-195	CD8+ Cycling (CT103A)
CLINT1	0.297721	0.584	0.298	3.85e-199	2.37e-194	CD8+ Cycling (CT103A)
SERGEF	0.14452	0.185	0.046	4.88e-199	3e-194	CD8+ Cycling (CT103A)
USP9X	0.215982	0.339	0.13	6.53e-199	4.01e-194	CD8+ Cycling (CT103A)
MARK2	0.208399	0.361	0.144	8.92e-199	5.48e-194	CD8+ Cycling (CT103A)
PJA2	0.278137	0.421	0.185	5.63e-198	3.46e-193	CD8+ Cycling (CT103A)
HJURP	0.407218	0.446	0.213	5.77e-198	3.54e-193	CD8+ Cycling (CT103A)
ASH1L	0.249158	0.434	0.192	1.03e-197	6.36e-193	CD8+ Cycling (CT103A)
BTN3A1	0.168096	0.196	0.051	1.66e-197	1.02e-192	CD8+ Cycling (CT103A)
PDLIM2	0.226936	0.31	0.115	2.01e-197	1.24e-192	CD8+ Cycling (CT103A)
YPEL1	0.100594	0.126	0.02	2.36e-197	1.45e-192	CD8+ Cycling (CT103A)
CSNK1G2	0.277312	0.545	0.27	2.45e-197	1.51e-192	CD8+ Cycling (CT103A)
STAT4	0.239833	0.424	0.185	2.5e-197	1.53e-192	CD8+ Cycling (CT103A)
MED27	0.179011	0.369	0.147	3.65e-197	2.24e-192	CD8+ Cycling (CT103A)
STK24	0.343766	0.615	0.319	5.42e-197	3.33e-192	CD8+ Cycling (CT103A)
ANXA2R	0.185399	0.318	0.117	5.98e-197	3.67e-192	CD8+ Cycling (CT103A)
HNRNPA1	0.293975	0.99	0.966	6.5e-197	3.99e-192	CD8+ Cycling (CT103A)
ZFP36L2	0.357272	0.692	0.397	9.68e-197	5.95e-192	CD8+ Cycling (CT103A)
LBH	0.239629	0.561	0.274	1.11e-196	6.8e-192	CD8+ Cycling (CT103A)
MED13L	0.191288	0.281	0.096	1.56e-196	9.61e-192	CD8+ Cycling (CT103A)
NDST2	0.142943	0.166	0.037	3.68e-196	2.26e-191	CD8+ Cycling (CT103A)
HERC2	0.196299	0.315	0.117	1.32e-195	8.1e-191	CD8+ Cycling (CT103A)
UGP2	0.29717	0.667	0.363	3e-195	1.84e-190	CD8+ Cycling (CT103A)
CD200R1	0.125553	0.137	0.025	1.02e-194	6.25e-190	CD8+ Cycling (CT103A)
ABHD14B	0.250182	0.508	0.245	1.05e-194	6.48e-190	CD8+ Cycling (CT103A)
RGS10	0.400475	0.835	0.593	1.22e-194	7.49e-190	CD8+ Cycling (CT103A)
SOD2	0.152536	0.365	0.145	1.28e-194	7.88e-190	CD8+ Cycling (CT103A)
SERINC5	0.231027	0.275	0.095	1.41e-194	8.66e-190	CD8+ Cycling (CT103A)
MAGT1	0.203494	0.357	0.142	1.94e-194	1.19e-189	CD8+ Cycling (CT103A)
EIF4E	0.282208	0.639	0.341	2.36e-194	1.45e-189	CD8+ Cycling (CT103A)
PTCD1	0.112008	0.109	0.015	2.46e-194	1.51e-189	CD8+ Cycling (CT103A)
BTN3A3	0.154391	0.193	0.05	3e-194	1.84e-189	CD8+ Cycling (CT103A)
TEX261	0.132456	0.163	0.036	4.48e-194	2.75e-189	CD8+ Cycling (CT103A)
SYNRG	0.264338	0.506	0.242	9.26e-194	5.69e-189	CD8+ Cycling (CT103A)
RAVER1	0.175024	0.39	0.162	9.3e-194	5.71e-189	CD8+ Cycling (CT103A)
ZNF780A	0.121688	0.115	0.017	1.45e-193	8.9e-189	CD8+ Cycling (CT103A)
IST1	0.206344	0.452	0.202	1.84e-193	1.13e-188	CD8+ Cycling (CT103A)
ITGB2	0.401231	0.858	0.602	2.29e-193	1.41e-188	CD8+ Cycling (CT103A)
LPGAT1	0.235991	0.325	0.125	3.92e-193	2.41e-188	CD8+ Cycling (CT103A)
DHX15	0.324459	0.645	0.35	6.68e-193	4.1e-188	CD8+ Cycling (CT103A)
RHEB	0.274387	0.63	0.34	2.09e-192	1.28e-187	CD8+ Cycling (CT103A)
NPHP3	0.127628	0.122	0.02	2.89e-192	1.77e-187	CD8+ Cycling (CT103A)
NCAPG2	0.278195	0.471	0.223	3.7e-192	2.28e-187	CD8+ Cycling (CT103A)
PTBP3	0.320089	0.647	0.353	5.51e-192	3.38e-187	CD8+ Cycling (CT103A)
CENPQ	0.153895	0.287	0.101	7.04e-192	4.32e-187	CD8+ Cycling (CT103A)
TRAM1	0.352458	0.759	0.45	8.59e-192	5.28e-187	CD8+ Cycling (CT103A)
DYRK1A	0.191865	0.278	0.096	1.07e-191	6.58e-187	CD8+ Cycling (CT103A)
CHD6	0.210029	0.288	0.103	1.57e-191	9.64e-187	CD8+ Cycling (CT103A)
SKA2	0.296549	0.659	0.366	1.68e-191	1.04e-186	CD8+ Cycling (CT103A)
RNF213	0.552439	0.909	0.642	2.32e-191	1.43e-186	CD8+ Cycling (CT103A)
STAT1	0.646011	0.878	0.625	5.13e-191	3.15e-186	CD8+ Cycling (CT103A)
DOCK2	0.292699	0.586	0.304	1.22e-190	7.47e-186	CD8+ Cycling (CT103A)
PPWD1	0.185197	0.318	0.121	1.25e-190	7.66e-186	CD8+ Cycling (CT103A)
RCAN3	0.286337	0.438	0.199	1.31e-190	8.05e-186	CD8+ Cycling (CT103A)
ALG9	0.121341	0.163	0.037	1.36e-190	8.37e-186	CD8+ Cycling (CT103A)
TNFAIP8L2	0.1964	0.276	0.096	1.58e-190	9.73e-186	CD8+ Cycling (CT103A)
ELK3	0.194372	0.289	0.104	1.75e-190	1.08e-185	CD8+ Cycling (CT103A)
SMG1	0.287624	0.515	0.254	1.94e-190	1.19e-185	CD8+ Cycling (CT103A)
DTD2	0.121166	0.148	0.03	2.79e-190	1.71e-185	CD8+ Cycling (CT103A)
EIF3B	0.350782	0.644	0.353	3.19e-190	1.96e-185	CD8+ Cycling (CT103A)
RIOX2	0.275894	0.453	0.21	3.49e-190	2.15e-185	CD8+ Cycling (CT103A)
COPA	0.25642	0.527	0.259	5.13e-190	3.15e-185	CD8+ Cycling (CT103A)
CALHM2	0.193057	0.393	0.165	5.18e-190	3.18e-185	CD8+ Cycling (CT103A)
LGALS3BP	0.227949	0.345	0.136	8.85e-190	5.44e-185	CD8+ Cycling (CT103A)
PRKD2	0.176063	0.309	0.114	1.55e-189	9.5e-185	CD8+ Cycling (CT103A)
PI4KA	0.149165	0.284	0.099	2.41e-189	1.48e-184	CD8+ Cycling (CT103A)
RNF4	0.274322	0.526	0.26	2.97e-189	1.83e-184	CD8+ Cycling (CT103A)
CBWD1	0.159585	0.25	0.081	3.81e-189	2.34e-184	CD8+ Cycling (CT103A)
ALKBH6	0.158559	0.299	0.109	5.84e-189	3.59e-184	CD8+ Cycling (CT103A)
ZRSR2	0.159827	0.273	0.094	1.68e-188	1.03e-183	CD8+ Cycling (CT103A)
RETREG1	0.145803	0.205	0.057	1.71e-188	1.05e-183	CD8+ Cycling (CT103A)
GNAQ	0.221295	0.299	0.111	1.77e-188	1.09e-183	CD8+ Cycling (CT103A)
CDK11A	0.162645	0.259	0.086	4.33e-188	2.66e-183	CD8+ Cycling (CT103A)
CCDC85C	0.124487	0.167	0.039	2.05e-187	1.26e-182	CD8+ Cycling (CT103A)
RPSA	0.283078	0.995	0.986	4.15e-187	2.55e-182	CD8+ Cycling (CT103A)
CCM2	0.325773	0.695	0.399	7.36e-187	4.52e-182	CD8+ Cycling (CT103A)
NOTCH2	0.199821	0.299	0.111	1.02e-186	6.29e-182	CD8+ Cycling (CT103A)
ZFX	0.200194	0.284	0.102	1.52e-186	9.36e-182	CD8+ Cycling (CT103A)
STK39	0.277492	0.456	0.214	3.64e-186	2.23e-181	CD8+ Cycling (CT103A)
PUDP	0.16441	0.281	0.099	3.98e-186	2.45e-181	CD8+ Cycling (CT103A)
TSPAN33	0.166375	0.164	0.039	7.09e-186	4.36e-181	CD8+ Cycling (CT103A)
RNF157	0.234894	0.292	0.108	7.59e-186	4.66e-181	CD8+ Cycling (CT103A)
LIN37	0.111563	0.19	0.05	9.03e-186	5.55e-181	CD8+ Cycling (CT103A)
RASA2	0.214488	0.42	0.185	9.3e-186	5.72e-181	CD8+ Cycling (CT103A)
SESN3	0.301244	0.261	0.091	1.79e-185	1.1e-180	CD8+ Cycling (CT103A)
PCBP1-AS1	0.202976	0.344	0.138	2.08e-185	1.28e-180	CD8+ Cycling (CT103A)
HLA-F	0.37339	0.76	0.47	5.68e-185	3.49e-180	CD8+ Cycling (CT103A)
GNA13	0.249164	0.457	0.213	9.95e-185	6.12e-180	CD8+ Cycling (CT103A)
PITPNC1	0.203681	0.351	0.142	1.68e-184	1.03e-179	CD8+ Cycling (CT103A)
BTF3L4	0.205333	0.581	0.296	2.57e-184	1.58e-179	CD8+ Cycling (CT103A)
GRK6	0.296368	0.59	0.313	3.13e-184	1.93e-179	CD8+ Cycling (CT103A)
KIF21B	0.25071	0.344	0.141	4.3e-184	2.64e-179	CD8+ Cycling (CT103A)
AP1B1	0.203021	0.421	0.188	5.1e-184	3.13e-179	CD8+ Cycling (CT103A)
ARHGAP25	0.233782	0.455	0.211	1.2e-183	7.39e-179	CD8+ Cycling (CT103A)
DMTF1	0.200495	0.304	0.114	1.76e-183	1.08e-178	CD8+ Cycling (CT103A)
PBRM1	0.276175	0.553	0.283	1.84e-183	1.13e-178	CD8+ Cycling (CT103A)
CDC42SE2	0.286846	0.606	0.321	2.22e-183	1.36e-178	CD8+ Cycling (CT103A)
PFDN1	0.231537	0.559	0.285	2.78e-183	1.71e-178	CD8+ Cycling (CT103A)
PREX1	0.242668	0.448	0.21	4.83e-183	2.96e-178	CD8+ Cycling (CT103A)
TRPM2	0.115649	0.104	0.014	5.72e-183	3.52e-178	CD8+ Cycling (CT103A)
ZNF83	0.165921	0.23	0.071	7.47e-183	4.59e-178	CD8+ Cycling (CT103A)
GNAI2	0.388662	0.944	0.771	9.27e-183	5.7e-178	CD8+ Cycling (CT103A)
LCOR	0.174234	0.242	0.078	1.25e-182	7.69e-178	CD8+ Cycling (CT103A)
PIK3R1	0.256237	0.556	0.285	1.8e-182	1.1e-177	CD8+ Cycling (CT103A)
SENP7	0.181941	0.234	0.074	2.73e-182	1.68e-177	CD8+ Cycling (CT103A)
WDR82	0.24574	0.513	0.252	1.07e-181	6.58e-177	CD8+ Cycling (CT103A)
IFI35	0.241987	0.539	0.274	2.21e-181	1.36e-176	CD8+ Cycling (CT103A)
CDR2	0.20614	0.371	0.157	3.02e-181	1.85e-176	CD8+ Cycling (CT103A)
HBP1	0.176486	0.241	0.078	3.36e-181	2.07e-176	CD8+ Cycling (CT103A)
PLEKHO2	0.104589	0.108	0.016	4.17e-181	2.56e-176	CD8+ Cycling (CT103A)
EIF3F	0.350541	0.891	0.728	5.51e-181	3.39e-176	CD8+ Cycling (CT103A)
CSDE1	0.362239	0.817	0.532	6.59e-181	4.05e-176	CD8+ Cycling (CT103A)
PXMP2	0.187018	0.44	0.202	7.18e-181	4.41e-176	CD8+ Cycling (CT103A)
MFSD14B	0.188169	0.305	0.117	8.86e-181	5.44e-176	CD8+ Cycling (CT103A)
DOCK8	0.365828	0.707	0.414	1.11e-180	6.79e-176	CD8+ Cycling (CT103A)
PITPNB	0.278914	0.562	0.29	1.75e-180	1.08e-175	CD8+ Cycling (CT103A)
ZNF460	0.168208	0.229	0.072	2.39e-180	1.47e-175	CD8+ Cycling (CT103A)
ST3GAL1	0.223997	0.516	0.253	2.57e-180	1.58e-175	CD8+ Cycling (CT103A)
LRRC23	0.107953	0.153	0.034	4.44e-180	2.73e-175	CD8+ Cycling (CT103A)
NSD2	0.36534	0.66	0.379	7.87e-180	4.83e-175	CD8+ Cycling (CT103A)
PTP4A2	0.411432	0.881	0.621	9.5e-180	5.84e-175	CD8+ Cycling (CT103A)
CS	0.254431	0.548	0.278	1.14e-179	7e-175	CD8+ Cycling (CT103A)
METTL2B	0.12767	0.201	0.057	1.29e-179	7.95e-175	CD8+ Cycling (CT103A)
FAM126A	0.24355	0.45	0.21	1.51e-179	9.29e-175	CD8+ Cycling (CT103A)
TAF9B	0.156972	0.32	0.123	4.7e-179	2.89e-174	CD8+ Cycling (CT103A)
CHCHD7	0.187593	0.531	0.263	4.87e-179	2.99e-174	CD8+ Cycling (CT103A)
HLA-E	0.410766	0.93	0.767	5.22e-179	3.21e-174	CD8+ Cycling (CT103A)
VEZF1	0.158025	0.31	0.117	6.41e-179	3.94e-174	CD8+ Cycling (CT103A)
DNAJB9	0.180599	0.295	0.111	1.19e-178	7.3e-174	CD8+ Cycling (CT103A)
PPP6C	0.240414	0.593	0.312	1.26e-178	7.71e-174	CD8+ Cycling (CT103A)
PSMD9	0.260316	0.637	0.348	2.69e-178	1.65e-173	CD8+ Cycling (CT103A)
SH3BP5	0.253164	0.556	0.286	5.08e-178	3.12e-173	CD8+ Cycling (CT103A)
VPS39	0.170817	0.272	0.096	5.41e-178	3.32e-173	CD8+ Cycling (CT103A)
RORA	0.206812	0.328	0.129	1.76e-177	1.08e-172	CD8+ Cycling (CT103A)
COL18A1	0.105082	0.1	0.014	2.15e-177	1.32e-172	CD8+ Cycling (CT103A)
CASP10	0.130198	0.157	0.036	3.19e-177	1.96e-172	CD8+ Cycling (CT103A)
SEPTIN9	0.405488	0.872	0.626	3.48e-177	2.14e-172	CD8+ Cycling (CT103A)
GNG5	0.339147	0.886	0.788	6.07e-177	3.73e-172	CD8+ Cycling (CT103A)
BRD7	0.297078	0.664	0.373	8.75e-177	5.38e-172	CD8+ Cycling (CT103A)
CPB2-AS1	0.160755	0.117	0.02	1.41e-176	8.66e-172	CD8+ Cycling (CT103A)
HCLS1	0.384353	0.917	0.716	1.71e-176	1.05e-171	CD8+ Cycling (CT103A)
RANBP2	0.257748	0.423	0.194	1.77e-176	1.08e-171	CD8+ Cycling (CT103A)
QKI	0.23498	0.35	0.148	2.01e-176	1.23e-171	CD8+ Cycling (CT103A)
NBPF10	0.139331	0.196	0.056	2.21e-176	1.36e-171	CD8+ Cycling (CT103A)
MLLT11	0.117678	0.173	0.044	3.04e-176	1.87e-171	CD8+ Cycling (CT103A)
LINC01550	0.111285	0.143	0.031	3.78e-176	2.32e-171	CD8+ Cycling (CT103A)
ZNF101	0.157611	0.252	0.086	4.42e-176	2.72e-171	CD8+ Cycling (CT103A)
ZNF430	0.159986	0.255	0.088	5.78e-176	3.55e-171	CD8+ Cycling (CT103A)
AAK1	0.221571	0.463	0.22	2e-175	1.23e-170	CD8+ Cycling (CT103A)
RBL1	0.253462	0.39	0.173	3.67e-175	2.25e-170	CD8+ Cycling (CT103A)
RPS10	0.214041	0.478	0.227	6.97e-175	4.28e-170	CD8+ Cycling (CT103A)
ZNF253	0.113572	0.114	0.019	8.71e-175	5.35e-170	CD8+ Cycling (CT103A)
RABGEF1	0.132579	0.144	0.031	1.17e-174	7.19e-170	CD8+ Cycling (CT103A)
AGO2	0.219741	0.323	0.131	1.34e-174	8.26e-170	CD8+ Cycling (CT103A)
TSPAN14	0.222744	0.469	0.225	1.42e-174	8.71e-170	CD8+ Cycling (CT103A)
CTDSP2	0.180009	0.33	0.132	1.47e-174	9.03e-170	CD8+ Cycling (CT103A)
RICTOR	0.208609	0.279	0.103	1.83e-174	1.12e-169	CD8+ Cycling (CT103A)
RPS25	0.235701	0.997	0.988	3.17e-174	1.95e-169	CD8+ Cycling (CT103A)
SEC24D	0.211302	0.347	0.146	4.73e-174	2.91e-169	CD8+ Cycling (CT103A)
SAP30L	0.183527	0.299	0.115	7.82e-174	4.81e-169	CD8+ Cycling (CT103A)
PPIL2	0.164347	0.28	0.103	7.88e-174	4.84e-169	CD8+ Cycling (CT103A)
HIC2	0.10922	0.113	0.019	9.28e-174	5.7e-169	CD8+ Cycling (CT103A)
ZNF107	0.144733	0.228	0.073	1.06e-173	6.48e-169	CD8+ Cycling (CT103A)
CHFR	0.191484	0.348	0.145	1.4e-173	8.63e-169	CD8+ Cycling (CT103A)
SLC12A7	0.132526	0.165	0.041	5.11e-173	3.14e-168	CD8+ Cycling (CT103A)
AC006064.4	0.181419	0.256	0.088	1.01e-172	6.23e-168	CD8+ Cycling (CT103A)
FAM13B	0.195576	0.311	0.122	1.02e-172	6.26e-168	CD8+ Cycling (CT103A)
TRAF3IP3	0.37391	0.877	0.629	1.02e-172	6.28e-168	CD8+ Cycling (CT103A)
DENND4A	0.177639	0.277	0.102	1.03e-172	6.34e-168	CD8+ Cycling (CT103A)
PHYKPL	0.213511	0.428	0.199	2.72e-172	1.67e-167	CD8+ Cycling (CT103A)
HACD4	0.202206	0.444	0.207	3.18e-172	1.96e-167	CD8+ Cycling (CT103A)
DHFR	0.368424	0.664	0.408	3.56e-172	2.19e-167	CD8+ Cycling (CT103A)
KAT6A	0.193356	0.376	0.163	4.08e-172	2.5e-167	CD8+ Cycling (CT103A)
CCNE2	0.173122	0.21	0.065	6.95e-172	4.27e-167	CD8+ Cycling (CT103A)
SEL1L	0.171399	0.311	0.121	8.14e-172	5e-167	CD8+ Cycling (CT103A)
PURA	0.203131	0.47	0.228	9.97e-172	6.12e-167	CD8+ Cycling (CT103A)
CSE1L	0.258385	0.485	0.24	3.31e-171	2.03e-166	CD8+ Cycling (CT103A)
HMG20A	0.191572	0.255	0.09	4.15e-171	2.55e-166	CD8+ Cycling (CT103A)
SERINC3	0.2379	0.539	0.278	4.2e-171	2.58e-166	CD8+ Cycling (CT103A)
SP3	0.170049	0.369	0.158	4.48e-171	2.75e-166	CD8+ Cycling (CT103A)
TAOK1	0.186212	0.265	0.096	7.17e-171	4.4e-166	CD8+ Cycling (CT103A)
ITPK1	0.186676	0.331	0.137	1.49e-170	9.14e-166	CD8+ Cycling (CT103A)
DICER1	0.20156	0.349	0.147	1.7e-170	1.05e-165	CD8+ Cycling (CT103A)
NUMB	0.166977	0.257	0.09	2.86e-170	1.76e-165	CD8+ Cycling (CT103A)
HELZ	0.191032	0.375	0.162	2.99e-170	1.84e-165	CD8+ Cycling (CT103A)
TATDN2	0.169855	0.228	0.074	3.23e-170	1.98e-165	CD8+ Cycling (CT103A)
GON4L	0.209963	0.441	0.209	3.37e-170	2.07e-165	CD8+ Cycling (CT103A)
SLFN11	0.177957	0.231	0.077	4.8e-170	2.95e-165	CD8+ Cycling (CT103A)
SASH3	0.262448	0.655	0.367	8.49e-170	5.22e-165	CD8+ Cycling (CT103A)
VPS13C	0.2752	0.469	0.229	1.37e-169	8.4e-165	CD8+ Cycling (CT103A)
RMND5A	0.175508	0.298	0.116	1.64e-169	1.01e-164	CD8+ Cycling (CT103A)
CIR1	0.160118	0.397	0.175	2.96e-169	1.82e-164	CD8+ Cycling (CT103A)
TJP2	0.098073	0.122	0.023	5.02e-169	3.09e-164	CD8+ Cycling (CT103A)
MRFAP1L1	0.194892	0.509	0.254	9.15e-169	5.62e-164	CD8+ Cycling (CT103A)
BMP2K	0.157166	0.207	0.063	1.58e-168	9.69e-164	CD8+ Cycling (CT103A)
POM121	0.194232	0.386	0.17	3.15e-168	1.94e-163	CD8+ Cycling (CT103A)
COPB2	0.267282	0.607	0.328	3.17e-168	1.95e-163	CD8+ Cycling (CT103A)
PDIA4	0.323806	0.69	0.406	4.8e-168	2.95e-163	CD8+ Cycling (CT103A)
FKBP5	0.227736	0.497	0.246	5.22e-168	3.21e-163	CD8+ Cycling (CT103A)
SP140L	0.20704	0.493	0.242	6.07e-168	3.73e-163	CD8+ Cycling (CT103A)
SEC31A	0.211688	0.523	0.263	8.12e-168	4.99e-163	CD8+ Cycling (CT103A)
PLSCR1	0.193792	0.388	0.174	1.32e-167	8.12e-163	CD8+ Cycling (CT103A)
RPRD2	0.170016	0.25	0.088	1.8e-167	1.11e-162	CD8+ Cycling (CT103A)
TUG1	0.179417	0.241	0.083	2.15e-167	1.32e-162	CD8+ Cycling (CT103A)
UBR7	0.170487	0.352	0.149	2.16e-167	1.32e-162	CD8+ Cycling (CT103A)
AP5M1	0.15682	0.279	0.104	2.45e-167	1.51e-162	CD8+ Cycling (CT103A)
CAPZA1	0.371752	0.825	0.535	2.88e-167	1.77e-162	CD8+ Cycling (CT103A)
SPNS1	0.143398	0.226	0.075	3.09e-167	1.9e-162	CD8+ Cycling (CT103A)
COPS9	0.296998	0.75	0.461	4.26e-167	2.62e-162	CD8+ Cycling (CT103A)
MICB	0.152731	0.324	0.132	4.88e-167	3e-162	CD8+ Cycling (CT103A)
PHC3	0.213331	0.31	0.125	5.49e-167	3.37e-162	CD8+ Cycling (CT103A)
TRGV3	0.126778	0.151	0.036	7.4e-167	4.55e-162	CD8+ Cycling (CT103A)
RASSF5	0.24678	0.605	0.328	9.13e-167	5.61e-162	CD8+ Cycling (CT103A)
BOLA2B	0.110041	0.159	0.04	9.14e-167	5.61e-162	CD8+ Cycling (CT103A)
IL10RA	0.290816	0.548	0.293	1.19e-166	7.32e-162	CD8+ Cycling (CT103A)
HNRNPA3	0.36481	0.948	0.803	1.25e-166	7.7e-162	CD8+ Cycling (CT103A)
SETD2	0.2107	0.417	0.192	1.29e-166	7.9e-162	CD8+ Cycling (CT103A)
ZNF724	0.0870906	0.105	0.017	1.35e-166	8.31e-162	CD8+ Cycling (CT103A)
MORF4L1	0.32883	0.837	0.586	1.64e-166	1.01e-161	CD8+ Cycling (CT103A)
SEC24C	0.181173	0.382	0.17	2.32e-166	1.43e-161	CD8+ Cycling (CT103A)
TRAFD1	0.185647	0.331	0.137	2.44e-166	1.5e-161	CD8+ Cycling (CT103A)
MGA	0.177132	0.273	0.101	2.91e-166	1.79e-161	CD8+ Cycling (CT103A)
FAM200B	0.129073	0.274	0.101	3.67e-166	2.26e-161	CD8+ Cycling (CT103A)
ZNF808	0.144052	0.168	0.044	4.63e-166	2.85e-161	CD8+ Cycling (CT103A)
AC243960.1	0.156735	0.309	0.122	7.1e-166	4.36e-161	CD8+ Cycling (CT103A)
PPP6R3	0.17546	0.366	0.158	7.17e-166	4.41e-161	CD8+ Cycling (CT103A)
MBNL1	0.404457	0.845	0.589	1.12e-165	6.9e-161	CD8+ Cycling (CT103A)
MRPS6	0.269321	0.638	0.359	1.37e-165	8.41e-161	CD8+ Cycling (CT103A)
BCAS4	0.169715	0.364	0.158	1.6e-165	9.81e-161	CD8+ Cycling (CT103A)
PSD4	0.195813	0.42	0.195	4.09e-165	2.51e-160	CD8+ Cycling (CT103A)
RASSF2	0.209318	0.339	0.144	4.18e-165	2.57e-160	CD8+ Cycling (CT103A)
TTC24	0.0982584	0.104	0.016	5.17e-165	3.18e-160	CD8+ Cycling (CT103A)
EIF4B	0.355417	0.806	0.524	5.7e-165	3.5e-160	CD8+ Cycling (CT103A)
TRAC	0.359721	0.767	0.483	8.13e-165	5e-160	CD8+ Cycling (CT103A)
SERINC1	0.195458	0.428	0.201	1.07e-164	6.59e-160	CD8+ Cycling (CT103A)
SCAF11	0.288752	0.69	0.398	1.23e-164	7.56e-160	CD8+ Cycling (CT103A)
ZNF148	0.182318	0.346	0.147	2.81e-164	1.73e-159	CD8+ Cycling (CT103A)
ZNF407	0.134667	0.151	0.037	2.95e-164	1.81e-159	CD8+ Cycling (CT103A)
ARMC8	0.160516	0.349	0.149	4.01e-164	2.47e-159	CD8+ Cycling (CT103A)
SEC61A1	0.303719	0.616	0.346	4.86e-164	2.98e-159	CD8+ Cycling (CT103A)
STRN	0.14783	0.296	0.115	6.71e-164	4.13e-159	CD8+ Cycling (CT103A)
RC3H2	0.178867	0.27	0.101	8.05e-164	4.94e-159	CD8+ Cycling (CT103A)
PLEKHB2	0.21424	0.541	0.278	9.62e-164	5.91e-159	CD8+ Cycling (CT103A)
PIK3CA	0.155381	0.186	0.054	1.43e-163	8.78e-159	CD8+ Cycling (CT103A)
SREBF2	0.222557	0.496	0.25	1.92e-163	1.18e-158	CD8+ Cycling (CT103A)
PDCL3	0.177462	0.499	0.253	3.94e-163	2.42e-158	CD8+ Cycling (CT103A)
PTPN4	0.159387	0.284	0.108	6.49e-163	3.99e-158	CD8+ Cycling (CT103A)
CTSS	0.20574	0.479	0.236	2.21e-162	1.36e-157	CD8+ Cycling (CT103A)
THEMIS2	0.119375	0.257	0.092	3.31e-162	2.03e-157	CD8+ Cycling (CT103A)
DIP2A	0.172287	0.267	0.1	3.47e-162	2.13e-157	CD8+ Cycling (CT103A)
API5	0.22244	0.517	0.265	4.83e-162	2.97e-157	CD8+ Cycling (CT103A)
CAMK4	0.259115	0.499	0.254	6.15e-162	3.78e-157	CD8+ Cycling (CT103A)
ZNF292	0.229333	0.498	0.252	8.35e-162	5.13e-157	CD8+ Cycling (CT103A)
RBM3	0.378041	0.921	0.753	9.75e-162	5.99e-157	CD8+ Cycling (CT103A)
SPEN	0.211998	0.475	0.235	1.58e-161	9.74e-157	CD8+ Cycling (CT103A)
PTK2B	0.189452	0.311	0.128	1.74e-161	1.07e-156	CD8+ Cycling (CT103A)
PUM2	0.201459	0.383	0.173	1.87e-161	1.15e-156	CD8+ Cycling (CT103A)
YLPM1	0.198909	0.444	0.211	3.01e-161	1.85e-156	CD8+ Cycling (CT103A)
NDUFA1	0.348846	0.87	0.696	6.35e-161	3.9e-156	CD8+ Cycling (CT103A)
SART3	0.179068	0.39	0.177	1.06e-160	6.54e-156	CD8+ Cycling (CT103A)
IQGAP1	0.389627	0.845	0.579	1.42e-160	8.75e-156	CD8+ Cycling (CT103A)
NUP160	0.166269	0.335	0.142	1.63e-160	9.99e-156	CD8+ Cycling (CT103A)
YY1AP1	0.190841	0.405	0.187	2.03e-160	1.25e-155	CD8+ Cycling (CT103A)
TNKS2	0.199455	0.387	0.174	2.5e-160	1.54e-155	CD8+ Cycling (CT103A)
PM20D2	0.115529	0.188	0.055	3.48e-160	2.14e-155	CD8+ Cycling (CT103A)
XPO6	0.189898	0.336	0.143	7.78e-160	4.78e-155	CD8+ Cycling (CT103A)
SPPL2B	0.0980606	0.144	0.034	8.21e-160	5.04e-155	CD8+ Cycling (CT103A)
FLI1	0.217256	0.548	0.289	1.15e-159	7.09e-155	CD8+ Cycling (CT103A)
WDR77	0.21243	0.476	0.238	1.36e-159	8.34e-155	CD8+ Cycling (CT103A)
SLC30A7	0.170914	0.285	0.111	1.58e-159	9.69e-155	CD8+ Cycling (CT103A)
ARCN1	0.262959	0.542	0.288	2.09e-159	1.29e-154	CD8+ Cycling (CT103A)
TGFB1	0.350944	0.848	0.596	2.2e-159	1.35e-154	CD8+ Cycling (CT103A)
EGLN1	0.152218	0.268	0.1	2.36e-159	1.45e-154	CD8+ Cycling (CT103A)
TIMD4	0.171654	0.166	0.044	2.91e-159	1.79e-154	CD8+ Cycling (CT103A)
DCK	0.214507	0.545	0.287	3.7e-159	2.27e-154	CD8+ Cycling (CT103A)
ATXN7	0.171463	0.225	0.076	4.23e-159	2.6e-154	CD8+ Cycling (CT103A)
CCNK	0.16979	0.452	0.217	4.5e-159	2.77e-154	CD8+ Cycling (CT103A)
POC1B	0.202969	0.39	0.179	5.04e-159	3.1e-154	CD8+ Cycling (CT103A)
PRPF18	0.129977	0.27	0.102	5.68e-159	3.49e-154	CD8+ Cycling (CT103A)
GOSR1	0.173252	0.395	0.181	7.61e-159	4.68e-154	CD8+ Cycling (CT103A)
LINS1	0.148558	0.228	0.078	8.8e-159	5.4e-154	CD8+ Cycling (CT103A)
TGIF2	0.149162	0.237	0.083	2.24e-158	1.38e-153	CD8+ Cycling (CT103A)
VSIR	0.155926	0.414	0.192	2.66e-158	1.63e-153	CD8+ Cycling (CT103A)
TMEM170A	0.163929	0.295	0.118	3.41e-158	2.09e-153	CD8+ Cycling (CT103A)
WASHC5	0.140207	0.311	0.126	4.22e-158	2.59e-153	CD8+ Cycling (CT103A)
ARID1A	0.186851	0.436	0.21	4.47e-158	2.75e-153	CD8+ Cycling (CT103A)
MECP2	0.153251	0.388	0.175	5.84e-158	3.59e-153	CD8+ Cycling (CT103A)
PARP12	0.173459	0.241	0.087	5.94e-158	3.65e-153	CD8+ Cycling (CT103A)
GAPVD1	0.183717	0.382	0.173	6e-158	3.68e-153	CD8+ Cycling (CT103A)
COX20	0.190618	0.517	0.264	6.44e-158	3.96e-153	CD8+ Cycling (CT103A)
CLEC2D	0.362272	0.813	0.547	1.07e-157	6.58e-153	CD8+ Cycling (CT103A)
LATS1	0.1651	0.26	0.096	1.18e-157	7.27e-153	CD8+ Cycling (CT103A)
MLLT6	0.174803	0.33	0.139	1.29e-157	7.93e-153	CD8+ Cycling (CT103A)
TNRC6B	0.180975	0.359	0.158	1.65e-157	1.01e-152	CD8+ Cycling (CT103A)
CFL1	0.216812	0.999	0.996	2.02e-157	1.24e-152	CD8+ Cycling (CT103A)
DGKD	0.138574	0.205	0.065	2.17e-157	1.33e-152	CD8+ Cycling (CT103A)
LAPTM4B	0.172158	0.301	0.12	3.52e-157	2.16e-152	CD8+ Cycling (CT103A)
NUP50	0.217304	0.556	0.294	4.42e-157	2.71e-152	CD8+ Cycling (CT103A)
AP2B1	0.234586	0.53	0.279	4.73e-157	2.91e-152	CD8+ Cycling (CT103A)
HIVEP2	0.154299	0.213	0.07	5.14e-157	3.16e-152	CD8+ Cycling (CT103A)
SDAD1	0.215313	0.568	0.305	5.43e-157	3.34e-152	CD8+ Cycling (CT103A)
ORMDL3	0.209138	0.454	0.224	5.99e-157	3.68e-152	CD8+ Cycling (CT103A)
ALDH16A1	0.137485	0.356	0.154	7.28e-157	4.47e-152	CD8+ Cycling (CT103A)
AMD1	0.207856	0.539	0.283	1.36e-156	8.33e-152	CD8+ Cycling (CT103A)
ATP2B1	0.177226	0.367	0.164	1.45e-156	8.91e-152	CD8+ Cycling (CT103A)
TXNDC5	0.241819	0.364	0.167	1.76e-156	1.08e-151	CD8+ Cycling (CT103A)
UGGT1	0.174709	0.312	0.128	2e-156	1.23e-151	CD8+ Cycling (CT103A)
ZNF267	0.200653	0.397	0.184	2.4e-156	1.48e-151	CD8+ Cycling (CT103A)
COPG1	0.227826	0.521	0.273	2.52e-156	1.55e-151	CD8+ Cycling (CT103A)
DPH5	0.123804	0.261	0.097	2.57e-156	1.58e-151	CD8+ Cycling (CT103A)
PPP2R5C	0.245548	0.591	0.326	2.63e-156	1.62e-151	CD8+ Cycling (CT103A)
EXOC5	0.149296	0.367	0.161	4.41e-156	2.71e-151	CD8+ Cycling (CT103A)
TESPA1	0.27221	0.506	0.266	5.07e-156	3.12e-151	CD8+ Cycling (CT103A)
GLI4	0.0990532	0.134	0.03	1.06e-155	6.5e-151	CD8+ Cycling (CT103A)
RAB29	0.201334	0.437	0.215	1.1e-155	6.75e-151	CD8+ Cycling (CT103A)
BTBD11	0.115017	0.147	0.036	2.18e-155	1.34e-150	CD8+ Cycling (CT103A)
MB21D2	0.163882	0.213	0.071	2.22e-155	1.36e-150	CD8+ Cycling (CT103A)
SP100	0.294557	0.716	0.425	2.39e-155	1.47e-150	CD8+ Cycling (CT103A)
SLC38A1	0.317496	0.738	0.452	2.85e-155	1.75e-150	CD8+ Cycling (CT103A)
S1PR4	0.309769	0.802	0.539	3.08e-155	1.89e-150	CD8+ Cycling (CT103A)
ASRGL1	0.111861	0.191	0.058	4.27e-155	2.62e-150	CD8+ Cycling (CT103A)
ATP6V1C1	0.166451	0.3	0.121	5.02e-155	3.09e-150	CD8+ Cycling (CT103A)
KIF11	0.349454	0.516	0.284	5.87e-155	3.61e-150	CD8+ Cycling (CT103A)
C2orf74	0.0971115	0.122	0.025	5.95e-155	3.66e-150	CD8+ Cycling (CT103A)
HIGD1A	0.138798	0.218	0.074	9.58e-155	5.88e-150	CD8+ Cycling (CT103A)
TM9SF3	0.234673	0.458	0.228	1.58e-154	9.7e-150	CD8+ Cycling (CT103A)
UBE2L3	0.330763	0.83	0.576	1.78e-154	1.09e-149	CD8+ Cycling (CT103A)
GABARAPL1	0.124477	0.2	0.063	1.93e-154	1.19e-149	CD8+ Cycling (CT103A)
C1GALT1	0.171244	0.409	0.192	1.99e-154	1.22e-149	CD8+ Cycling (CT103A)
MSN	0.375559	0.882	0.644	4.16e-154	2.56e-149	CD8+ Cycling (CT103A)
ABCD3	0.11393	0.235	0.083	4.56e-154	2.8e-149	CD8+ Cycling (CT103A)
TMEM131L	0.173061	0.254	0.095	6.01e-154	3.69e-149	CD8+ Cycling (CT103A)
SEC62	0.197008	0.619	0.341	1e-153	6.15e-149	CD8+ Cycling (CT103A)
LINC01215	0.137512	0.156	0.041	1.09e-153	6.67e-149	CD8+ Cycling (CT103A)
ABT1	0.179252	0.563	0.298	1.19e-153	7.28e-149	CD8+ Cycling (CT103A)
CREBBP	0.139959	0.256	0.095	1.24e-153	7.59e-149	CD8+ Cycling (CT103A)
UBE3C	0.197064	0.363	0.163	1.56e-153	9.6e-149	CD8+ Cycling (CT103A)
CLPTM1L	0.21913	0.436	0.214	2.05e-153	1.26e-148	CD8+ Cycling (CT103A)
SFMBT2	0.171497	0.225	0.078	2.11e-153	1.3e-148	CD8+ Cycling (CT103A)
ZNF146	0.143003	0.373	0.168	2.2e-153	1.35e-148	CD8+ Cycling (CT103A)
SPICE1	0.104604	0.115	0.023	6.27e-153	3.85e-148	CD8+ Cycling (CT103A)
BCOR	0.176537	0.327	0.139	6.92e-153	4.25e-148	CD8+ Cycling (CT103A)
NBPF14	0.11601	0.231	0.081	7.85e-153	4.82e-148	CD8+ Cycling (CT103A)
KCTD9	0.135209	0.236	0.084	8.06e-153	4.95e-148	CD8+ Cycling (CT103A)
SVIL	0.106089	0.11	0.021	1.06e-152	6.49e-148	CD8+ Cycling (CT103A)
RARG	0.151403	0.232	0.082	1.53e-152	9.37e-148	CD8+ Cycling (CT103A)
USP33	0.169817	0.317	0.133	1.73e-152	1.06e-147	CD8+ Cycling (CT103A)
ATR	0.192662	0.293	0.12	2.11e-152	1.3e-147	CD8+ Cycling (CT103A)
ZNF592	0.152209	0.221	0.076	3.43e-152	2.11e-147	CD8+ Cycling (CT103A)
CASP8AP2	0.196892	0.424	0.206	4.05e-152	2.49e-147	CD8+ Cycling (CT103A)
NFATC2	0.231213	0.509	0.266	4.15e-152	2.55e-147	CD8+ Cycling (CT103A)
RBM6	0.210928	0.503	0.26	6.13e-152	3.77e-147	CD8+ Cycling (CT103A)
ZNF708	0.122964	0.162	0.044	8.77e-152	5.39e-147	CD8+ Cycling (CT103A)
G2E3	0.173536	0.275	0.108	8.93e-152	5.49e-147	CD8+ Cycling (CT103A)
UPF1	0.138607	0.311	0.128	9.03e-152	5.55e-147	CD8+ Cycling (CT103A)
KIF18B	0.14687	0.207	0.068	1.36e-151	8.36e-147	CD8+ Cycling (CT103A)
MIS12	0.141405	0.269	0.103	1.8e-151	1.11e-146	CD8+ Cycling (CT103A)
SUPT6H	0.188968	0.407	0.193	2.15e-151	1.32e-146	CD8+ Cycling (CT103A)
KCTD7	0.115073	0.144	0.036	2.35e-151	1.44e-146	CD8+ Cycling (CT103A)
SCAF4	0.175942	0.453	0.222	2.63e-151	1.61e-146	CD8+ Cycling (CT103A)
FAM133B	0.158207	0.437	0.213	3.11e-151	1.91e-146	CD8+ Cycling (CT103A)
HCST	0.41087	0.841	0.625	3.75e-151	2.31e-146	CD8+ Cycling (CT103A)
CCR8	0.191032	0.222	0.077	4.07e-151	2.5e-146	CD8+ Cycling (CT103A)
ZNF24	0.171903	0.456	0.225	5.71e-151	3.51e-146	CD8+ Cycling (CT103A)
HNRNPK	0.334959	0.946	0.798	6.03e-151	3.7e-146	CD8+ Cycling (CT103A)
ENSA	0.299113	0.794	0.524	8.29e-151	5.09e-146	CD8+ Cycling (CT103A)
CSGALNACT2	0.188628	0.373	0.171	8.47e-151	5.2e-146	CD8+ Cycling (CT103A)
UFL1	0.160321	0.465	0.231	1.07e-150	6.59e-146	CD8+ Cycling (CT103A)
THOC2	0.22066	0.586	0.319	1.5e-150	9.19e-146	CD8+ Cycling (CT103A)
MED1	0.174564	0.364	0.164	1.72e-150	1.06e-145	CD8+ Cycling (CT103A)
GABPB2	0.112461	0.188	0.058	2.5e-150	1.54e-145	CD8+ Cycling (CT103A)
LGALS8	0.172729	0.389	0.181	2.64e-150	1.62e-145	CD8+ Cycling (CT103A)
HMGB3	0.291508	0.606	0.352	2.66e-150	1.64e-145	CD8+ Cycling (CT103A)
SMARCA2	0.241697	0.574	0.313	3.47e-150	2.13e-145	CD8+ Cycling (CT103A)
NMI	0.196047	0.566	0.303	5.46e-150	3.36e-145	CD8+ Cycling (CT103A)
SAMD9	0.168369	0.294	0.121	1.13e-149	6.94e-145	CD8+ Cycling (CT103A)
C2CD5	0.144741	0.261	0.1	1.25e-149	7.65e-145	CD8+ Cycling (CT103A)
PCGF5	0.1577	0.43	0.209	2.1e-149	1.29e-144	CD8+ Cycling (CT103A)
HIPK1	0.171569	0.281	0.112	2.97e-149	1.83e-144	CD8+ Cycling (CT103A)
RSU1	0.220519	0.607	0.337	4.31e-149	2.65e-144	CD8+ Cycling (CT103A)
MBNL3	0.113981	0.12	0.025	4.66e-149	2.86e-144	CD8+ Cycling (CT103A)
GRK3	0.182186	0.238	0.087	4.79e-149	2.94e-144	CD8+ Cycling (CT103A)
NOL11	0.203786	0.411	0.198	4.87e-149	2.99e-144	CD8+ Cycling (CT103A)
SFMBT1	0.127394	0.227	0.08	6.46e-149	3.97e-144	CD8+ Cycling (CT103A)
IPO9	0.161443	0.377	0.174	9.45e-149	5.81e-144	CD8+ Cycling (CT103A)
NCOA4	0.224189	0.616	0.346	1.23e-148	7.57e-144	CD8+ Cycling (CT103A)
PRPF8	0.279799	0.669	0.39	1.61e-148	9.9e-144	CD8+ Cycling (CT103A)
CEPT1	0.137039	0.213	0.073	2.12e-148	1.3e-143	CD8+ Cycling (CT103A)
ZDHHC20	0.159093	0.304	0.126	2.46e-148	1.51e-143	CD8+ Cycling (CT103A)
FAF1	0.194111	0.44	0.218	2.52e-148	1.55e-143	CD8+ Cycling (CT103A)
SHFL	0.180352	0.476	0.24	2.69e-148	1.65e-143	CD8+ Cycling (CT103A)
CBWD2	0.105455	0.272	0.106	5.07e-148	3.12e-143	CD8+ Cycling (CT103A)
FBXL3	0.129759	0.272	0.106	6.87e-148	4.22e-143	CD8+ Cycling (CT103A)
CNOT6L	0.1813	0.302	0.127	1.65e-147	1.01e-142	CD8+ Cycling (CT103A)
TNFSF10	0.395461	0.765	0.488	1.74e-147	1.07e-142	CD8+ Cycling (CT103A)
PDS5B	0.165412	0.395	0.185	2.01e-147	1.24e-142	CD8+ Cycling (CT103A)
NLRP2	0.127734	0.123	0.027	2.85e-147	1.75e-142	CD8+ Cycling (CT103A)
SUMO1	0.294921	0.795	0.532	2.99e-147	1.84e-142	CD8+ Cycling (CT103A)
LYSMD3	0.142564	0.179	0.055	4.07e-147	2.5e-142	CD8+ Cycling (CT103A)
CD3D	0.316415	0.923	0.849	4.15e-147	2.55e-142	CD8+ Cycling (CT103A)
BET1	0.137817	0.325	0.14	4.96e-147	3.05e-142	CD8+ Cycling (CT103A)
EML4	0.275485	0.679	0.402	5.77e-147	3.54e-142	CD8+ Cycling (CT103A)
KDM5A	0.184665	0.495	0.256	6.22e-147	3.82e-142	CD8+ Cycling (CT103A)
STMP1	0.19352	0.624	0.351	6.67e-147	4.1e-142	CD8+ Cycling (CT103A)
WTAP	0.222816	0.674	0.394	6.85e-147	4.21e-142	CD8+ Cycling (CT103A)
TFRC	0.39068	0.526	0.293	9.69e-147	5.95e-142	CD8+ Cycling (CT103A)
YEATS2	0.182146	0.274	0.109	9.9e-147	6.08e-142	CD8+ Cycling (CT103A)
DDX18	0.226837	0.629	0.357	1e-146	6.17e-142	CD8+ Cycling (CT103A)
YIPF5	0.156142	0.411	0.198	1.12e-146	6.89e-142	CD8+ Cycling (CT103A)
TASOR2	0.175809	0.272	0.108	1.5e-146	9.22e-142	CD8+ Cycling (CT103A)
SAMSN1	0.260903	0.451	0.227	1.87e-146	1.15e-141	CD8+ Cycling (CT103A)
SEC63	0.196764	0.564	0.306	1.93e-146	1.19e-141	CD8+ Cycling (CT103A)
ITGAL	0.254372	0.574	0.319	2.19e-146	1.34e-141	CD8+ Cycling (CT103A)
CHSY1	0.12586	0.175	0.052	2.68e-146	1.65e-141	CD8+ Cycling (CT103A)
ARNT	0.120209	0.218	0.076	4.17e-146	2.56e-141	CD8+ Cycling (CT103A)
DCLRE1C	0.131645	0.27	0.106	5.08e-146	3.12e-141	CD8+ Cycling (CT103A)
ZRANB2	0.255484	0.666	0.391	5.51e-146	3.38e-141	CD8+ Cycling (CT103A)
MACO1	0.136325	0.296	0.123	5.92e-146	3.64e-141	CD8+ Cycling (CT103A)
CEP350	0.213896	0.507	0.268	6.02e-146	3.7e-141	CD8+ Cycling (CT103A)
TM9SF2	0.277368	0.639	0.368	7.99e-146	4.91e-141	CD8+ Cycling (CT103A)
TTC39C	0.163354	0.436	0.212	9.26e-146	5.69e-141	CD8+ Cycling (CT103A)
CCDC174	0.115671	0.277	0.109	1.02e-145	6.27e-141	CD8+ Cycling (CT103A)
STX17	0.145824	0.36	0.162	1.54e-145	9.48e-141	CD8+ Cycling (CT103A)
AGTRAP	0.21437	0.374	0.178	1.56e-145	9.58e-141	CD8+ Cycling (CT103A)
EIF2A	0.264368	0.651	0.381	2.91e-145	1.79e-140	CD8+ Cycling (CT103A)
ZNF445	0.139474	0.189	0.06	7.75e-145	4.76e-140	CD8+ Cycling (CT103A)
NUP188	0.144945	0.253	0.097	8.43e-145	5.18e-140	CD8+ Cycling (CT103A)
MOB3A	0.150142	0.391	0.184	1.1e-144	6.78e-140	CD8+ Cycling (CT103A)
ZZEF1	0.162127	0.242	0.091	1.64e-144	1.01e-139	CD8+ Cycling (CT103A)
MBD3	0.151126	0.285	0.117	1.9e-144	1.16e-139	CD8+ Cycling (CT103A)
ZDHHC5	0.16256	0.25	0.096	2e-144	1.23e-139	CD8+ Cycling (CT103A)
TXNDC9	0.144091	0.479	0.244	3.29e-144	2.02e-139	CD8+ Cycling (CT103A)
LARP1	0.203149	0.458	0.232	3.33e-144	2.05e-139	CD8+ Cycling (CT103A)
TRMO	0.122495	0.213	0.073	3.39e-144	2.08e-139	CD8+ Cycling (CT103A)
DIAPH1	0.313284	0.728	0.451	5.25e-144	3.23e-139	CD8+ Cycling (CT103A)
HEATR1	0.165574	0.317	0.137	5.66e-144	3.48e-139	CD8+ Cycling (CT103A)
HNRNPL	0.358022	0.859	0.617	6.3e-144	3.87e-139	CD8+ Cycling (CT103A)
GPR68	0.136095	0.243	0.091	7.27e-144	4.47e-139	CD8+ Cycling (CT103A)
C4orf3	0.295859	0.761	0.504	8.39e-144	5.15e-139	CD8+ Cycling (CT103A)
PUS7L	0.149327	0.292	0.122	1.11e-143	6.85e-139	CD8+ Cycling (CT103A)
UBE2E1	0.177591	0.478	0.245	1.2e-143	7.36e-139	CD8+ Cycling (CT103A)
THOC3	0.224118	0.643	0.374	1.34e-143	8.25e-139	CD8+ Cycling (CT103A)
FAM126B	0.127304	0.182	0.057	1.34e-143	8.26e-139	CD8+ Cycling (CT103A)
HNRNPU	0.353307	0.961	0.808	1.63e-143	1e-138	CD8+ Cycling (CT103A)
GMFB	0.142124	0.288	0.118	1.63e-143	1e-138	CD8+ Cycling (CT103A)
ZNF136	0.0968575	0.123	0.028	1.78e-143	1.09e-138	CD8+ Cycling (CT103A)
BTN3A2	0.133236	0.358	0.162	1.82e-143	1.12e-138	CD8+ Cycling (CT103A)
CCL5	0.383118	0.754	0.52	3.24e-143	1.99e-138	CD8+ Cycling (CT103A)
POLR1A	0.151592	0.236	0.087	3.81e-143	2.34e-138	CD8+ Cycling (CT103A)
RGS14	0.165638	0.447	0.223	4.33e-143	2.66e-138	CD8+ Cycling (CT103A)
LRRC8D	0.121222	0.172	0.051	7.09e-143	4.35e-138	CD8+ Cycling (CT103A)
CHST12	0.144028	0.372	0.171	7.41e-143	4.56e-138	CD8+ Cycling (CT103A)
SURF6	0.143553	0.264	0.104	7.94e-143	4.88e-138	CD8+ Cycling (CT103A)
ASPM	0.564362	0.576	0.364	1.1e-142	6.74e-138	CD8+ Cycling (CT103A)
NBPF12	0.0878526	0.114	0.024	1.12e-142	6.9e-138	CD8+ Cycling (CT103A)
MCRIP1	0.179741	0.497	0.26	2.02e-142	1.24e-137	CD8+ Cycling (CT103A)
RALGDS	0.163288	0.297	0.126	2.1e-142	1.29e-137	CD8+ Cycling (CT103A)
NLRP1	0.152067	0.223	0.08	2.17e-142	1.33e-137	CD8+ Cycling (CT103A)
ATG12	0.144105	0.453	0.227	2.37e-142	1.45e-137	CD8+ Cycling (CT103A)
ZSCAN16-AS1	0.107259	0.229	0.083	3.33e-142	2.04e-137	CD8+ Cycling (CT103A)
HMGCR	0.243568	0.457	0.236	4.28e-142	2.63e-137	CD8+ Cycling (CT103A)
SSR2	0.333683	0.914	0.747	6.85e-142	4.21e-137	CD8+ Cycling (CT103A)
FXR1	0.200557	0.593	0.332	7.71e-142	4.73e-137	CD8+ Cycling (CT103A)
NLRC5	0.169711	0.31	0.134	9.04e-142	5.55e-137	CD8+ Cycling (CT103A)
MIR181A1HG	0.108286	0.308	0.129	9.4e-142	5.78e-137	CD8+ Cycling (CT103A)
USF1	0.125924	0.249	0.095	1.15e-141	7.08e-137	CD8+ Cycling (CT103A)
NUB1	0.186219	0.431	0.215	1.49e-141	9.17e-137	CD8+ Cycling (CT103A)
ABI1	0.21123	0.565	0.31	1.69e-141	1.04e-136	CD8+ Cycling (CT103A)
CRNKL1	0.132256	0.271	0.109	1.8e-141	1.1e-136	CD8+ Cycling (CT103A)
EPB41L2	0.131326	0.25	0.096	2.02e-141	1.24e-136	CD8+ Cycling (CT103A)
SMC1A	0.35577	0.777	0.522	2.89e-141	1.78e-136	CD8+ Cycling (CT103A)
MTREX	0.150494	0.324	0.142	3.17e-141	1.95e-136	CD8+ Cycling (CT103A)
GMIP	0.14406	0.377	0.176	4.45e-141	2.73e-136	CD8+ Cycling (CT103A)
TAPBP	0.283167	0.76	0.48	4.81e-141	2.95e-136	CD8+ Cycling (CT103A)
CHRM3-AS2	0.138762	0.273	0.11	6.05e-141	3.72e-136	CD8+ Cycling (CT103A)
DENND4C	0.167128	0.287	0.119	6.62e-141	4.07e-136	CD8+ Cycling (CT103A)
RABGAP1L	0.183403	0.426	0.21	7.02e-141	4.31e-136	CD8+ Cycling (CT103A)
UBXN11	0.134996	0.261	0.103	7.15e-141	4.39e-136	CD8+ Cycling (CT103A)
SEPTIN6	0.328813	0.926	0.777	9.99e-141	6.14e-136	CD8+ Cycling (CT103A)
WAC	0.216912	0.539	0.292	1.19e-140	7.28e-136	CD8+ Cycling (CT103A)
DENND11	0.130314	0.134	0.034	1.19e-140	7.29e-136	CD8+ Cycling (CT103A)
GNG2	0.314192	0.765	0.498	1.27e-140	7.78e-136	CD8+ Cycling (CT103A)
SLC41A3	0.104041	0.274	0.11	1.37e-140	8.43e-136	CD8+ Cycling (CT103A)
CAND1	0.190886	0.486	0.253	1.62e-140	9.95e-136	CD8+ Cycling (CT103A)
TMX2	0.149645	0.367	0.172	1.69e-140	1.04e-135	CD8+ Cycling (CT103A)
TDG	0.142485	0.448	0.222	1.91e-140	1.17e-135	CD8+ Cycling (CT103A)
CHD9	0.159464	0.285	0.119	2.44e-140	1.5e-135	CD8+ Cycling (CT103A)
SYNCRIP	0.317999	0.76	0.489	2.94e-140	1.81e-135	CD8+ Cycling (CT103A)
GTF2H2	0.0850143	0.108	0.022	2.98e-140	1.83e-135	CD8+ Cycling (CT103A)
ATP8B2	0.135818	0.165	0.049	4.16e-140	2.56e-135	CD8+ Cycling (CT103A)
UTP20	0.169449	0.217	0.078	5.47e-140	3.36e-135	CD8+ Cycling (CT103A)
TRDMT1	0.11442	0.186	0.06	6.87e-140	4.22e-135	CD8+ Cycling (CT103A)
BORA	0.162698	0.223	0.081	8.01e-140	4.92e-135	CD8+ Cycling (CT103A)
TNRC6A	0.120114	0.222	0.08	9.51e-140	5.84e-135	CD8+ Cycling (CT103A)
AHRR	0.100992	0.125	0.029	2.03e-139	1.24e-134	CD8+ Cycling (CT103A)
ARPC3	0.258608	0.955	0.9	2.12e-139	1.3e-134	CD8+ Cycling (CT103A)
TOX2	0.131831	0.113	0.024	2.17e-139	1.33e-134	CD8+ Cycling (CT103A)
UBA3	0.21759	0.591	0.331	2.24e-139	1.37e-134	CD8+ Cycling (CT103A)
MEF2A	0.134511	0.257	0.101	2.27e-139	1.4e-134	CD8+ Cycling (CT103A)
SBF1	0.139388	0.303	0.129	2.77e-139	1.7e-134	CD8+ Cycling (CT103A)
THAP12	0.170512	0.299	0.128	2.99e-139	1.84e-134	CD8+ Cycling (CT103A)
HERC1	0.16219	0.273	0.111	3.05e-139	1.87e-134	CD8+ Cycling (CT103A)
CNTRL	0.24705	0.628	0.368	4.16e-139	2.56e-134	CD8+ Cycling (CT103A)
DLEU1	0.101729	0.19	0.062	6.52e-139	4.01e-134	CD8+ Cycling (CT103A)
FAR1	0.157937	0.331	0.148	7.02e-139	4.31e-134	CD8+ Cycling (CT103A)
DDX21	0.330238	0.73	0.462	1.28e-138	7.89e-134	CD8+ Cycling (CT103A)
ATXN7L1	0.127275	0.196	0.066	1.51e-138	9.26e-134	CD8+ Cycling (CT103A)
NCK1	0.136153	0.352	0.162	2.43e-138	1.49e-133	CD8+ Cycling (CT103A)
LINC00342	0.180133	0.267	0.109	2.55e-138	1.57e-133	CD8+ Cycling (CT103A)
NCKAP1L	0.198954	0.517	0.277	3.48e-138	2.14e-133	CD8+ Cycling (CT103A)
ZNF12	0.119698	0.2	0.068	4.11e-138	2.53e-133	CD8+ Cycling (CT103A)
JAK3	0.232657	0.591	0.333	5.19e-138	3.19e-133	CD8+ Cycling (CT103A)
IPO8	0.143185	0.249	0.097	7.73e-138	4.75e-133	CD8+ Cycling (CT103A)
CDKN2A	0.215017	0.349	0.162	8.96e-138	5.51e-133	CD8+ Cycling (CT103A)
OAS2	0.186133	0.348	0.162	1.07e-137	6.57e-133	CD8+ Cycling (CT103A)
CHMP7	0.14656	0.26	0.104	1.19e-137	7.28e-133	CD8+ Cycling (CT103A)
NDUFB3	0.306384	0.827	0.615	1.64e-137	1.01e-132	CD8+ Cycling (CT103A)
MRPL46	0.110623	0.353	0.16	1.89e-137	1.16e-132	CD8+ Cycling (CT103A)
CBLB	0.210329	0.472	0.246	2.03e-137	1.25e-132	CD8+ Cycling (CT103A)
VPS26C	0.117494	0.381	0.18	3.13e-137	1.92e-132	CD8+ Cycling (CT103A)
TNFAIP8	0.22496	0.643	0.374	3.75e-137	2.3e-132	CD8+ Cycling (CT103A)
TOP2B	0.146746	0.364	0.17	4.54e-137	2.79e-132	CD8+ Cycling (CT103A)
SRP72	0.29376	0.785	0.514	5.05e-137	3.1e-132	CD8+ Cycling (CT103A)
TRRAP	0.163673	0.274	0.113	5.25e-137	3.23e-132	CD8+ Cycling (CT103A)
ARID1B	0.188803	0.371	0.177	7.6e-137	4.67e-132	CD8+ Cycling (CT103A)
PIGQ	0.0748659	0.132	0.033	8.33e-137	5.12e-132	CD8+ Cycling (CT103A)
EWSR1	0.308239	0.884	0.661	8.64e-137	5.31e-132	CD8+ Cycling (CT103A)
TNPO1	0.17922	0.432	0.217	9.74e-137	5.99e-132	CD8+ Cycling (CT103A)
SIDT1	0.114057	0.128	0.031	1.8e-136	1.11e-131	CD8+ Cycling (CT103A)
EIF4EBP2	0.155479	0.489	0.256	2.22e-136	1.36e-131	CD8+ Cycling (CT103A)
BRD4	0.260206	0.655	0.384	3.26e-136	2.01e-131	CD8+ Cycling (CT103A)
KIF18A	0.160958	0.254	0.101	3.67e-136	2.25e-131	CD8+ Cycling (CT103A)
AGTPBP1	0.165758	0.28	0.118	6.89e-136	4.23e-131	CD8+ Cycling (CT103A)
UBL5	0.282583	0.9	0.795	8.12e-136	4.99e-131	CD8+ Cycling (CT103A)
DGCR6L	0.131209	0.527	0.28	9.24e-136	5.68e-131	CD8+ Cycling (CT103A)
EXOC7	0.136781	0.314	0.138	9.46e-136	5.81e-131	CD8+ Cycling (CT103A)
MUTYH	0.0930741	0.224	0.082	1.03e-135	6.35e-131	CD8+ Cycling (CT103A)
TMEM30A	0.180005	0.411	0.203	1.04e-135	6.42e-131	CD8+ Cycling (CT103A)
ZNF141	0.121543	0.18	0.057	1.11e-135	6.83e-131	CD8+ Cycling (CT103A)
MED26	0.0851411	0.103	0.021	1.63e-135	9.99e-131	CD8+ Cycling (CT103A)
HECTD4	0.164741	0.25	0.099	2.03e-135	1.24e-130	CD8+ Cycling (CT103A)
RCSD1	0.290582	0.769	0.496	2.08e-135	1.28e-130	CD8+ Cycling (CT103A)
ZNF614	0.0987198	0.121	0.028	2.43e-135	1.49e-130	CD8+ Cycling (CT103A)
RAB30-DT	0.115225	0.205	0.072	2.68e-135	1.64e-130	CD8+ Cycling (CT103A)
ZNF451	0.15948	0.309	0.136	5.35e-135	3.29e-130	CD8+ Cycling (CT103A)
MAPK14	0.153857	0.35	0.162	6.27e-135	3.85e-130	CD8+ Cycling (CT103A)
NCOA6	0.145385	0.222	0.082	7.22e-135	4.44e-130	CD8+ Cycling (CT103A)
PCED1B	0.146482	0.306	0.134	7.28e-135	4.48e-130	CD8+ Cycling (CT103A)
RSBN1L	0.172426	0.594	0.33	8.92e-135	5.48e-130	CD8+ Cycling (CT103A)
OGFR	0.150757	0.487	0.254	9.34e-135	5.74e-130	CD8+ Cycling (CT103A)
CPSF3	0.166714	0.428	0.215	1.06e-134	6.52e-130	CD8+ Cycling (CT103A)
POMGNT2	0.0853063	0.111	0.024	1.21e-134	7.43e-130	CD8+ Cycling (CT103A)
PSPC1	0.158618	0.465	0.24	1.24e-134	7.62e-130	CD8+ Cycling (CT103A)
ATF2	0.15034	0.312	0.137	1.92e-134	1.18e-129	CD8+ Cycling (CT103A)
NDUFA5	0.138365	0.502	0.266	2.21e-134	1.36e-129	CD8+ Cycling (CT103A)
MOCS2	0.154285	0.363	0.171	2.49e-134	1.53e-129	CD8+ Cycling (CT103A)
SF3B3	0.218716	0.515	0.279	3.22e-134	1.98e-129	CD8+ Cycling (CT103A)
GNAS	0.334731	0.891	0.671	4.59e-134	2.82e-129	CD8+ Cycling (CT103A)
VAMP5	0.283951	0.738	0.473	4.87e-134	2.99e-129	CD8+ Cycling (CT103A)
POLDIP3	0.138314	0.41	0.202	9.96e-134	6.12e-129	CD8+ Cycling (CT103A)
FGFR1OP2	0.168298	0.554	0.303	1.03e-133	6.36e-129	CD8+ Cycling (CT103A)
ZCCHC10	0.116163	0.287	0.121	2.44e-133	1.5e-128	CD8+ Cycling (CT103A)
CAPRIN1	0.258512	0.688	0.414	2.97e-133	1.83e-128	CD8+ Cycling (CT103A)
RAB24	0.169484	0.477	0.252	3.11e-133	1.91e-128	CD8+ Cycling (CT103A)
RBM12	0.152631	0.266	0.11	3.46e-133	2.13e-128	CD8+ Cycling (CT103A)
ITSN2	0.178858	0.534	0.293	5.36e-133	3.29e-128	CD8+ Cycling (CT103A)
ANKRD40	0.140375	0.211	0.077	5.95e-133	3.66e-128	CD8+ Cycling (CT103A)
MAD2L1BP	0.127787	0.329	0.149	8.46e-133	5.2e-128	CD8+ Cycling (CT103A)
DDX19A	0.145485	0.29	0.125	1.09e-132	6.7e-128	CD8+ Cycling (CT103A)
CHD8	0.191334	0.431	0.219	1.22e-132	7.51e-128	CD8+ Cycling (CT103A)
LMNB2	0.164752	0.429	0.218	1.84e-132	1.13e-127	CD8+ Cycling (CT103A)
ABI3	0.236637	0.609	0.352	1.92e-132	1.18e-127	CD8+ Cycling (CT103A)
TMEM123	0.355466	0.84	0.598	4.73e-132	2.9e-127	CD8+ Cycling (CT103A)
HAT1	0.222525	0.598	0.347	5.27e-132	3.24e-127	CD8+ Cycling (CT103A)
STIL	0.186755	0.333	0.154	5.68e-132	3.49e-127	CD8+ Cycling (CT103A)
ZNF121	0.166973	0.198	0.07	6.09e-132	3.74e-127	CD8+ Cycling (CT103A)
ZNF28	0.101757	0.1	0.02	9.48e-132	5.83e-127	CD8+ Cycling (CT103A)
WASHC4	0.14636	0.338	0.155	1.04e-131	6.41e-127	CD8+ Cycling (CT103A)
LTN1	0.163516	0.323	0.147	1.27e-131	7.81e-127	CD8+ Cycling (CT103A)
LDLRAP1	0.0849579	0.101	0.02	1.31e-131	8.04e-127	CD8+ Cycling (CT103A)
QRICH1	0.152372	0.398	0.196	1.46e-131	8.96e-127	CD8+ Cycling (CT103A)
GTF2A1	0.124201	0.25	0.099	1.7e-131	1.05e-126	CD8+ Cycling (CT103A)
FLNA	0.382447	0.898	0.694	1.96e-131	1.2e-126	CD8+ Cycling (CT103A)
DIPK1A	0.102768	0.202	0.071	2.91e-131	1.79e-126	CD8+ Cycling (CT103A)
TRAPPC8	0.110898	0.232	0.088	3.09e-131	1.9e-126	CD8+ Cycling (CT103A)
KNTC1	0.170488	0.281	0.121	3.31e-131	2.03e-126	CD8+ Cycling (CT103A)
CTCF	0.20852	0.615	0.358	5.2e-131	3.19e-126	CD8+ Cycling (CT103A)
TRGC2	0.126734	0.109	0.024	5.75e-131	3.53e-126	CD8+ Cycling (CT103A)
AC083798.2	0.0701587	0.105	0.022	5.85e-131	3.59e-126	CD8+ Cycling (CT103A)
RLIM	0.130268	0.212	0.078	5.87e-131	3.61e-126	CD8+ Cycling (CT103A)
DDX58	0.115465	0.13	0.034	6e-131	3.68e-126	CD8+ Cycling (CT103A)
TSPOAP1-AS1	0.13141	0.303	0.132	6.66e-131	4.09e-126	CD8+ Cycling (CT103A)
TULP4	0.122426	0.131	0.034	6.89e-131	4.23e-126	CD8+ Cycling (CT103A)
CAPZA2	0.191126	0.614	0.35	8.4e-131	5.16e-126	CD8+ Cycling (CT103A)
TUT4	0.16785	0.416	0.211	1.1e-130	6.75e-126	CD8+ Cycling (CT103A)
KDM2B	0.11469	0.276	0.116	1.22e-130	7.5e-126	CD8+ Cycling (CT103A)
LINC01578	0.225208	0.649	0.374	1.43e-130	8.8e-126	CD8+ Cycling (CT103A)
GET4	0.0925044	0.387	0.184	1.45e-130	8.89e-126	CD8+ Cycling (CT103A)
SRP68	0.150603	0.505	0.272	1.72e-130	1.06e-125	CD8+ Cycling (CT103A)
CCNG2	0.140651	0.176	0.058	1.86e-130	1.14e-125	CD8+ Cycling (CT103A)
KIDINS220	0.134894	0.253	0.102	2.19e-130	1.34e-125	CD8+ Cycling (CT103A)
PSAP	0.218589	0.69	0.415	2.23e-130	1.37e-125	CD8+ Cycling (CT103A)
RNF20	0.129096	0.29	0.124	2.71e-130	1.67e-125	CD8+ Cycling (CT103A)
EIF2AK3	0.127733	0.227	0.086	2.77e-130	1.7e-125	CD8+ Cycling (CT103A)
CNN2	0.296167	0.896	0.725	3.23e-130	1.98e-125	CD8+ Cycling (CT103A)
PACS1	0.151962	0.322	0.146	7.38e-130	4.54e-125	CD8+ Cycling (CT103A)
MSL1	0.122554	0.257	0.104	9.5e-130	5.84e-125	CD8+ Cycling (CT103A)
IFT80	0.098597	0.146	0.041	9.81e-130	6.03e-125	CD8+ Cycling (CT103A)
RHOH	0.182906	0.587	0.33	1.03e-129	6.31e-125	CD8+ Cycling (CT103A)
ERCC6L2	0.12251	0.206	0.074	1.21e-129	7.45e-125	CD8+ Cycling (CT103A)
PEX19	0.123373	0.277	0.117	1.34e-129	8.24e-125	CD8+ Cycling (CT103A)
NBPF9	0.108516	0.165	0.051	1.54e-129	9.43e-125	CD8+ Cycling (CT103A)
NCK2	0.19845	0.328	0.155	1.93e-129	1.18e-124	CD8+ Cycling (CT103A)
DDX3X	0.198095	0.612	0.351	2.23e-129	1.37e-124	CD8+ Cycling (CT103A)
UHMK1	0.179031	0.519	0.283	4.28e-129	2.63e-124	CD8+ Cycling (CT103A)
WDR76	0.188421	0.39	0.194	4.32e-129	2.65e-124	CD8+ Cycling (CT103A)
ZNF92	0.110364	0.205	0.073	4.35e-129	2.67e-124	CD8+ Cycling (CT103A)
AC079781.5	0.090284	0.129	0.033	6.75e-129	4.15e-124	CD8+ Cycling (CT103A)
HYOU1	0.213606	0.462	0.247	8.55e-129	5.25e-124	CD8+ Cycling (CT103A)
ITGA4	0.187058	0.613	0.349	9.98e-129	6.13e-124	CD8+ Cycling (CT103A)
UBAP2L	0.190932	0.46	0.243	1.12e-128	6.91e-124	CD8+ Cycling (CT103A)
FGFR1OP	0.111993	0.203	0.073	1.37e-128	8.44e-124	CD8+ Cycling (CT103A)
ANKRD49	0.11081	0.183	0.062	1.57e-128	9.64e-124	CD8+ Cycling (CT103A)
MAP2K2	0.238425	0.705	0.411	1.63e-128	1e-123	CD8+ Cycling (CT103A)
YTHDF3	0.128803	0.225	0.085	1.68e-128	1.03e-123	CD8+ Cycling (CT103A)
SLC44A2	0.11412	0.375	0.18	1.77e-128	1.09e-123	CD8+ Cycling (CT103A)
PPP2CB	0.102285	0.205	0.074	1.88e-128	1.15e-123	CD8+ Cycling (CT103A)
NAA15	0.163408	0.446	0.232	2.34e-128	1.44e-123	CD8+ Cycling (CT103A)
CHD1L	0.0696351	0.258	0.103	2.38e-128	1.46e-123	CD8+ Cycling (CT103A)
GTF2I	0.182407	0.449	0.235	2.49e-128	1.53e-123	CD8+ Cycling (CT103A)
LINC00339	0.0747024	0.105	0.022	2.66e-128	1.64e-123	CD8+ Cycling (CT103A)
TFIP11	0.0928222	0.299	0.13	3.39e-128	2.08e-123	CD8+ Cycling (CT103A)
AOAH	0.161179	0.258	0.106	5.11e-128	3.14e-123	CD8+ Cycling (CT103A)
DHX36	0.181907	0.582	0.33	8.12e-128	4.99e-123	CD8+ Cycling (CT103A)
CHD3	0.187693	0.43	0.223	8.37e-128	5.14e-123	CD8+ Cycling (CT103A)
IRF2	0.188849	0.552	0.308	8.49e-128	5.22e-123	CD8+ Cycling (CT103A)
NBPF15	0.15159	0.244	0.098	8.89e-128	5.46e-123	CD8+ Cycling (CT103A)
DNAJC25	0.0827931	0.109	0.024	1.03e-127	6.33e-123	CD8+ Cycling (CT103A)
LAMTOR3	0.108865	0.406	0.201	1.24e-127	7.61e-123	CD8+ Cycling (CT103A)
NT5C2	0.13399	0.302	0.134	1.32e-127	8.09e-123	CD8+ Cycling (CT103A)
XCL1	0.146751	0.143	0.04	1.37e-127	8.4e-123	CD8+ Cycling (CT103A)
DDB1	0.217665	0.616	0.355	1.76e-127	1.08e-122	CD8+ Cycling (CT103A)
GANAB	0.130358	0.44	0.224	1.77e-127	1.09e-122	CD8+ Cycling (CT103A)
PIN4	0.0907515	0.489	0.256	1.77e-127	1.09e-122	CD8+ Cycling (CT103A)
STYX	0.179582	0.289	0.127	2.06e-127	1.27e-122	CD8+ Cycling (CT103A)
AC022706.1	0.0791782	0.168	0.053	2.12e-127	1.3e-122	CD8+ Cycling (CT103A)
YTHDC1	0.153402	0.546	0.299	2.48e-127	1.52e-122	CD8+ Cycling (CT103A)
CLTC	0.212037	0.574	0.325	2.54e-127	1.56e-122	CD8+ Cycling (CT103A)
RNF145	0.154699	0.511	0.279	2.97e-127	1.82e-122	CD8+ Cycling (CT103A)
KPNA1	0.1237	0.297	0.132	4.28e-127	2.63e-122	CD8+ Cycling (CT103A)
INTS5	0.0915589	0.158	0.048	4.3e-127	2.64e-122	CD8+ Cycling (CT103A)
B3GNT2	0.146892	0.342	0.161	4.98e-127	3.06e-122	CD8+ Cycling (CT103A)
INCENP	0.200395	0.38	0.188	8.71e-127	5.35e-122	CD8+ Cycling (CT103A)
GPR89B	0.0741732	0.105	0.023	9.01e-127	5.54e-122	CD8+ Cycling (CT103A)
TOMM5	0.266336	0.779	0.547	1.07e-126	6.6e-122	CD8+ Cycling (CT103A)
FAM217B	0.122902	0.295	0.13	1.8e-126	1.1e-121	CD8+ Cycling (CT103A)
EIF4H	0.295505	0.807	0.544	2.49e-126	1.53e-121	CD8+ Cycling (CT103A)
TLNRD1	0.13958	0.387	0.191	2.56e-126	1.57e-121	CD8+ Cycling (CT103A)
KATNAL1	0.0951005	0.218	0.082	2.64e-126	1.62e-121	CD8+ Cycling (CT103A)
NSRP1	0.145788	0.336	0.158	2.81e-126	1.72e-121	CD8+ Cycling (CT103A)
UXS1	0.132246	0.377	0.184	3.9e-126	2.39e-121	CD8+ Cycling (CT103A)
ATP5ME	0.23773	0.723	0.453	4.85e-126	2.98e-121	CD8+ Cycling (CT103A)
ANKFY1	0.119818	0.2	0.072	1.04e-125	6.38e-121	CD8+ Cycling (CT103A)
ALDOA	0.284572	0.841	0.646	1.05e-125	6.47e-121	CD8+ Cycling (CT103A)
MPND	0.10116	0.236	0.093	1.06e-125	6.54e-121	CD8+ Cycling (CT103A)
SOAT1	0.124504	0.334	0.155	1.15e-125	7.09e-121	CD8+ Cycling (CT103A)
ZNF780B	0.0976471	0.109	0.025	1.22e-125	7.48e-121	CD8+ Cycling (CT103A)
FOXO1	0.140612	0.252	0.104	2.16e-125	1.33e-120	CD8+ Cycling (CT103A)
RNFT1	0.0999969	0.156	0.048	2.56e-125	1.57e-120	CD8+ Cycling (CT103A)
ZKSCAN1	0.133181	0.352	0.167	2.78e-125	1.71e-120	CD8+ Cycling (CT103A)
PPP2R2D	0.151295	0.268	0.114	2.79e-125	1.72e-120	CD8+ Cycling (CT103A)
NPIPB5	0.112845	0.106	0.023	3.03e-125	1.86e-120	CD8+ Cycling (CT103A)
RBM23	0.124046	0.318	0.144	3.11e-125	1.91e-120	CD8+ Cycling (CT103A)
RPS7	0.204064	0.995	0.991	3.19e-125	1.96e-120	CD8+ Cycling (CT103A)
POLR3GL	0.127162	0.513	0.279	4.75e-125	2.92e-120	CD8+ Cycling (CT103A)
CRKL	0.132726	0.276	0.118	6.71e-125	4.12e-120	CD8+ Cycling (CT103A)
RBBP5	0.116079	0.278	0.119	7.32e-125	4.5e-120	CD8+ Cycling (CT103A)
TMC8	0.171987	0.541	0.3	7.99e-125	4.91e-120	CD8+ Cycling (CT103A)
ZC3H4	0.169762	0.222	0.086	1.13e-124	6.96e-120	CD8+ Cycling (CT103A)
RPAP3	0.145048	0.39	0.194	1.2e-124	7.37e-120	CD8+ Cycling (CT103A)
PPP6R1	0.21263	0.632	0.373	1.39e-124	8.52e-120	CD8+ Cycling (CT103A)
KCTD20	0.128904	0.395	0.197	2.11e-124	1.29e-119	CD8+ Cycling (CT103A)
ZNF224	0.122644	0.169	0.056	2.73e-124	1.68e-119	CD8+ Cycling (CT103A)
BIRC6	0.181102	0.464	0.247	2.84e-124	1.74e-119	CD8+ Cycling (CT103A)
MFSD11	0.142304	0.309	0.139	3.47e-124	2.13e-119	CD8+ Cycling (CT103A)
MLXIP	0.116807	0.182	0.063	3.62e-124	2.22e-119	CD8+ Cycling (CT103A)
SHLD2	0.143238	0.271	0.116	3.79e-124	2.33e-119	CD8+ Cycling (CT103A)
TMEM71	0.115603	0.269	0.114	4.04e-124	2.48e-119	CD8+ Cycling (CT103A)
CERS6	0.172109	0.305	0.14	4.17e-124	2.56e-119	CD8+ Cycling (CT103A)
FIP1L1	0.13062	0.536	0.295	4.33e-124	2.66e-119	CD8+ Cycling (CT103A)
DDX23	0.127129	0.421	0.214	6.57e-124	4.04e-119	CD8+ Cycling (CT103A)
LNPK	0.123343	0.25	0.102	9.23e-124	5.67e-119	CD8+ Cycling (CT103A)
LIN54	0.151034	0.235	0.093	1.12e-123	6.9e-119	CD8+ Cycling (CT103A)
TAF1	0.120192	0.205	0.076	1.54e-123	9.49e-119	CD8+ Cycling (CT103A)
RAB18	0.14855	0.45	0.239	1.72e-123	1.06e-118	CD8+ Cycling (CT103A)
ZNF654	0.118169	0.183	0.063	1.88e-123	1.15e-118	CD8+ Cycling (CT103A)
MRPS28	0.130128	0.351	0.168	2.14e-123	1.32e-118	CD8+ Cycling (CT103A)
MAPK9	0.151215	0.329	0.156	2.6e-123	1.6e-118	CD8+ Cycling (CT103A)
SIK3	0.161352	0.211	0.081	2.99e-123	1.84e-118	CD8+ Cycling (CT103A)
SPN	0.301014	0.804	0.546	3.63e-123	2.23e-118	CD8+ Cycling (CT103A)
TBC1D2B	0.159192	0.271	0.117	3.92e-123	2.41e-118	CD8+ Cycling (CT103A)
INO80D	0.121747	0.215	0.082	4.34e-123	2.66e-118	CD8+ Cycling (CT103A)
RRP15	0.12463	0.247	0.102	4.87e-123	2.99e-118	CD8+ Cycling (CT103A)
ZNF664	0.172696	0.239	0.098	6.32e-123	3.88e-118	CD8+ Cycling (CT103A)
SPTAN1	0.222886	0.648	0.392	1.09e-122	6.67e-118	CD8+ Cycling (CT103A)
NECAP2	0.179968	0.566	0.324	1.3e-122	7.98e-118	CD8+ Cycling (CT103A)
RFX5	0.13258	0.369	0.181	2.5e-122	1.53e-117	CD8+ Cycling (CT103A)
EIF2AK2	0.192432	0.429	0.227	2.73e-122	1.68e-117	CD8+ Cycling (CT103A)
ZNF268	0.0889816	0.115	0.028	3.02e-122	1.86e-117	CD8+ Cycling (CT103A)
GPATCH8	0.175332	0.426	0.222	3.22e-122	1.98e-117	CD8+ Cycling (CT103A)
PHF3	0.177891	0.579	0.329	3.34e-122	2.05e-117	CD8+ Cycling (CT103A)
BTN2A1	0.100694	0.226	0.089	4.15e-122	2.55e-117	CD8+ Cycling (CT103A)
PIP5K1A	0.165505	0.275	0.12	4.16e-122	2.56e-117	CD8+ Cycling (CT103A)
NDC1	0.129569	0.283	0.124	5.7e-122	3.5e-117	CD8+ Cycling (CT103A)
KLF12	0.0994602	0.151	0.046	5.98e-122	3.67e-117	CD8+ Cycling (CT103A)
ESPL1	0.120847	0.212	0.08	6.16e-122	3.78e-117	CD8+ Cycling (CT103A)
TRAPPC10	0.192843	0.346	0.169	6.76e-122	4.15e-117	CD8+ Cycling (CT103A)
MAP2K4	0.118251	0.206	0.077	7.49e-122	4.6e-117	CD8+ Cycling (CT103A)
RAF1	0.119048	0.367	0.179	9.58e-122	5.89e-117	CD8+ Cycling (CT103A)
CCDC66	0.110984	0.256	0.107	1.06e-121	6.5e-117	CD8+ Cycling (CT103A)
TRERF1	0.143985	0.306	0.14	1.16e-121	7.12e-117	CD8+ Cycling (CT103A)
NUP205	0.145851	0.33	0.155	1.41e-121	8.64e-117	CD8+ Cycling (CT103A)
CEP135	0.1414	0.278	0.121	1.61e-121	9.87e-117	CD8+ Cycling (CT103A)
VMP1	0.193781	0.587	0.339	1.74e-121	1.07e-116	CD8+ Cycling (CT103A)
CHD7	0.161512	0.319	0.15	1.9e-121	1.17e-116	CD8+ Cycling (CT103A)
ZMIZ1	0.122448	0.281	0.122	1.94e-121	1.19e-116	CD8+ Cycling (CT103A)
PLEKHA2	0.139758	0.276	0.121	2.24e-121	1.37e-116	CD8+ Cycling (CT103A)
MGAT1	0.142932	0.51	0.279	2.38e-121	1.46e-116	CD8+ Cycling (CT103A)
DDHD1	0.197265	0.466	0.249	2.98e-121	1.83e-116	CD8+ Cycling (CT103A)
RSBN1	0.116962	0.4	0.202	3.44e-121	2.11e-116	CD8+ Cycling (CT103A)
SP1	0.1231	0.24	0.098	3.73e-121	2.29e-116	CD8+ Cycling (CT103A)
SPTLC1	0.109565	0.288	0.127	4.21e-121	2.58e-116	CD8+ Cycling (CT103A)
PLK4	0.123352	0.285	0.126	4.58e-121	2.82e-116	CD8+ Cycling (CT103A)
SIN3A	0.143854	0.357	0.174	4.71e-121	2.9e-116	CD8+ Cycling (CT103A)
SERTAD2	0.139389	0.295	0.132	5.13e-121	3.15e-116	CD8+ Cycling (CT103A)
RAB43	0.0844591	0.152	0.046	5.84e-121	3.59e-116	CD8+ Cycling (CT103A)
KPNA3	0.125186	0.431	0.223	7.88e-121	4.84e-116	CD8+ Cycling (CT103A)
COX19	0.0984497	0.297	0.133	8.43e-121	5.18e-116	CD8+ Cycling (CT103A)
ADAM10	0.16585	0.427	0.223	9.4e-121	5.78e-116	CD8+ Cycling (CT103A)
PCNX1	0.155628	0.276	0.122	1.01e-120	6.2e-116	CD8+ Cycling (CT103A)
PCBP2	0.123929	0.761	0.49	1.06e-120	6.48e-116	CD8+ Cycling (CT103A)
SFT2D2	0.11621	0.369	0.18	1.2e-120	7.38e-116	CD8+ Cycling (CT103A)
VIM	0.22307	1	0.992	1.93e-120	1.18e-115	CD8+ Cycling (CT103A)
AP3D1	0.164769	0.503	0.277	2.02e-120	1.24e-115	CD8+ Cycling (CT103A)
TRPV2	0.140252	0.409	0.211	2.2e-120	1.35e-115	CD8+ Cycling (CT103A)
CCSER2	0.142985	0.37	0.184	2.25e-120	1.38e-115	CD8+ Cycling (CT103A)
ERGIC2	0.10756	0.473	0.252	2.32e-120	1.43e-115	CD8+ Cycling (CT103A)
ALMS1	0.0937956	0.156	0.049	2.61e-120	1.6e-115	CD8+ Cycling (CT103A)
CNOT8	0.122714	0.405	0.205	3.4e-120	2.09e-115	CD8+ Cycling (CT103A)
STK17B	0.326497	0.812	0.551	3.46e-120	2.13e-115	CD8+ Cycling (CT103A)
IL12RB1	0.13547	0.327	0.153	4.15e-120	2.55e-115	CD8+ Cycling (CT103A)
NAA40	0.0985726	0.193	0.07	4.18e-120	2.57e-115	CD8+ Cycling (CT103A)
RPS23	0.171862	0.999	0.998	4.31e-120	2.65e-115	CD8+ Cycling (CT103A)
SCYL3	0.10968	0.19	0.068	6.38e-120	3.92e-115	CD8+ Cycling (CT103A)
FMR1	0.104435	0.199	0.073	6.65e-120	4.09e-115	CD8+ Cycling (CT103A)
FUT8	0.19666	0.5	0.279	9.44e-120	5.8e-115	CD8+ Cycling (CT103A)
CALM2	0.366642	0.932	0.795	1.04e-119	6.38e-115	CD8+ Cycling (CT103A)
PARP4	0.169622	0.394	0.201	1.24e-119	7.64e-115	CD8+ Cycling (CT103A)
NOMO2	0.109191	0.158	0.05	1.62e-119	9.96e-115	CD8+ Cycling (CT103A)
RPA1	0.160929	0.578	0.331	2.89e-119	1.77e-114	CD8+ Cycling (CT103A)
MIOS	0.138789	0.221	0.088	3.19e-119	1.96e-114	CD8+ Cycling (CT103A)
TSPAN32	0.086343	0.157	0.049	3.38e-119	2.08e-114	CD8+ Cycling (CT103A)
EP300	0.11341	0.239	0.097	3.45e-119	2.12e-114	CD8+ Cycling (CT103A)
NNT	0.153067	0.372	0.185	3.66e-119	2.25e-114	CD8+ Cycling (CT103A)
ZC3H7A	0.14061	0.395	0.201	4.54e-119	2.79e-114	CD8+ Cycling (CT103A)
MCM3AP	0.142339	0.313	0.146	5.23e-119	3.21e-114	CD8+ Cycling (CT103A)
CCDC28B	0.113162	0.358	0.174	5.61e-119	3.44e-114	CD8+ Cycling (CT103A)
SPTBN1	0.227406	0.568	0.335	5.93e-119	3.65e-114	CD8+ Cycling (CT103A)
AHCTF1	0.15067	0.318	0.149	7.41e-119	4.55e-114	CD8+ Cycling (CT103A)
FAR2	0.0874537	0.134	0.038	8.6e-119	5.28e-114	CD8+ Cycling (CT103A)
MFGE8	0.102151	0.27	0.118	1.05e-118	6.47e-114	CD8+ Cycling (CT103A)
ZNF526	0.0891794	0.134	0.038	1.26e-118	7.73e-114	CD8+ Cycling (CT103A)
JARID2	0.152	0.344	0.166	1.34e-118	8.25e-114	CD8+ Cycling (CT103A)
BMS1	0.163082	0.388	0.198	1.59e-118	9.74e-114	CD8+ Cycling (CT103A)
BIVM	0.0871972	0.153	0.048	2.21e-118	1.36e-113	CD8+ Cycling (CT103A)
AKT3	0.164716	0.286	0.129	2.68e-118	1.65e-113	CD8+ Cycling (CT103A)
DBN1	0.0952822	0.17	0.057	2.72e-118	1.67e-113	CD8+ Cycling (CT103A)
CUL3	0.18025	0.455	0.245	2.96e-118	1.82e-113	CD8+ Cycling (CT103A)
MSL3	0.120259	0.322	0.151	3.11e-118	1.91e-113	CD8+ Cycling (CT103A)
YBEY	0.098676	0.236	0.096	3.59e-118	2.21e-113	CD8+ Cycling (CT103A)
SMPD4	0.114964	0.337	0.16	3.72e-118	2.29e-113	CD8+ Cycling (CT103A)
AC004585.1	0.136413	0.155	0.05	3.87e-118	2.38e-113	CD8+ Cycling (CT103A)
ZNF736	0.0859549	0.122	0.032	4.01e-118	2.46e-113	CD8+ Cycling (CT103A)
PWP1	0.183028	0.586	0.342	4.47e-118	2.74e-113	CD8+ Cycling (CT103A)
ARHGAP11A	0.206517	0.356	0.179	4.7e-118	2.89e-113	CD8+ Cycling (CT103A)
ST3GAL5	0.0942615	0.146	0.044	6.54e-118	4.02e-113	CD8+ Cycling (CT103A)
CASTOR1	0.0810124	0.112	0.028	7.41e-118	4.55e-113	CD8+ Cycling (CT103A)
RIF1	0.190253	0.517	0.29	8.47e-118	5.2e-113	CD8+ Cycling (CT103A)
CCNT1	0.12687	0.309	0.144	9.44e-118	5.8e-113	CD8+ Cycling (CT103A)
USP24	0.1429	0.235	0.096	9.87e-118	6.06e-113	CD8+ Cycling (CT103A)
NPEPPS	0.14969	0.391	0.198	1.14e-117	7.01e-113	CD8+ Cycling (CT103A)
DDX24	0.266588	0.791	0.524	1.21e-117	7.46e-113	CD8+ Cycling (CT103A)
POGK	0.128113	0.244	0.103	1.61e-117	9.89e-113	CD8+ Cycling (CT103A)
SLC25A32	0.154346	0.358	0.176	1.62e-117	9.96e-113	CD8+ Cycling (CT103A)
NIPAL3	0.124974	0.27	0.119	1.85e-117	1.14e-112	CD8+ Cycling (CT103A)
MALT1	0.140803	0.376	0.187	2.06e-117	1.26e-112	CD8+ Cycling (CT103A)
RBBP4	0.294604	0.821	0.599	2.63e-117	1.62e-112	CD8+ Cycling (CT103A)
PITPNA	0.164523	0.35	0.173	3.96e-117	2.43e-112	CD8+ Cycling (CT103A)
PPP3CA	0.0966374	0.295	0.133	3.99e-117	2.45e-112	CD8+ Cycling (CT103A)
CEP128	0.128095	0.243	0.101	4.48e-117	2.75e-112	CD8+ Cycling (CT103A)
SLFN13	0.107119	0.17	0.058	4.55e-117	2.8e-112	CD8+ Cycling (CT103A)
AFTPH	0.117488	0.351	0.17	4.92e-117	3.02e-112	CD8+ Cycling (CT103A)
PSMB8-AS1	0.125916	0.44	0.233	6.03e-117	3.71e-112	CD8+ Cycling (CT103A)
PACSIN2	0.104421	0.282	0.125	6.78e-117	4.17e-112	CD8+ Cycling (CT103A)
AC005670.3	0.114844	0.181	0.064	7.51e-117	4.61e-112	CD8+ Cycling (CT103A)
ELF2	0.114855	0.403	0.206	7.94e-117	4.88e-112	CD8+ Cycling (CT103A)
METAP1	0.134511	0.387	0.197	9.3e-117	5.72e-112	CD8+ Cycling (CT103A)
PRPF3	0.144162	0.295	0.136	1.5e-116	9.23e-112	CD8+ Cycling (CT103A)
PLEKHF1	0.120125	0.334	0.161	1.56e-116	9.58e-112	CD8+ Cycling (CT103A)
FBRS	0.143277	0.349	0.17	1.65e-116	1.01e-111	CD8+ Cycling (CT103A)
ZNRF2	0.118421	0.227	0.091	1.7e-116	1.05e-111	CD8+ Cycling (CT103A)
FAM120B	0.102008	0.225	0.09	1.85e-116	1.13e-111	CD8+ Cycling (CT103A)
LINC02694	0.0862839	0.122	0.033	2.55e-116	1.57e-111	CD8+ Cycling (CT103A)
PHF20L1	0.149446	0.474	0.256	2.79e-116	1.72e-111	CD8+ Cycling (CT103A)
MDN1	0.157143	0.273	0.121	3.31e-116	2.03e-111	CD8+ Cycling (CT103A)
ZNF33B	0.102544	0.14	0.042	5.23e-116	3.21e-111	CD8+ Cycling (CT103A)
MRPL45	0.107903	0.286	0.129	5.73e-116	3.52e-111	CD8+ Cycling (CT103A)
SELPLG	0.274991	0.824	0.595	6.79e-116	4.17e-111	CD8+ Cycling (CT103A)
TNPO3	0.14304	0.358	0.177	7.07e-116	4.34e-111	CD8+ Cycling (CT103A)
TMEM141	0.112325	0.5	0.274	7.36e-116	4.52e-111	CD8+ Cycling (CT103A)
CHMP4B	0.114307	0.515	0.285	1.16e-115	7.13e-111	CD8+ Cycling (CT103A)
RPL31	0.240778	0.966	0.926	1.67e-115	1.03e-110	CD8+ Cycling (CT103A)
SSBP4	0.205519	0.633	0.379	1.77e-115	1.08e-110	CD8+ Cycling (CT103A)
PPP1R10	0.160345	0.427	0.226	1.8e-115	1.11e-110	CD8+ Cycling (CT103A)
MTERF1	0.0954624	0.159	0.052	1.87e-115	1.15e-110	CD8+ Cycling (CT103A)
MPI	0.11211	0.34	0.164	2.03e-115	1.24e-110	CD8+ Cycling (CT103A)
GIGYF2	0.149503	0.384	0.195	2.06e-115	1.27e-110	CD8+ Cycling (CT103A)
ZBTB25	0.117827	0.3	0.137	2.86e-115	1.76e-110	CD8+ Cycling (CT103A)
HS3ST3B1	0.107962	0.173	0.06	3.27e-115	2.01e-110	CD8+ Cycling (CT103A)
CREB1	0.158812	0.415	0.217	3.65e-115	2.24e-110	CD8+ Cycling (CT103A)
RACGAP1	0.294341	0.483	0.284	4.12e-115	2.53e-110	CD8+ Cycling (CT103A)
SPINDOC	0.132999	0.279	0.126	4.42e-115	2.72e-110	CD8+ Cycling (CT103A)
OBI1	0.115604	0.256	0.11	5.14e-115	3.16e-110	CD8+ Cycling (CT103A)
RPL30	0.183481	0.997	0.995	5.26e-115	3.23e-110	CD8+ Cycling (CT103A)
DDX50	0.150376	0.443	0.237	6.2e-115	3.81e-110	CD8+ Cycling (CT103A)
NVL	0.118379	0.256	0.11	6.46e-115	3.97e-110	CD8+ Cycling (CT103A)
COPS4	0.113172	0.371	0.186	6.74e-115	4.14e-110	CD8+ Cycling (CT103A)
ACTN1	0.198191	0.452	0.245	7.08e-115	4.35e-110	CD8+ Cycling (CT103A)
KMT2D	0.126952	0.154	0.05	7.88e-115	4.84e-110	CD8+ Cycling (CT103A)
BACH2	0.0901873	0.155	0.05	8.61e-115	5.29e-110	CD8+ Cycling (CT103A)
TINF2	0.112494	0.424	0.222	9.68e-115	5.95e-110	CD8+ Cycling (CT103A)
TAOK3	0.166605	0.492	0.273	1.01e-114	6.21e-110	CD8+ Cycling (CT103A)
ATP11B	0.133022	0.355	0.175	1.17e-114	7.17e-110	CD8+ Cycling (CT103A)
INPP5K	0.0958896	0.33	0.157	1.17e-114	7.17e-110	CD8+ Cycling (CT103A)
HSD17B7	0.121265	0.33	0.159	1.36e-114	8.35e-110	CD8+ Cycling (CT103A)
USO1	0.161609	0.458	0.249	1.54e-114	9.45e-110	CD8+ Cycling (CT103A)
TTC28-AS1	0.0776158	0.249	0.105	1.85e-114	1.14e-109	CD8+ Cycling (CT103A)
UFM1	0.194455	0.614	0.368	1.89e-114	1.16e-109	CD8+ Cycling (CT103A)
NUP93	0.120306	0.421	0.219	2.19e-114	1.35e-109	CD8+ Cycling (CT103A)
DCAF5	0.136628	0.295	0.136	2.32e-114	1.42e-109	CD8+ Cycling (CT103A)
SPTLC2	0.115605	0.324	0.155	3.06e-114	1.88e-109	CD8+ Cycling (CT103A)
ZNF644	0.137317	0.39	0.201	4.24e-114	2.61e-109	CD8+ Cycling (CT103A)
INTS13	0.131588	0.315	0.148	4.52e-114	2.77e-109	CD8+ Cycling (CT103A)
TVP23B	0.100601	0.23	0.095	4.63e-114	2.84e-109	CD8+ Cycling (CT103A)
TASOR	0.176736	0.451	0.245	5.67e-114	3.48e-109	CD8+ Cycling (CT103A)
FGFBP2	0.0873004	0.137	0.041	5.7e-114	3.5e-109	CD8+ Cycling (CT103A)
SLC17A9	0.111169	0.147	0.047	7.65e-114	4.7e-109	CD8+ Cycling (CT103A)
SYNJ2	0.107536	0.247	0.105	9.26e-114	5.69e-109	CD8+ Cycling (CT103A)
UBA1	0.185998	0.569	0.331	9.78e-114	6.01e-109	CD8+ Cycling (CT103A)
MKNK1	0.118747	0.324	0.156	1.52e-113	9.34e-109	CD8+ Cycling (CT103A)
TMPO-AS1	0.166845	0.281	0.128	1.93e-113	1.19e-108	CD8+ Cycling (CT103A)
WDR89	0.111874	0.17	0.059	2.02e-113	1.24e-108	CD8+ Cycling (CT103A)
ARHGEF18	0.0867208	0.138	0.042	2.62e-113	1.61e-108	CD8+ Cycling (CT103A)
XRRA1	0.104144	0.154	0.05	2.63e-113	1.62e-108	CD8+ Cycling (CT103A)
METTL14	0.142231	0.232	0.096	2.65e-113	1.63e-108	CD8+ Cycling (CT103A)
CLK4	0.107524	0.179	0.064	3.12e-113	1.92e-108	CD8+ Cycling (CT103A)
CARD8	0.136758	0.446	0.239	3.46e-113	2.13e-108	CD8+ Cycling (CT103A)
JPT2	0.114279	0.329	0.158	3.93e-113	2.42e-108	CD8+ Cycling (CT103A)
PAK1	0.116208	0.358	0.178	4.65e-113	2.85e-108	CD8+ Cycling (CT103A)
EYA3	0.112444	0.177	0.064	6.01e-113	3.69e-108	CD8+ Cycling (CT103A)
ATP5PD	0.271377	0.833	0.633	6.65e-113	4.08e-108	CD8+ Cycling (CT103A)
AQR	0.14035	0.265	0.117	8.79e-113	5.4e-108	CD8+ Cycling (CT103A)
ANK3	0.207756	0.215	0.087	9.1e-113	5.59e-108	CD8+ Cycling (CT103A)
MTA2	0.144808	0.503	0.279	1.32e-112	8.11e-108	CD8+ Cycling (CT103A)
CCNL2	0.134827	0.323	0.157	1.49e-112	9.17e-108	CD8+ Cycling (CT103A)
MAN1A2	0.126477	0.384	0.196	1.63e-112	9.99e-108	CD8+ Cycling (CT103A)
PTPRC	0.302695	0.955	0.827	1.94e-112	1.19e-107	CD8+ Cycling (CT103A)
SNRPE	0.268573	0.799	0.566	1.94e-112	1.19e-107	CD8+ Cycling (CT103A)
USP37	0.116011	0.242	0.102	2.04e-112	1.26e-107	CD8+ Cycling (CT103A)
PPP2R1B	0.127061	0.296	0.137	2.15e-112	1.32e-107	CD8+ Cycling (CT103A)
POLR2B	0.156541	0.519	0.292	3.25e-112	2e-107	CD8+ Cycling (CT103A)
CHD2	0.160037	0.454	0.246	3.31e-112	2.03e-107	CD8+ Cycling (CT103A)
MAT2B	0.179469	0.672	0.41	4.19e-112	2.57e-107	CD8+ Cycling (CT103A)
MAP4	0.239544	0.635	0.385	4.43e-112	2.72e-107	CD8+ Cycling (CT103A)
USP25	0.134234	0.23	0.096	5.42e-112	3.33e-107	CD8+ Cycling (CT103A)
VPS13D	0.112319	0.157	0.052	5.98e-112	3.67e-107	CD8+ Cycling (CT103A)
LINC01138	0.08915	0.102	0.024	6.18e-112	3.8e-107	CD8+ Cycling (CT103A)
NIPBL	0.159111	0.505	0.283	7.91e-112	4.86e-107	CD8+ Cycling (CT103A)
EMSY	0.117669	0.208	0.082	8.59e-112	5.28e-107	CD8+ Cycling (CT103A)
PDXDC1	0.0987101	0.331	0.16	1.11e-111	6.82e-107	CD8+ Cycling (CT103A)
TMEM181	0.0923764	0.186	0.069	1.13e-111	6.95e-107	CD8+ Cycling (CT103A)
TANK	0.149477	0.539	0.309	1.14e-111	7e-107	CD8+ Cycling (CT103A)
BLOC1S4	0.111107	0.421	0.222	1.15e-111	7.08e-107	CD8+ Cycling (CT103A)
ZNF718	0.0936543	0.137	0.041	1.16e-111	7.12e-107	CD8+ Cycling (CT103A)
ZNF567	0.092774	0.13	0.038	1.36e-111	8.35e-107	CD8+ Cycling (CT103A)
DCUN1D1	0.128062	0.314	0.149	1.39e-111	8.53e-107	CD8+ Cycling (CT103A)
MEI1	0.0912176	0.341	0.167	1.48e-111	9.09e-107	CD8+ Cycling (CT103A)
C12orf65	0.128351	0.464	0.253	1.49e-111	9.13e-107	CD8+ Cycling (CT103A)
GEN1	0.110348	0.241	0.102	1.68e-111	1.03e-106	CD8+ Cycling (CT103A)
YTHDF1	0.137996	0.26	0.116	1.69e-111	1.04e-106	CD8+ Cycling (CT103A)
LASP1	0.122077	0.499	0.275	1.88e-111	1.16e-106	CD8+ Cycling (CT103A)
CEACAM21	0.0790564	0.176	0.062	1.98e-111	1.22e-106	CD8+ Cycling (CT103A)
TRIM44	0.13076	0.263	0.117	2.06e-111	1.27e-106	CD8+ Cycling (CT103A)
PUM3	0.184931	0.513	0.29	2.47e-111	1.52e-106	CD8+ Cycling (CT103A)
TTC37	0.116304	0.293	0.136	2.66e-111	1.63e-106	CD8+ Cycling (CT103A)
KLHL2	0.129284	0.185	0.07	3.36e-111	2.06e-106	CD8+ Cycling (CT103A)
FBXL5	0.0764956	0.323	0.153	4.34e-111	2.67e-106	CD8+ Cycling (CT103A)
MTA1	0.134185	0.288	0.134	6.21e-111	3.82e-106	CD8+ Cycling (CT103A)
CD55	0.154067	0.534	0.307	9.06e-111	5.57e-106	CD8+ Cycling (CT103A)
BZW1	0.270678	0.824	0.574	1.01e-110	6.21e-106	CD8+ Cycling (CT103A)
C1orf50	0.0823303	0.209	0.082	1.02e-110	6.29e-106	CD8+ Cycling (CT103A)
ANKRD27	0.109861	0.208	0.082	1.16e-110	7.11e-106	CD8+ Cycling (CT103A)
ANKRD17	0.153896	0.403	0.211	1.2e-110	7.4e-106	CD8+ Cycling (CT103A)
G3BP1	0.261331	0.754	0.497	1.36e-110	8.34e-106	CD8+ Cycling (CT103A)
MCUB	0.220017	0.721	0.468	1.36e-110	8.35e-106	CD8+ Cycling (CT103A)
EFCAB14	0.161209	0.402	0.211	1.61e-110	9.89e-106	CD8+ Cycling (CT103A)
IGSF9B	0.130836	0.164	0.057	1.66e-110	1.02e-105	CD8+ Cycling (CT103A)
CRYZL1	0.0945481	0.281	0.128	2.19e-110	1.35e-105	CD8+ Cycling (CT103A)
AP3M1	0.132513	0.329	0.161	2.31e-110	1.42e-105	CD8+ Cycling (CT103A)
PPIL3	0.109686	0.418	0.221	2.71e-110	1.67e-105	CD8+ Cycling (CT103A)
ZMYM1	0.0787822	0.12	0.033	2.85e-110	1.75e-105	CD8+ Cycling (CT103A)
UBE2M	0.17894	0.607	0.359	3.07e-110	1.88e-105	CD8+ Cycling (CT103A)
DCTN4	0.119838	0.255	0.111	3.45e-110	2.12e-105	CD8+ Cycling (CT103A)
RBM5	0.117845	0.257	0.113	3.89e-110	2.39e-105	CD8+ Cycling (CT103A)
TRAF5	0.118436	0.371	0.188	4.4e-110	2.7e-105	CD8+ Cycling (CT103A)
TRIOBP	0.104628	0.322	0.156	5.89e-110	3.62e-105	CD8+ Cycling (CT103A)
TTF1	0.0955759	0.362	0.181	6.69e-110	4.11e-105	CD8+ Cycling (CT103A)
RANBP6	0.128702	0.177	0.064	7.72e-110	4.74e-105	CD8+ Cycling (CT103A)
ZNF506	0.100725	0.159	0.054	9.11e-110	5.6e-105	CD8+ Cycling (CT103A)
SGO2	0.228447	0.427	0.238	1.28e-109	7.84e-105	CD8+ Cycling (CT103A)
ANXA6	0.276942	0.862	0.646	1.45e-109	8.92e-105	CD8+ Cycling (CT103A)
STAT2	0.131816	0.214	0.087	1.52e-109	9.35e-105	CD8+ Cycling (CT103A)
OGFRL1	0.0831515	0.133	0.04	1.56e-109	9.57e-105	CD8+ Cycling (CT103A)
ZNF700	0.0786406	0.114	0.03	2.16e-109	1.33e-104	CD8+ Cycling (CT103A)
OGA	0.170639	0.54	0.311	3.02e-109	1.86e-104	CD8+ Cycling (CT103A)
LRRC58	0.0993485	0.353	0.175	3.05e-109	1.88e-104	CD8+ Cycling (CT103A)
TBL1XR1	0.157079	0.409	0.217	3.73e-109	2.29e-104	CD8+ Cycling (CT103A)
CEBPZ	0.128475	0.452	0.246	4.88e-109	3e-104	CD8+ Cycling (CT103A)
MTOR	0.116502	0.253	0.111	5.24e-109	3.22e-104	CD8+ Cycling (CT103A)
FANCI	0.203733	0.539	0.321	5.85e-109	3.6e-104	CD8+ Cycling (CT103A)
ATP6V1G1	0.247666	0.813	0.577	5.91e-109	3.63e-104	CD8+ Cycling (CT103A)
LMO7	0.0892674	0.115	0.031	6.14e-109	3.77e-104	CD8+ Cycling (CT103A)
LIMS2	0.0786628	0.1	0.024	7.04e-109	4.32e-104	CD8+ Cycling (CT103A)
ZNF33A	0.0856646	0.26	0.115	7.81e-109	4.8e-104	CD8+ Cycling (CT103A)
SEC23A	0.105217	0.264	0.118	8.05e-109	4.95e-104	CD8+ Cycling (CT103A)
POLR2M	0.0979341	0.238	0.101	8.1e-109	4.98e-104	CD8+ Cycling (CT103A)
RCC2	0.160087	0.497	0.28	8.95e-109	5.5e-104	CD8+ Cycling (CT103A)
IGFBP4	0.21065	0.253	0.113	9.62e-109	5.91e-104	CD8+ Cycling (CT103A)
CD96	0.238669	0.799	0.535	9.73e-109	5.98e-104	CD8+ Cycling (CT103A)
ZNF276	0.0985531	0.197	0.076	1.1e-108	6.77e-104	CD8+ Cycling (CT103A)
SHOC2	0.104006	0.304	0.144	1.2e-108	7.39e-104	CD8+ Cycling (CT103A)
RRAS	0.106773	0.231	0.097	1.46e-108	8.94e-104	CD8+ Cycling (CT103A)
CDC42EP3	0.108011	0.321	0.155	1.5e-108	9.23e-104	CD8+ Cycling (CT103A)
VAMP4	0.0944218	0.264	0.118	1.73e-108	1.06e-103	CD8+ Cycling (CT103A)
DDX1	0.149309	0.36	0.183	1.99e-108	1.22e-103	CD8+ Cycling (CT103A)
BRPF1	0.091304	0.182	0.067	2.02e-108	1.24e-103	CD8+ Cycling (CT103A)
SMIM27	0.0859556	0.272	0.122	2.04e-108	1.25e-103	CD8+ Cycling (CT103A)
SSR1	0.202305	0.671	0.416	2.75e-108	1.69e-103	CD8+ Cycling (CT103A)
DDI2	0.112143	0.201	0.079	2.79e-108	1.71e-103	CD8+ Cycling (CT103A)
MAST4	0.114356	0.219	0.09	3.02e-108	1.86e-103	CD8+ Cycling (CT103A)
MAMLD1	0.0866393	0.105	0.026	3.03e-108	1.86e-103	CD8+ Cycling (CT103A)
IGF2R	0.177593	0.34	0.171	3.44e-108	2.12e-103	CD8+ Cycling (CT103A)
FBLN5	0.0828901	0.111	0.029	4.39e-108	2.69e-103	CD8+ Cycling (CT103A)
VCPIP1	0.134604	0.213	0.086	4.72e-108	2.9e-103	CD8+ Cycling (CT103A)
ORC3	0.0979876	0.312	0.149	4.88e-108	3e-103	CD8+ Cycling (CT103A)
TRIM14	0.129784	0.303	0.144	4.93e-108	3.03e-103	CD8+ Cycling (CT103A)
ZNF598	0.13864	0.296	0.14	4.96e-108	3.05e-103	CD8+ Cycling (CT103A)
TXNDC12	0.11201	0.534	0.306	5.03e-108	3.09e-103	CD8+ Cycling (CT103A)
MYD88	0.115636	0.382	0.197	5.17e-108	3.17e-103	CD8+ Cycling (CT103A)
MAX	0.17701	0.576	0.339	6.83e-108	4.2e-103	CD8+ Cycling (CT103A)
TNFRSF14	0.134484	0.528	0.302	7.3e-108	4.48e-103	CD8+ Cycling (CT103A)
CWC22	0.10508	0.292	0.136	7.5e-108	4.61e-103	CD8+ Cycling (CT103A)
CD28	0.159731	0.481	0.27	8.13e-108	5e-103	CD8+ Cycling (CT103A)
DBP	0.0803946	0.213	0.085	8.23e-108	5.06e-103	CD8+ Cycling (CT103A)
CELF1	0.13861	0.403	0.212	8.41e-108	5.17e-103	CD8+ Cycling (CT103A)
GBA	0.0846536	0.276	0.125	8.66e-108	5.32e-103	CD8+ Cycling (CT103A)
ITGB1	0.282682	0.614	0.382	8.95e-108	5.5e-103	CD8+ Cycling (CT103A)
IFNAR1	0.0908765	0.371	0.188	9.42e-108	5.79e-103	CD8+ Cycling (CT103A)
USP42	0.105578	0.214	0.086	9.78e-108	6.01e-103	CD8+ Cycling (CT103A)
CARD11	0.145511	0.333	0.165	1e-107	6.15e-103	CD8+ Cycling (CT103A)
MAML2	0.166166	0.236	0.102	1.05e-107	6.43e-103	CD8+ Cycling (CT103A)
EDEM1	0.13867	0.35	0.177	1.07e-107	6.57e-103	CD8+ Cycling (CT103A)
ATMIN	0.131456	0.155	0.053	1.19e-107	7.29e-103	CD8+ Cycling (CT103A)
HEXD	0.111405	0.243	0.105	2.23e-107	1.37e-102	CD8+ Cycling (CT103A)
RAB8B	0.149284	0.5	0.282	2.46e-107	1.51e-102	CD8+ Cycling (CT103A)
NUP153	0.139691	0.362	0.184	2.68e-107	1.65e-102	CD8+ Cycling (CT103A)
FUNDC2	0.113515	0.546	0.314	3.07e-107	1.89e-102	CD8+ Cycling (CT103A)
AP1G1	0.127044	0.297	0.141	3.12e-107	1.92e-102	CD8+ Cycling (CT103A)
NONO	0.26258	0.846	0.627	3.27e-107	2.01e-102	CD8+ Cycling (CT103A)
USP20	0.0949384	0.252	0.111	3.47e-107	2.13e-102	CD8+ Cycling (CT103A)
DDX11	0.123812	0.28	0.13	3.64e-107	2.23e-102	CD8+ Cycling (CT103A)
SH3GLB2	0.169946	0.488	0.273	3.84e-107	2.36e-102	CD8+ Cycling (CT103A)
MCPH1	0.0902097	0.205	0.081	4.05e-107	2.49e-102	CD8+ Cycling (CT103A)
LSG1	0.150794	0.361	0.186	5.56e-107	3.42e-102	CD8+ Cycling (CT103A)
ERAP1	0.125086	0.3	0.144	6.95e-107	4.27e-102	CD8+ Cycling (CT103A)
WEE1	0.115524	0.298	0.141	7.7e-107	4.73e-102	CD8+ Cycling (CT103A)
NUP107	0.144087	0.493	0.279	9.89e-107	6.08e-102	CD8+ Cycling (CT103A)
SNAP23	0.125058	0.402	0.211	1.22e-106	7.51e-102	CD8+ Cycling (CT103A)
AC092683.1	0.0973477	0.12	0.034	1.29e-106	7.93e-102	CD8+ Cycling (CT103A)
ECHDC1	0.129257	0.529	0.299	1.36e-106	8.36e-102	CD8+ Cycling (CT103A)
ITGA5	0.08141	0.126	0.037	1.5e-106	9.2e-102	CD8+ Cycling (CT103A)
MAP2K1	0.129566	0.497	0.279	1.67e-106	1.02e-101	CD8+ Cycling (CT103A)
PRPF4B	0.158558	0.543	0.315	1.78e-106	1.09e-101	CD8+ Cycling (CT103A)
ATP13A3	0.146266	0.314	0.152	1.88e-106	1.16e-101	CD8+ Cycling (CT103A)
RASA1	0.130362	0.216	0.089	1.89e-106	1.16e-101	CD8+ Cycling (CT103A)
ARHGAP4	0.115866	0.558	0.322	2.01e-106	1.24e-101	CD8+ Cycling (CT103A)
LARP4	0.152477	0.447	0.245	2.18e-106	1.34e-101	CD8+ Cycling (CT103A)
E2F1	0.186501	0.408	0.222	2.25e-106	1.38e-101	CD8+ Cycling (CT103A)
ESCO1	0.0940401	0.28	0.129	2.76e-106	1.69e-101	CD8+ Cycling (CT103A)
UBE2V2	0.170133	0.647	0.392	2.83e-106	1.74e-101	CD8+ Cycling (CT103A)
SWAP70	0.109039	0.16	0.056	3.36e-106	2.06e-101	CD8+ Cycling (CT103A)
TESK1	0.0861645	0.141	0.045	3.76e-106	2.31e-101	CD8+ Cycling (CT103A)
TMEM204	0.108417	0.351	0.176	3.77e-106	2.32e-101	CD8+ Cycling (CT103A)
RPS6KB1	0.106109	0.309	0.149	4.18e-106	2.57e-101	CD8+ Cycling (CT103A)
FAM32A	0.123487	0.602	0.356	4.43e-106	2.72e-101	CD8+ Cycling (CT103A)
CENPB	0.100658	0.231	0.098	4.82e-106	2.96e-101	CD8+ Cycling (CT103A)
VIM-AS1	0.158221	0.287	0.136	5.48e-106	3.37e-101	CD8+ Cycling (CT103A)
UIMC1	0.109083	0.32	0.156	7.09e-106	4.35e-101	CD8+ Cycling (CT103A)
SC5D	0.102921	0.249	0.11	7.12e-106	4.38e-101	CD8+ Cycling (CT103A)
RNF166	0.100813	0.404	0.212	7.44e-106	4.57e-101	CD8+ Cycling (CT103A)
ATL2	0.0964425	0.186	0.071	8.17e-106	5.02e-101	CD8+ Cycling (CT103A)
GPR15	0.12466	0.172	0.062	8.43e-106	5.18e-101	CD8+ Cycling (CT103A)
AC093323.1	0.117024	0.281	0.131	1.05e-105	6.46e-101	CD8+ Cycling (CT103A)
DYNLT1	0.115182	0.542	0.309	1.08e-105	6.62e-101	CD8+ Cycling (CT103A)
MND1	0.136998	0.422	0.23	1.38e-105	8.51e-101	CD8+ Cycling (CT103A)
TTK	0.156011	0.272	0.127	1.39e-105	8.55e-101	CD8+ Cycling (CT103A)
CERK	0.127171	0.33	0.163	1.48e-105	9.08e-101	CD8+ Cycling (CT103A)
ZNF180	0.0818304	0.125	0.037	2.11e-105	1.3e-100	CD8+ Cycling (CT103A)
TAF12	0.0855097	0.442	0.239	2.12e-105	1.3e-100	CD8+ Cycling (CT103A)
LBR	0.247872	0.778	0.535	2.93e-105	1.8e-100	CD8+ Cycling (CT103A)
ARHGAP17	0.097879	0.306	0.146	3.3e-105	2.03e-100	CD8+ Cycling (CT103A)
NIF3L1	0.0746337	0.262	0.117	4.9e-105	3.01e-100	CD8+ Cycling (CT103A)
PRPF38A	0.111917	0.567	0.329	6.93e-105	4.26e-100	CD8+ Cycling (CT103A)
CDC26	0.0835349	0.487	0.27	6.97e-105	4.28e-100	CD8+ Cycling (CT103A)
VANGL1	0.0934313	0.197	0.078	7.21e-105	4.43e-100	CD8+ Cycling (CT103A)
ZNF160	0.106659	0.173	0.064	7.25e-105	4.45e-100	CD8+ Cycling (CT103A)
ZNF75A	0.0956004	0.173	0.064	7.69e-105	4.72e-100	CD8+ Cycling (CT103A)
ATP2A3	0.127501	0.449	0.246	1.05e-104	6.47e-100	CD8+ Cycling (CT103A)
MRTFA	0.120161	0.296	0.141	1.21e-104	7.42e-100	CD8+ Cycling (CT103A)
SLC25A45	0.0875353	0.142	0.046	1.24e-104	7.59e-100	CD8+ Cycling (CT103A)
ZEB1	0.145269	0.407	0.22	1.46e-104	8.97e-100	CD8+ Cycling (CT103A)
BROX	0.095082	0.28	0.129	1.47e-104	9.04e-100	CD8+ Cycling (CT103A)
BRMS1	0.0963204	0.47	0.257	1.51e-104	9.27e-100	CD8+ Cycling (CT103A)
PLEKHM1	0.086547	0.132	0.04	1.56e-104	9.6e-100	CD8+ Cycling (CT103A)
SNX29	0.104891	0.169	0.061	1.76e-104	1.08e-99	CD8+ Cycling (CT103A)
CNDP2	0.15426	0.478	0.27	1.8e-104	1.11e-99	CD8+ Cycling (CT103A)
ATP6V0C	0.182029	0.758	0.502	1.81e-104	1.11e-99	CD8+ Cycling (CT103A)
ZNF519	0.0878372	0.181	0.068	2.11e-104	1.29e-99	CD8+ Cycling (CT103A)
KPNA6	0.104132	0.288	0.136	2.24e-104	1.37e-99	CD8+ Cycling (CT103A)
GPSM3	0.263629	0.882	0.696	2.61e-104	1.61e-99	CD8+ Cycling (CT103A)
RAP2A	0.0994663	0.192	0.075	2.78e-104	1.71e-99	CD8+ Cycling (CT103A)
GABPA	0.0938093	0.196	0.078	3.02e-104	1.85e-99	CD8+ Cycling (CT103A)
ZMAT2	0.154103	0.638	0.385	3.72e-104	2.28e-99	CD8+ Cycling (CT103A)
C1D	0.109078	0.559	0.325	3.79e-104	2.33e-99	CD8+ Cycling (CT103A)
USP10	0.153599	0.531	0.309	3.86e-104	2.37e-99	CD8+ Cycling (CT103A)
EXOC8	0.104776	0.165	0.059	3.91e-104	2.4e-99	CD8+ Cycling (CT103A)
UQCRFS1	0.244411	0.785	0.534	4.72e-104	2.9e-99	CD8+ Cycling (CT103A)
SCYL2	0.105779	0.256	0.114	4.74e-104	2.92e-99	CD8+ Cycling (CT103A)
RPS6KA5	0.153585	0.444	0.246	4.78e-104	2.94e-99	CD8+ Cycling (CT103A)
CRACR2A	0.0908303	0.157	0.055	5.24e-104	3.22e-99	CD8+ Cycling (CT103A)
AC078883.1	0.0710139	0.108	0.028	7.66e-104	4.71e-99	CD8+ Cycling (CT103A)
PEAK1	0.112451	0.136	0.044	8.19e-104	5.03e-99	CD8+ Cycling (CT103A)
PANK3	0.113095	0.224	0.095	1.01e-103	6.19e-99	CD8+ Cycling (CT103A)
TENT4A	0.0913441	0.115	0.032	1.3e-103	8.01e-99	CD8+ Cycling (CT103A)
PRRC1	0.115794	0.31	0.151	1.79e-103	1.1e-98	CD8+ Cycling (CT103A)
SRR	0.0555254	0.162	0.057	2e-103	1.23e-98	CD8+ Cycling (CT103A)
RLF	0.114582	0.25	0.112	2.06e-103	1.26e-98	CD8+ Cycling (CT103A)
AL135818.1	0.104247	0.201	0.081	2.32e-103	1.42e-98	CD8+ Cycling (CT103A)
KDM4C	0.120879	0.28	0.132	2.82e-103	1.73e-98	CD8+ Cycling (CT103A)
CD3E	0.238387	0.951	0.877	3.86e-103	2.37e-98	CD8+ Cycling (CT103A)
DCAF1	0.105788	0.202	0.081	4.01e-103	2.46e-98	CD8+ Cycling (CT103A)
ISCA1	0.0478991	0.29	0.134	4.01e-103	2.47e-98	CD8+ Cycling (CT103A)
COPZ1	0.18149	0.681	0.429	5.72e-103	3.51e-98	CD8+ Cycling (CT103A)
PDCD4	0.150773	0.414	0.226	6.13e-103	3.76e-98	CD8+ Cycling (CT103A)
SH3GL1	0.116235	0.334	0.168	7.15e-103	4.39e-98	CD8+ Cycling (CT103A)
TP53BP2	0.114181	0.261	0.119	7.93e-103	4.87e-98	CD8+ Cycling (CT103A)
GNPTAB	0.137136	0.479	0.268	8.71e-103	5.35e-98	CD8+ Cycling (CT103A)
POLR2D	0.105181	0.458	0.253	1.03e-102	6.36e-98	CD8+ Cycling (CT103A)
FAM111A	0.184379	0.541	0.323	1.12e-102	6.89e-98	CD8+ Cycling (CT103A)
TLE4	0.0842577	0.284	0.132	1.16e-102	7.1e-98	CD8+ Cycling (CT103A)
WWP2	0.113411	0.251	0.113	1.2e-102	7.39e-98	CD8+ Cycling (CT103A)
TMEM65	0.203967	0.377	0.202	1.61e-102	9.87e-98	CD8+ Cycling (CT103A)
GPR18	0.0824067	0.109	0.03	1.66e-102	1.02e-97	CD8+ Cycling (CT103A)
ZBTB44	0.104179	0.288	0.136	2.21e-102	1.36e-97	CD8+ Cycling (CT103A)
CDS2	0.107221	0.412	0.221	2.94e-102	1.8e-97	CD8+ Cycling (CT103A)
CWC25	0.0723054	0.403	0.212	3.31e-102	2.03e-97	CD8+ Cycling (CT103A)
JPX	0.0790423	0.433	0.234	3.49e-102	2.15e-97	CD8+ Cycling (CT103A)
RMI1	0.109024	0.246	0.109	4.13e-102	2.54e-97	CD8+ Cycling (CT103A)
SYF2	0.132821	0.626	0.375	4.41e-102	2.71e-97	CD8+ Cycling (CT103A)
SETD5	0.146462	0.415	0.227	4.52e-102	2.78e-97	CD8+ Cycling (CT103A)
RNF44	0.0915173	0.282	0.132	4.66e-102	2.87e-97	CD8+ Cycling (CT103A)
EIF3A	0.28435	0.887	0.67	5e-102	3.07e-97	CD8+ Cycling (CT103A)
ZNF350	0.0722084	0.124	0.037	5.05e-102	3.1e-97	CD8+ Cycling (CT103A)
AC091729.3	0.0564377	0.107	0.029	5.18e-102	3.18e-97	CD8+ Cycling (CT103A)
SCP2	0.166615	0.693	0.433	6.14e-102	3.77e-97	CD8+ Cycling (CT103A)
GOLGA4	0.169433	0.511	0.297	6.43e-102	3.95e-97	CD8+ Cycling (CT103A)
NECAP1	0.0968972	0.169	0.063	6.56e-102	4.03e-97	CD8+ Cycling (CT103A)
ACSL5	0.0856421	0.329	0.164	8.01e-102	4.92e-97	CD8+ Cycling (CT103A)
OSBPL3	0.156927	0.319	0.16	8.32e-102	5.11e-97	CD8+ Cycling (CT103A)
USPL1	0.111073	0.15	0.052	9.48e-102	5.82e-97	CD8+ Cycling (CT103A)
ZBTB14	0.0810505	0.137	0.044	9.8e-102	6.02e-97	CD8+ Cycling (CT103A)
TGS1	0.1072	0.483	0.27	1.08e-101	6.61e-97	CD8+ Cycling (CT103A)
IKZF5	0.0846251	0.123	0.037	1.91e-101	1.17e-96	CD8+ Cycling (CT103A)
SETD3	0.0872193	0.357	0.182	2.1e-101	1.29e-96	CD8+ Cycling (CT103A)
ECT2	0.160938	0.35	0.184	2.23e-101	1.37e-96	CD8+ Cycling (CT103A)
ARHGEF1	0.194145	0.733	0.483	2.59e-101	1.59e-96	CD8+ Cycling (CT103A)
CABIN1	0.0981492	0.364	0.188	2.66e-101	1.64e-96	CD8+ Cycling (CT103A)
FTX	0.119626	0.16	0.058	3e-101	1.85e-96	CD8+ Cycling (CT103A)
TECPR1	0.0898828	0.189	0.074	3.28e-101	2.01e-96	CD8+ Cycling (CT103A)
SLC20A1	0.175368	0.481	0.277	3.55e-101	2.18e-96	CD8+ Cycling (CT103A)
GPR89A	0.0759194	0.128	0.039	3.57e-101	2.19e-96	CD8+ Cycling (CT103A)
HNRNPD	0.285541	0.935	0.788	3.63e-101	2.23e-96	CD8+ Cycling (CT103A)
TMEM63A	0.0860857	0.117	0.034	6.06e-101	3.72e-96	CD8+ Cycling (CT103A)
SGMS1	0.109858	0.23	0.099	6.2e-101	3.81e-96	CD8+ Cycling (CT103A)
SEPTIN8	0.0977228	0.164	0.06	6.72e-101	4.13e-96	CD8+ Cycling (CT103A)
CEP41	0.0704608	0.207	0.085	7.37e-101	4.53e-96	CD8+ Cycling (CT103A)
FUBP1	0.188168	0.625	0.379	8.06e-101	4.95e-96	CD8+ Cycling (CT103A)
DDX59	0.0927749	0.241	0.107	9.35e-101	5.74e-96	CD8+ Cycling (CT103A)
CCAR2	0.115021	0.355	0.182	9.35e-101	5.74e-96	CD8+ Cycling (CT103A)
GPSM2	0.109266	0.226	0.098	1.08e-100	6.66e-96	CD8+ Cycling (CT103A)
CAPN1	0.12509	0.526	0.304	1.09e-100	6.71e-96	CD8+ Cycling (CT103A)
MKLN1	0.10655	0.26	0.12	1.17e-100	7.2e-96	CD8+ Cycling (CT103A)
C5orf22	0.121	0.195	0.079	1.41e-100	8.68e-96	CD8+ Cycling (CT103A)
CTBP1	0.148483	0.508	0.289	1.52e-100	9.31e-96	CD8+ Cycling (CT103A)
NR3C1	0.101621	0.416	0.225	1.67e-100	1.02e-95	CD8+ Cycling (CT103A)
ARL16	0.0850253	0.419	0.225	1.75e-100	1.08e-95	CD8+ Cycling (CT103A)
IK	0.173809	0.703	0.44	2.1e-100	1.29e-95	CD8+ Cycling (CT103A)
SLAIN1	0.0865267	0.23	0.099	2.13e-100	1.31e-95	CD8+ Cycling (CT103A)
STAT5B	0.134398	0.362	0.189	2.48e-100	1.52e-95	CD8+ Cycling (CT103A)
VBP1	0.147475	0.631	0.386	2.56e-100	1.57e-95	CD8+ Cycling (CT103A)
INTS7	0.0956024	0.189	0.075	3.45e-100	2.12e-95	CD8+ Cycling (CT103A)
THUMPD3-AS1	0.0948477	0.333	0.167	3.52e-100	2.16e-95	CD8+ Cycling (CT103A)
PTPRA	0.121024	0.406	0.219	3.59e-100	2.2e-95	CD8+ Cycling (CT103A)
MAP3K14	0.153656	0.235	0.104	3.75e-100	2.3e-95	CD8+ Cycling (CT103A)
MKRN1	0.126	0.446	0.249	4.27e-100	2.63e-95	CD8+ Cycling (CT103A)
DEPDC5	0.0819414	0.109	0.03	4.54e-100	2.79e-95	CD8+ Cycling (CT103A)
GMPPB	0.10217	0.428	0.234	4.75e-100	2.92e-95	CD8+ Cycling (CT103A)
TGDS	0.110684	0.295	0.144	4.87e-100	2.99e-95	CD8+ Cycling (CT103A)
SMAP1	0.100176	0.561	0.328	6.42e-100	3.94e-95	CD8+ Cycling (CT103A)
MKI67	0.451451	0.879	0.721	6.45e-100	3.96e-95	CD8+ Cycling (CT103A)
EXOC2	0.0999389	0.307	0.15	7.65e-100	4.7e-95	CD8+ Cycling (CT103A)
SYVN1	0.0848651	0.214	0.09	7.67e-100	4.71e-95	CD8+ Cycling (CT103A)
LEMD3	0.0871624	0.239	0.105	8.83e-100	5.42e-95	CD8+ Cycling (CT103A)
NDE1	0.116459	0.431	0.238	9.1e-100	5.59e-95	CD8+ Cycling (CT103A)
CIITA	0.124452	0.228	0.1	9.75e-100	5.99e-95	CD8+ Cycling (CT103A)
GNL3L	0.109758	0.244	0.109	1.03e-99	6.33e-95	CD8+ Cycling (CT103A)
DNAJB6	0.116429	0.568	0.336	1.21e-99	7.43e-95	CD8+ Cycling (CT103A)
TNFRSF1A	0.0929637	0.271	0.127	1.29e-99	7.92e-95	CD8+ Cycling (CT103A)
ZNF638	0.133686	0.46	0.258	1.31e-99	8.05e-95	CD8+ Cycling (CT103A)
GOLGA3	0.122616	0.309	0.153	1.37e-99	8.44e-95	CD8+ Cycling (CT103A)
INF2	0.0809245	0.244	0.108	1.5e-99	9.21e-95	CD8+ Cycling (CT103A)
TMEM126A	0.0859612	0.516	0.295	1.57e-99	9.63e-95	CD8+ Cycling (CT103A)
NAGK	0.0930652	0.335	0.169	1.6e-99	9.82e-95	CD8+ Cycling (CT103A)
SNF8	0.186879	0.695	0.442	1.62e-99	9.94e-95	CD8+ Cycling (CT103A)
RNF146	0.0938599	0.15	0.052	1.81e-99	1.11e-94	CD8+ Cycling (CT103A)
GORASP2	0.158858	0.609	0.372	2.02e-99	1.24e-94	CD8+ Cycling (CT103A)
CRIPT	0.0776101	0.356	0.183	2.14e-99	1.31e-94	CD8+ Cycling (CT103A)
XIAP	0.118257	0.244	0.11	2.32e-99	1.42e-94	CD8+ Cycling (CT103A)
PTPN22	0.125475	0.455	0.255	2.39e-99	1.47e-94	CD8+ Cycling (CT103A)
NAP1L1	0.250967	0.93	0.846	2.47e-99	1.52e-94	CD8+ Cycling (CT103A)
RSRP1	0.172092	0.645	0.395	2.89e-99	1.78e-94	CD8+ Cycling (CT103A)
PTAR1	0.12813	0.252	0.116	3.1e-99	1.91e-94	CD8+ Cycling (CT103A)
RAB37	0.0470882	0.329	0.162	3.53e-99	2.17e-94	CD8+ Cycling (CT103A)
S100PBP	0.12436	0.295	0.144	3.68e-99	2.26e-94	CD8+ Cycling (CT103A)
CMPK2	0.0853797	0.105	0.029	6.3e-99	3.87e-94	CD8+ Cycling (CT103A)
NOC3L	0.12261	0.331	0.168	6.91e-99	4.24e-94	CD8+ Cycling (CT103A)
DGKH	0.104341	0.183	0.072	8.62e-99	5.3e-94	CD8+ Cycling (CT103A)
PSMC6	0.121905	0.574	0.339	9.86e-99	6.06e-94	CD8+ Cycling (CT103A)
ARPP19	0.132653	0.601	0.363	1.31e-98	8.05e-94	CD8+ Cycling (CT103A)
BMT2	0.0797268	0.109	0.031	1.32e-98	8.12e-94	CD8+ Cycling (CT103A)
FAM104B	0.0668398	0.2	0.081	1.37e-98	8.45e-94	CD8+ Cycling (CT103A)
SPOP	0.0962635	0.371	0.195	1.79e-98	1.1e-93	CD8+ Cycling (CT103A)
PHF23	0.125798	0.296	0.146	1.85e-98	1.13e-93	CD8+ Cycling (CT103A)
CLK1	0.0914407	0.369	0.193	1.93e-98	1.19e-93	CD8+ Cycling (CT103A)
SLC38A9	0.0772776	0.17	0.064	2.15e-98	1.32e-93	CD8+ Cycling (CT103A)
KLHDC4	0.0995396	0.322	0.162	2.23e-98	1.37e-93	CD8+ Cycling (CT103A)
CLIP4	0.0975996	0.178	0.069	2.38e-98	1.46e-93	CD8+ Cycling (CT103A)
WDR75	0.121834	0.315	0.158	2.41e-98	1.48e-93	CD8+ Cycling (CT103A)
ZBTB1	0.0940962	0.258	0.118	2.41e-98	1.48e-93	CD8+ Cycling (CT103A)
MMS22L	0.0874002	0.258	0.118	2.48e-98	1.52e-93	CD8+ Cycling (CT103A)
NAA50	0.136512	0.518	0.3	2.8e-98	1.72e-93	CD8+ Cycling (CT103A)
POLK	0.113686	0.274	0.131	2.9e-98	1.78e-93	CD8+ Cycling (CT103A)
SH3KBP1	0.177172	0.629	0.389	3.19e-98	1.96e-93	CD8+ Cycling (CT103A)
YKT6	0.118503	0.34	0.175	3.2e-98	1.97e-93	CD8+ Cycling (CT103A)
GATAD2A	0.113928	0.331	0.17	3.59e-98	2.2e-93	CD8+ Cycling (CT103A)
TRIM33	0.116693	0.3	0.148	3.79e-98	2.33e-93	CD8+ Cycling (CT103A)
COX10	0.0955917	0.322	0.16	5.9e-98	3.62e-93	CD8+ Cycling (CT103A)
CD3G	0.233425	0.824	0.586	7.78e-98	4.78e-93	CD8+ Cycling (CT103A)
ZNF93	0.0720246	0.126	0.039	7.82e-98	4.8e-93	CD8+ Cycling (CT103A)
BBX	0.106824	0.393	0.211	8.2e-98	5.04e-93	CD8+ Cycling (CT103A)
TNRC6C	0.0741208	0.136	0.045	8.52e-98	5.24e-93	CD8+ Cycling (CT103A)
ERCC3	0.079228	0.316	0.156	8.62e-98	5.3e-93	CD8+ Cycling (CT103A)
CLCC1	0.0742654	0.167	0.062	1.25e-97	7.69e-93	CD8+ Cycling (CT103A)
[truncated: 6,359 more rows]
