# Supplementary material for: B cell lineage reconstitution underlies CAR-T cell therapeutic efficacy in patients with refractory myasthenia gravis
Source: EMBO Mol Med. 2024 Feb 26;16(4):21. doi: 10.1038/s44321-024-00043-z (PMC11018773; doi:10.1038/s44321-024-00043-z)
Supplement: Supplementary file 6 — Source Data Fig. 6 [file 44321_2024_43_MOESM6_ESM.zip › EMM-2023-18744_Fig 6/Fig 6B/CT103A vs. CAR-BCMA_PCL.xlsx]

## Sheet: Sheet1
Related to Fig 6B (CT103A vs. CAR-BCMA_PCL)
## P-values calculated from a Wilcoxon Rank Sum test using FindAllMarkers function (Seurat)
## Adjusted p-values using Bonferroni correction
gene	avg_log2FC	pct.1	pct.2	p_val	p_val_adj	cluster
EEF1G	3.06456	0.985	0.392	0	0	CD8+ Cycling (CT103A)
NME2	2.91526	0.956	0.234	0	0	CD8+ Cycling (CT103A)
MTRNR2L12	2.74838	0.95	0.007	0	0	CD8+ Cycling (CT103A)
TLE5	2.71207	0.926	0	0	0	CD8+ Cycling (CT103A)
SNHG29	2.56019	0.916	0	0	0	CD8+ Cycling (CT103A)
SEPTIN6	2.53043	0.926	0	0	0	CD8+ Cycling (CT103A)
COTL1	2.47482	0.972	0.667	0	0	CD8+ Cycling (CT103A)
MT-ND4L	2.45647	0.995	0.889	0	0	CD8+ Cycling (CT103A)
RNASEK	2.2849	0.89	0.176	0	0	CD8+ Cycling (CT103A)
MT-ATP8	2.1547	0.873	0.115	0	0	CD8+ Cycling (CT103A)
EIF4A1	2.14685	0.973	0.69	0	0	CD8+ Cycling (CT103A)
SELL	2.13756	0.919	0.512	0	0	CD8+ Cycling (CT103A)
JUND	2.04346	0.936	0.46	0	0	CD8+ Cycling (CT103A)
SEPTIN9	2.02265	0.872	0	0	0	CD8+ Cycling (CT103A)
UBE2S	2.00205	0.85	0.396	0	0	CD8+ Cycling (CT103A)
KLF2	1.9777	0.758	0.149	0	0	CD8+ Cycling (CT103A)
RPL17	1.92861	0.997	0.948	0	0	CD8+ Cycling (CT103A)
LIME1	1.9231	0.779	0.002	0	0	CD8+ Cycling (CT103A)
SEPTIN1	1.90443	0.855	0	0	0	CD8+ Cycling (CT103A)
SEPTIN7	1.86975	0.845	0	0	0	CD8+ Cycling (CT103A)
TAF10	1.83374	0.852	0.108	0	0	CD8+ Cycling (CT103A)
SRSF9	1.82236	0.869	0.179	0	0	CD8+ Cycling (CT103A)
MYH9	1.7802	0.915	0.549	0	0	CD8+ Cycling (CT103A)
SNHG6	1.77442	0.806	0	0	0	CD8+ Cycling (CT103A)
HNRNPL	1.76151	0.859	0.191	0	0	CD8+ Cycling (CT103A)
PCED1B-AS1	1.74778	0.78	0	0	0	CD8+ Cycling (CT103A)
MICOS10	1.73848	0.8	0	0	0	CD8+ Cycling (CT103A)
ATP5F1D	1.71885	0.851	0.214	0	0	CD8+ Cycling (CT103A)
GNAI2	1.71836	0.944	0.677	0	0	CD8+ Cycling (CT103A)
TOMM6	1.69605	0.808	0	0	0	CD8+ Cycling (CT103A)
ALYREF	1.67942	0.816	0.182	0	0	CD8+ Cycling (CT103A)
HNRNPAB	1.67222	0.847	0.248	0	0	CD8+ Cycling (CT103A)
GABARAP	1.65676	0.872	0.467	0	0	CD8+ Cycling (CT103A)
PSMA6	1.6491	0.846	0.248	0	0	CD8+ Cycling (CT103A)
CIAO2B	1.64335	0.794	0	0	0	CD8+ Cycling (CT103A)
C17orf49	1.5893	0.839	0.324	0	0	CD8+ Cycling (CT103A)
TYMS	1.58466	0.855	0.578	0	0	CD8+ Cycling (CT103A)
RBIS	1.57879	0.77	0	0	0	CD8+ Cycling (CT103A)
AL138963.4	1.53611	0.485	0	0	0	CD8+ Cycling (CT103A)
HNRNPD	1.52204	0.935	0.696	0	0	CD8+ Cycling (CT103A)
TGFB1	1.46085	0.848	0.37	0	0	CD8+ Cycling (CT103A)
SFPQ	1.45804	0.923	0.666	0	0	CD8+ Cycling (CT103A)
LMNB1	1.4482	0.785	0.236	0	0	CD8+ Cycling (CT103A)
SLC9A3R1	1.43366	0.885	0.569	0	0	CD8+ Cycling (CT103A)
GAS5	1.42764	0.741	0	0	0	CD8+ Cycling (CT103A)
FUT7	1.41616	0.568	0.003	0	0	CD8+ Cycling (CT103A)
FLNA	1.41119	0.898	0.649	0	0	CD8+ Cycling (CT103A)
C1QBP	1.40704	0.791	0.271	0	0	CD8+ Cycling (CT103A)
ATP6V0C	1.38955	0.758	0.006	0	0	CD8+ Cycling (CT103A)
PABPN1	1.38142	0.837	0.342	0	0	CD8+ Cycling (CT103A)
OIP5-AS1	1.36269	0.732	0	0	0	CD8+ Cycling (CT103A)
LINC01871	1.35483	0.739	0.312	0	0	CD8+ Cycling (CT103A)
CD3E	1.35426	0.951	0.885	0	0	CD8+ Cycling (CT103A)
ETS1	1.34473	0.904	0.602	0	0	CD8+ Cycling (CT103A)
PTP4A2	1.33875	0.881	0.542	0	0	CD8+ Cycling (CT103A)
RAC1	1.33646	0.813	0.316	0	0	CD8+ Cycling (CT103A)
LCP2	1.32169	0.834	0.362	0	0	CD8+ Cycling (CT103A)
ZYX	1.31596	0.825	0.399	0	0	CD8+ Cycling (CT103A)
LEF1	1.3112	0.675	0.109	0	0	CD8+ Cycling (CT103A)
KHDRBS1	1.29886	0.866	0.505	0	0	CD8+ Cycling (CT103A)
TXNL4A	1.29588	0.821	0.385	0	0	CD8+ Cycling (CT103A)
UBE2V1	1.27764	0.855	0.405	0	0	CD8+ Cycling (CT103A)
YBX1	1.2719	0.98	0.889	0	0	CD8+ Cycling (CT103A)
ACTB	1.2691	1	1	0	0	CD8+ Cycling (CT103A)
YWHAH	1.26739	0.775	0.233	0	0	CD8+ Cycling (CT103A)
C12orf57	1.26413	0.823	0.556	0	0	CD8+ Cycling (CT103A)
BATF3	1.2486	0.628	0.094	0	0	CD8+ Cycling (CT103A)
XIST	1.20082	0.594	0	0	0	CD8+ Cycling (CT103A)
SET	1.19773	0.94	0.773	0	0	CD8+ Cycling (CT103A)
CCND3	1.19082	0.885	0.68	0	0	CD8+ Cycling (CT103A)
ALDOA	1.1801	0.841	0.569	0	0	CD8+ Cycling (CT103A)
TRAPPC5	1.17178	0.697	0.042	0	0	CD8+ Cycling (CT103A)
CIAO2A	1.16786	0.691	0	0	0	CD8+ Cycling (CT103A)
PPP1R14B	1.1602	0.674	0.146	0	0	CD8+ Cycling (CT103A)
GIMAP5	1.15737	0.65	0.064	0	0	CD8+ Cycling (CT103A)
SPN	1.15364	0.804	0.377	0	0	CD8+ Cycling (CT103A)
ARF6	1.15216	0.84	0.484	0	0	CD8+ Cycling (CT103A)
SAMHD1	1.14897	0.763	0.315	0	0	CD8+ Cycling (CT103A)
PSIP1	1.14712	0.798	0.422	0	0	CD8+ Cycling (CT103A)
CDK2AP2	1.14703	0.861	0.625	0	0	CD8+ Cycling (CT103A)
MICOS13	1.13602	0.669	0	0	0	CD8+ Cycling (CT103A)
HCLS1	1.12433	0.917	0.746	0	0	CD8+ Cycling (CT103A)
CDV3	1.12269	0.755	0.226	0	0	CD8+ Cycling (CT103A)
LCP1	1.12168	0.99	0.963	0	0	CD8+ Cycling (CT103A)
IL16	1.11994	0.686	0.142	0	0	CD8+ Cycling (CT103A)
CD74	1.11661	1	0.999	0	0	CD8+ Cycling (CT103A)
RBBP4	1.10995	0.821	0.514	0	0	CD8+ Cycling (CT103A)
RPN1	1.1064	0.774	0.343	0	0	CD8+ Cycling (CT103A)
PLAAT4	1.09756	0.6	0	0	0	CD8+ Cycling (CT103A)
LINC01578	1.09222	0.649	0	0	0	CD8+ Cycling (CT103A)
PTPRCAP	1.08222	0.658	0.007	0	0	CD8+ Cycling (CT103A)
GLRX5	1.07829	0.661	0.067	0	0	CD8+ Cycling (CT103A)
MRPS24	1.07803	0.682	0.047	0	0	CD8+ Cycling (CT103A)
GNAS	1.07483	0.891	0.76	0	0	CD8+ Cycling (CT103A)
CANX	1.07431	0.889	0.688	0	0	CD8+ Cycling (CT103A)
CNN2	1.07277	0.896	0.776	0	0	CD8+ Cycling (CT103A)
SRM	1.07083	0.619	0.147	0	0	CD8+ Cycling (CT103A)
RESF1	1.04997	0.585	0	0	0	CD8+ Cycling (CT103A)
SF1	1.04382	0.836	0.51	0	0	CD8+ Cycling (CT103A)
ABHD17A	1.03876	0.737	0.245	0	0	CD8+ Cycling (CT103A)
TFDP1	1.03079	0.675	0.16	0	0	CD8+ Cycling (CT103A)
AL133415.1	1.02721	0.481	0	0	0	CD8+ Cycling (CT103A)
NENF	1.02038	0.668	0.064	0	0	CD8+ Cycling (CT103A)
SEPTIN2	1.01565	0.625	0	0	0	CD8+ Cycling (CT103A)
PPIB	1.00046	0.954	0.929	0	0	CD8+ Cycling (CT103A)
PFN1	0.992165	1	1	0	0	CD8+ Cycling (CT103A)
CMTM3	0.98925	0.684	0.179	0	0	CD8+ Cycling (CT103A)
MAT2A	0.981511	0.634	0.128	0	0	CD8+ Cycling (CT103A)
GET3	0.969048	0.624	0	0	0	CD8+ Cycling (CT103A)
HDGFL3	0.96888	0.617	0.106	0	0	CD8+ Cycling (CT103A)
TMEM160	0.965219	0.706	0.213	0	0	CD8+ Cycling (CT103A)
MT-CO1	0.96363	0.999	0.997	0	0	CD8+ Cycling (CT103A)
MAP2K2	0.96216	0.705	0.213	0	0	CD8+ Cycling (CT103A)
SNHG5	0.960142	0.507	0	0	0	CD8+ Cycling (CT103A)
SH3BGRL3	0.959531	0.991	0.998	0	0	CD8+ Cycling (CT103A)
PSMB10	0.945551	0.864	0.735	0	0	CD8+ Cycling (CT103A)
CHCHD10	0.940956	0.593	0.108	0	0	CD8+ Cycling (CT103A)
SSBP4	0.937575	0.633	0.126	0	0	CD8+ Cycling (CT103A)
PPP1R35	0.931673	0.616	0.033	0	0	CD8+ Cycling (CT103A)
KLRK1	0.924882	0.494	0.003	0	0	CD8+ Cycling (CT103A)
HNRNPU	0.924291	0.961	0.901	0	0	CD8+ Cycling (CT103A)
MTRNR2L8	0.918079	0.482	0.001	0	0	CD8+ Cycling (CT103A)
YWHAZ	0.90571	0.969	0.947	0	0	CD8+ Cycling (CT103A)
HEBP2	0.898327	0.658	0.173	0	0	CD8+ Cycling (CT103A)
PPIA	0.895605	1	0.999	0	0	CD8+ Cycling (CT103A)
GRK6	0.890185	0.59	0.086	0	0	CD8+ Cycling (CT103A)
EIF5A	0.877812	0.95	0.901	0	0	CD8+ Cycling (CT103A)
PRKCQ-AS1	0.867583	0.545	0	0	0	CD8+ Cycling (CT103A)
NIBAN1	0.858765	0.523	0	0	0	CD8+ Cycling (CT103A)
CLTB	0.857381	0.646	0.141	0	0	CD8+ Cycling (CT103A)
TMUB1	0.849033	0.62	0.122	0	0	CD8+ Cycling (CT103A)
FXYD5	0.846847	0.953	0.963	0	0	CD8+ Cycling (CT103A)
EEF1A1	0.845319	1	1	0	0	CD8+ Cycling (CT103A)
PLSCR3	0.845001	0.56	0.014	0	0	CD8+ Cycling (CT103A)
SNHG1	0.802275	0.511	0	0	0	CD8+ Cycling (CT103A)
GPS2	0.799453	0.576	0.065	0	0	CD8+ Cycling (CT103A)
ZNRD2	0.793776	0.549	0	0	0	CD8+ Cycling (CT103A)
C4orf48	0.786925	0.517	0.026	0	0	CD8+ Cycling (CT103A)
FAM174C	0.777497	0.529	0	0	0	CD8+ Cycling (CT103A)
SNHG16	0.777481	0.499	0	0	0	CD8+ Cycling (CT103A)
RRP36	0.76149	0.542	0.046	0	0	CD8+ Cycling (CT103A)
MTLN	0.736273	0.509	0	0	0	CD8+ Cycling (CT103A)
PGP	0.732898	0.512	0.024	0	0	CD8+ Cycling (CT103A)
TPM3	0.732657	0.983	0.976	0	0	CD8+ Cycling (CT103A)
RAC2	0.727464	0.985	0.99	0	0	CD8+ Cycling (CT103A)
RPS21	0.709161	0.987	0.997	0	0	CD8+ Cycling (CT103A)
ACTG1	0.695949	1	1	0	0	CD8+ Cycling (CT103A)
TMEM238	0.691232	0.484	0.002	0	0	CD8+ Cycling (CT103A)
VIM	0.654394	1	1	0	0	CD8+ Cycling (CT103A)
RPLP0	0.629031	1	1	0	0	CD8+ Cycling (CT103A)
DDX39B	0.973927	0.766	0.369	6.01e-307	3.69e-302	CD8+ Cycling (CT103A)
PIM1	1.21654	0.761	0.354	1.85e-306	1.14e-301	CD8+ Cycling (CT103A)
KRTCAP2	0.972996	0.84	0.658	1.26e-305	7.74e-301	CD8+ Cycling (CT103A)
SHFL	0.687859	0.476	0	1.8e-305	1.11e-300	CD8+ Cycling (CT103A)
SLFN5	1.04456	0.63	0.138	2.05e-305	1.26e-300	CD8+ Cycling (CT103A)
HNRNPA2B1	0.710869	0.996	0.988	4.01e-304	2.46e-299	CD8+ Cycling (CT103A)
CSK	0.970394	0.754	0.333	2.76e-303	1.7e-298	CD8+ Cycling (CT103A)
CD8A	1.43003	0.778	0.438	1.48e-302	9.08e-298	CD8+ Cycling (CT103A)
HMGN4	0.758832	0.543	0.054	5.73e-302	3.52e-297	CD8+ Cycling (CT103A)
MYL12A	0.73265	0.982	0.992	7.05e-301	4.33e-296	CD8+ Cycling (CT103A)
XBP1	1.09081	0.84	0.597	1.37e-300	8.44e-296	CD8+ Cycling (CT103A)
GNG10	0.763947	0.556	0.068	1.14e-298	7.02e-294	CD8+ Cycling (CT103A)
LRRN3	1.22372	0.734	0.295	1.68e-298	1.03e-293	CD8+ Cycling (CT103A)
EIF3B	0.921229	0.644	0.18	3.99e-297	2.45e-292	CD8+ Cycling (CT103A)
STT3B	0.990235	0.678	0.211	5.73e-297	3.52e-292	CD8+ Cycling (CT103A)
TMEM35B	0.636068	0.468	0.002	1.21e-295	7.41e-291	CD8+ Cycling (CT103A)
CAPNS1	0.948101	0.783	0.445	4e-295	2.46e-290	CD8+ Cycling (CT103A)
CBFB	0.966525	0.7	0.265	2.54e-293	1.56e-288	CD8+ Cycling (CT103A)
CYP51A1	0.92956	0.607	0.134	2.29e-291	1.41e-286	CD8+ Cycling (CT103A)
PNP	0.960945	0.728	0.32	8.98e-291	5.52e-286	CD8+ Cycling (CT103A)
PAGR1	0.752521	0.551	0.075	1.87e-290	1.15e-285	CD8+ Cycling (CT103A)
MBD2	0.95525	0.697	0.265	4.24e-290	2.61e-285	CD8+ Cycling (CT103A)
ARF5	0.912708	0.808	0.557	1.35e-288	8.3e-284	CD8+ Cycling (CT103A)
ARL4C	0.940057	0.925	0.862	2.24e-287	1.38e-282	CD8+ Cycling (CT103A)
ARHGDIB	0.542523	0.996	0.999	1.87e-285	1.15e-280	CD8+ Cycling (CT103A)
MLEC	0.868873	0.645	0.192	8.67e-285	5.32e-280	CD8+ Cycling (CT103A)
TASOR	0.71567	0.451	0	1.23e-284	7.58e-280	CD8+ Cycling (CT103A)
RASAL3	0.812829	0.579	0.105	2.75e-283	1.69e-278	CD8+ Cycling (CT103A)
ADSL	0.891235	0.706	0.306	5.94e-282	3.65e-277	CD8+ Cycling (CT103A)
ARPC5	0.75427	0.939	0.915	3.2e-281	1.97e-276	CD8+ Cycling (CT103A)
SLBP	1.12095	0.642	0.213	8.16e-281	5.01e-276	CD8+ Cycling (CT103A)
UBE2M	0.80747	0.607	0.147	1.11e-279	6.84e-275	CD8+ Cycling (CT103A)
SUN2	1.04203	0.702	0.283	6.36e-278	3.91e-273	CD8+ Cycling (CT103A)
RCN2	0.667151	0.511	0.049	3.18e-277	1.96e-272	CD8+ Cycling (CT103A)
COX16	0.843836	0.691	0.273	7.91e-276	4.86e-271	CD8+ Cycling (CT103A)
ECI1	0.70702	0.518	0.06	1.75e-275	1.08e-270	CD8+ Cycling (CT103A)
NPDC1	0.691555	0.479	0.027	2.47e-275	1.52e-270	CD8+ Cycling (CT103A)
GNB1	0.925436	0.805	0.511	4.12e-274	2.53e-269	CD8+ Cycling (CT103A)
SOCS1	0.995033	0.483	0.035	1.97e-273	1.21e-268	CD8+ Cycling (CT103A)
ABRACL	0.818281	0.902	0.812	6.61e-273	4.06e-268	CD8+ Cycling (CT103A)
ACTR3	0.790769	0.941	0.886	1.04e-272	6.4e-268	CD8+ Cycling (CT103A)
BCL7C	0.724946	0.554	0.098	4.04e-272	2.48e-267	CD8+ Cycling (CT103A)
UBTF	0.893908	0.649	0.207	5.87e-272	3.61e-267	CD8+ Cycling (CT103A)
RNF187	0.76766	0.595	0.136	7.57e-272	4.65e-267	CD8+ Cycling (CT103A)
ITM2B	0.910544	0.874	0.721	1.79e-271	1.1e-266	CD8+ Cycling (CT103A)
GNB2	0.866029	0.825	0.601	1.05e-268	6.48e-264	CD8+ Cycling (CT103A)
RO60	0.597974	0.432	0	1.21e-268	7.46e-264	CD8+ Cycling (CT103A)
CITED2	0.820308	0.524	0.068	1.26e-268	7.73e-264	CD8+ Cycling (CT103A)
SRSF2	0.84773	0.907	0.854	1.98e-268	1.22e-263	CD8+ Cycling (CT103A)
CZIB	0.553217	0.43	0	4.8e-267	2.95e-262	CD8+ Cycling (CT103A)
SNRPD2	0.656984	0.942	0.969	6.53e-267	4.01e-262	CD8+ Cycling (CT103A)
RAB1B	0.883272	0.78	0.483	1.75e-266	1.07e-261	CD8+ Cycling (CT103A)
BRI3	0.74133	0.566	0.108	1.92e-266	1.18e-261	CD8+ Cycling (CT103A)
RAB5IF	0.847625	0.707	0.318	3.69e-266	2.27e-261	CD8+ Cycling (CT103A)
SH3GLB2	0.673153	0.488	0.043	7.28e-266	4.47e-261	CD8+ Cycling (CT103A)
ATP5MC2	0.638479	0.946	0.982	7.56e-266	4.65e-261	CD8+ Cycling (CT103A)
RAB4B	0.608684	0.447	0.013	3.52e-265	2.16e-260	CD8+ Cycling (CT103A)
WBP1	0.646883	0.457	0.023	1.77e-261	1.09e-256	CD8+ Cycling (CT103A)
EEF2	0.659748	0.992	0.986	1.98e-261	1.22e-256	CD8+ Cycling (CT103A)
TAP2	0.943265	0.73	0.369	2.15e-261	1.32e-256	CD8+ Cycling (CT103A)
MT-ND6	1.34947	0.791	0.553	7.75e-261	4.76e-256	CD8+ Cycling (CT103A)
CPOX	0.734349	0.521	0.071	4.14e-260	2.54e-255	CD8+ Cycling (CT103A)
TOMM40	0.783117	0.538	0.095	6.04e-260	3.71e-255	CD8+ Cycling (CT103A)
EGLN2	0.628769	0.478	0.037	7.04e-260	4.33e-255	CD8+ Cycling (CT103A)
FLT3LG	1.05623	0.742	0.389	1.52e-259	9.33e-255	CD8+ Cycling (CT103A)
ARPC1B	0.617708	0.95	0.964	2.24e-256	1.37e-251	CD8+ Cycling (CT103A)
WDR1	0.811773	0.887	0.792	5.76e-256	3.54e-251	CD8+ Cycling (CT103A)
SYNC	0.742879	0.526	0.084	1.55e-255	9.54e-251	CD8+ Cycling (CT103A)
CXCR3	1.11443	0.704	0.311	1.75e-254	1.08e-249	CD8+ Cycling (CT103A)
TMEM165	0.662991	0.485	0.05	1.83e-254	1.13e-249	CD8+ Cycling (CT103A)
SNX10	0.829433	0.655	0.244	2.19e-253	1.35e-248	CD8+ Cycling (CT103A)
SAC3D1	0.688031	0.447	0.023	1.81e-252	1.11e-247	CD8+ Cycling (CT103A)
HCP5	0.602371	0.411	0	1.81e-252	1.11e-247	CD8+ Cycling (CT103A)
SDF4	0.718275	0.574	0.133	2.35e-252	1.44e-247	CD8+ Cycling (CT103A)
PDE7A	0.908154	0.644	0.216	2.6e-252	1.6e-247	CD8+ Cycling (CT103A)
SEPTIN11	0.639139	0.409	0	6.52e-251	4e-246	CD8+ Cycling (CT103A)
TESC	0.856355	0.652	0.246	8.82e-250	5.42e-245	CD8+ Cycling (CT103A)
TSR3	0.624604	0.477	0.049	1.27e-249	7.82e-245	CD8+ Cycling (CT103A)
NDUFAF8	0.751608	0.578	0.148	1.65e-249	1.02e-244	CD8+ Cycling (CT103A)
SH3BP5	0.747241	0.556	0.112	4.19e-249	2.57e-244	CD8+ Cycling (CT103A)
MAP7D1	0.782885	0.615	0.184	1.39e-248	8.52e-244	CD8+ Cycling (CT103A)
GIHCG	0.557995	0.406	0	2.15e-248	1.32e-243	CD8+ Cycling (CT103A)
PLEKHO1	0.747798	0.545	0.111	6.36e-248	3.91e-243	CD8+ Cycling (CT103A)
PDCD2	0.71587	0.56	0.119	8.36e-248	5.14e-243	CD8+ Cycling (CT103A)
STUB1	0.749704	0.608	0.186	3.07e-247	1.88e-242	CD8+ Cycling (CT103A)
TOMM5	0.892556	0.779	0.531	6.26e-247	3.84e-242	CD8+ Cycling (CT103A)
YBX3	0.822328	0.586	0.17	3.45e-245	2.12e-240	CD8+ Cycling (CT103A)
PLEC	0.818659	0.489	0.063	4.22e-245	2.59e-240	CD8+ Cycling (CT103A)
EFHD2	0.866341	0.662	0.26	4.57e-245	2.81e-240	CD8+ Cycling (CT103A)
BLOC1S4	0.542131	0.421	0.012	1.88e-244	1.15e-239	CD8+ Cycling (CT103A)
HLA-DRA	0.951475	0.951	0.883	6.75e-244	4.15e-239	CD8+ Cycling (CT103A)
NCBP2AS2	0.529407	0.4	0	3.39e-243	2.08e-238	CD8+ Cycling (CT103A)
MTDH	0.858466	0.854	0.713	6.77e-243	4.16e-238	CD8+ Cycling (CT103A)
CAB39	0.834041	0.622	0.198	1.14e-242	6.99e-238	CD8+ Cycling (CT103A)
SF3A2	0.82529	0.675	0.295	5.51e-242	3.39e-237	CD8+ Cycling (CT103A)
YWHAB	0.664836	0.93	0.914	9.39e-241	5.77e-236	CD8+ Cycling (CT103A)
TPGS1	0.573046	0.431	0.021	1.45e-240	8.91e-236	CD8+ Cycling (CT103A)
MRPL38	0.620457	0.498	0.073	2.35e-240	1.44e-235	CD8+ Cycling (CT103A)
RAD23B	0.757698	0.641	0.223	3.38e-240	2.08e-235	CD8+ Cycling (CT103A)
G3BP1	0.895552	0.754	0.439	9.4e-240	5.78e-235	CD8+ Cycling (CT103A)
GNG5	0.70805	0.886	0.915	1.59e-239	9.74e-235	CD8+ Cycling (CT103A)
ACTR2	0.795389	0.905	0.823	1.19e-238	7.33e-234	CD8+ Cycling (CT103A)
PIK3CD	0.789576	0.602	0.176	2.02e-238	1.24e-233	CD8+ Cycling (CT103A)
MDFIC	0.756059	0.552	0.122	2.64e-238	1.62e-233	CD8+ Cycling (CT103A)
IGFLR1	0.710586	0.509	0.081	5.36e-238	3.29e-233	CD8+ Cycling (CT103A)
HSPA8	0.633502	0.995	0.996	2.73e-237	1.68e-232	CD8+ Cycling (CT103A)
MAF1	0.679325	0.552	0.127	6.32e-236	3.88e-231	CD8+ Cycling (CT103A)
TRAF3IP3	0.817704	0.877	0.705	7.79e-235	4.78e-230	CD8+ Cycling (CT103A)
LAMP1	0.682324	0.538	0.112	1.31e-233	8.07e-229	CD8+ Cycling (CT103A)
LINC02446	1.20994	0.602	0.18	2.04e-233	1.25e-228	CD8+ Cycling (CT103A)
PXMP2	0.566283	0.44	0.035	1.61e-232	9.88e-228	CD8+ Cycling (CT103A)
PRKX	0.825431	0.603	0.191	1.66e-231	1.02e-226	CD8+ Cycling (CT103A)
ABCF2	0.524727	0.388	0.002	4.72e-231	2.9e-226	CD8+ Cycling (CT103A)
CALR	0.866361	0.945	0.901	4.4e-230	2.7e-225	CD8+ Cycling (CT103A)
TNFSF12	0.678334	0.472	0.061	8.53e-230	5.24e-225	CD8+ Cycling (CT103A)
SARNP	0.800286	0.743	0.437	1e-228	6.17e-224	CD8+ Cycling (CT103A)
DANCR	0.587983	0.38	0	1.97e-228	1.21e-223	CD8+ Cycling (CT103A)
DAZAP2	0.774512	0.852	0.76	9.69e-228	5.95e-223	CD8+ Cycling (CT103A)
SELPLG	0.923784	0.824	0.64	2.71e-226	1.66e-221	CD8+ Cycling (CT103A)
CEBPB	0.528457	0.393	0.009	2.28e-225	1.4e-220	CD8+ Cycling (CT103A)
GET4	0.497755	0.387	0.007	2.93e-225	1.8e-220	CD8+ Cycling (CT103A)
ELAVL1	0.739627	0.612	0.218	1.06e-223	6.54e-219	CD8+ Cycling (CT103A)
SNHG32	0.49057	0.374	0	1.36e-223	8.34e-219	CD8+ Cycling (CT103A)
GIMAP7	1.06103	0.845	0.641	3.28e-223	2.02e-218	CD8+ Cycling (CT103A)
DENND10	0.502324	0.373	0	1.14e-222	7.03e-218	CD8+ Cycling (CT103A)
RAD50	0.680968	0.494	0.092	3.63e-221	2.23e-216	CD8+ Cycling (CT103A)
PLCG1	0.69265	0.488	0.083	1.31e-220	8.03e-216	CD8+ Cycling (CT103A)
BRD7	0.785445	0.664	0.295	1.37e-219	8.39e-215	CD8+ Cycling (CT103A)
ADA2	0.560134	0.408	0.022	1.56e-219	9.57e-215	CD8+ Cycling (CT103A)
LYSMD2	0.527816	0.393	0.015	2.22e-219	1.36e-214	CD8+ Cycling (CT103A)
ZBTB7A	0.637354	0.509	0.101	4.62e-218	2.84e-213	CD8+ Cycling (CT103A)
RPL30	0.392119	0.997	1	5.89e-218	3.62e-213	CD8+ Cycling (CT103A)
DGKZ	0.69051	0.543	0.139	8e-218	4.91e-213	CD8+ Cycling (CT103A)
NUP42	0.481092	0.365	0	3.83e-217	2.35e-212	CD8+ Cycling (CT103A)
KCNA3	0.542429	0.397	0.018	4.03e-217	2.48e-212	CD8+ Cycling (CT103A)
HLA-DQA1	1.0689	0.754	0.451	4.76e-217	2.92e-212	CD8+ Cycling (CT103A)
SRP9	0.716543	0.866	0.802	6.88e-217	4.23e-212	CD8+ Cycling (CT103A)
RCSD1	0.859383	0.769	0.481	9.62e-217	5.91e-212	CD8+ Cycling (CT103A)
MAT2B	0.765636	0.672	0.293	1.4e-216	8.62e-212	CD8+ Cycling (CT103A)
UCP2	0.851925	0.835	0.686	4.43e-216	2.72e-211	CD8+ Cycling (CT103A)
MCUB	0.808917	0.721	0.418	4.62e-216	2.84e-211	CD8+ Cycling (CT103A)
S1PR1	0.894489	0.659	0.308	1.39e-214	8.51e-210	CD8+ Cycling (CT103A)
GSPT1	0.839185	0.697	0.344	1.91e-214	1.18e-209	CD8+ Cycling (CT103A)
PRRC2A	0.783215	0.596	0.206	2.38e-214	1.46e-209	CD8+ Cycling (CT103A)
MTA2	0.634331	0.503	0.105	6.14e-213	3.77e-208	CD8+ Cycling (CT103A)
TAF15	0.867747	0.791	0.563	6.83e-213	4.2e-208	CD8+ Cycling (CT103A)
HDGF	0.842794	0.703	0.371	1.69e-212	1.04e-207	CD8+ Cycling (CT103A)
TXNDC5	0.527792	0.364	0.005	7.62e-211	4.68e-206	CD8+ Cycling (CT103A)
ATPAF1	0.566176	0.456	0.066	1.66e-210	1.02e-205	CD8+ Cycling (CT103A)
COA8	0.458096	0.356	0	2.1e-210	1.29e-205	CD8+ Cycling (CT103A)
SF3B4	0.769977	0.731	0.435	3.83e-209	2.35e-204	CD8+ Cycling (CT103A)
RAMAC	0.458238	0.354	0	5.88e-209	3.61e-204	CD8+ Cycling (CT103A)
DUS1L	0.562918	0.449	0.064	6.68e-209	4.1e-204	CD8+ Cycling (CT103A)
UHRF1	0.793415	0.503	0.119	1.66e-208	1.02e-203	CD8+ Cycling (CT103A)
PTEN	0.686313	0.524	0.126	1.72e-208	1.06e-203	CD8+ Cycling (CT103A)
CLN6	0.534028	0.398	0.029	6.64e-207	4.08e-202	CD8+ Cycling (CT103A)
STK10	0.828285	0.671	0.31	1.37e-206	8.43e-202	CD8+ Cycling (CT103A)
DHCR24	0.719294	0.543	0.162	5.22e-206	3.21e-201	CD8+ Cycling (CT103A)
TTC39C	0.583295	0.436	0.055	4.95e-205	3.04e-200	CD8+ Cycling (CT103A)
CTSW	1.1823	0.749	0.444	7.51e-205	4.61e-200	CD8+ Cycling (CT103A)
HLA-DRB5	0.901666	0.859	0.717	2.78e-204	1.71e-199	CD8+ Cycling (CT103A)
MTG1	0.575888	0.476	0.092	6.7e-203	4.12e-198	CD8+ Cycling (CT103A)
EWSR1	0.706249	0.884	0.781	4.54e-202	2.79e-197	CD8+ Cycling (CT103A)
GLS	0.72339	0.524	0.133	5.09e-202	3.13e-197	CD8+ Cycling (CT103A)
PCBP1-AS1	0.505173	0.344	0	5.88e-202	3.61e-197	CD8+ Cycling (CT103A)
SPTAN1	0.81052	0.648	0.288	8.46e-202	5.2e-197	CD8+ Cycling (CT103A)
MAN2B1	0.531996	0.411	0.04	2.94e-201	1.8e-196	CD8+ Cycling (CT103A)
HRAS	0.504668	0.404	0.037	5.55e-201	3.41e-196	CD8+ Cycling (CT103A)
DAZAP1	0.769826	0.7	0.382	8.78e-201	5.39e-196	CD8+ Cycling (CT103A)
TPT1	0.419638	1	1	1.22e-200	7.48e-196	CD8+ Cycling (CT103A)
PDXP	0.464843	0.345	0.001	1.62e-200	9.98e-196	CD8+ Cycling (CT103A)
FDFT1	0.706325	0.89	0.832	2.74e-200	1.68e-195	CD8+ Cycling (CT103A)
EBPL	0.498483	0.389	0.029	3.19e-200	1.96e-195	CD8+ Cycling (CT103A)
JAK1	0.798156	0.788	0.549	4.11e-199	2.52e-194	CD8+ Cycling (CT103A)
FPGS	0.601792	0.512	0.133	1.48e-198	9.09e-194	CD8+ Cycling (CT103A)
URI1	0.660951	0.525	0.143	2.84e-198	1.75e-193	CD8+ Cycling (CT103A)
STK39	0.607511	0.456	0.082	3.83e-198	2.36e-193	CD8+ Cycling (CT103A)
FDX1	0.587833	0.485	0.103	6.66e-198	4.09e-193	CD8+ Cycling (CT103A)
HNRNPUL2	0.811403	0.687	0.37	5.64e-196	3.46e-191	CD8+ Cycling (CT103A)
ERVK3-1	0.62779	0.575	0.193	1.61e-195	9.92e-191	CD8+ Cycling (CT103A)
AL135905.2	0.486964	0.335	0	2.13e-195	1.31e-190	CD8+ Cycling (CT103A)
RBM15B	0.525688	0.415	0.05	2.36e-195	1.45e-190	CD8+ Cycling (CT103A)
THAP11	0.535862	0.46	0.083	5.45e-195	3.35e-190	CD8+ Cycling (CT103A)
ARHGAP45	0.761511	0.659	0.302	1.9e-194	1.17e-189	CD8+ Cycling (CT103A)
RRAS2	0.572278	0.458	0.083	4.17e-194	2.56e-189	CD8+ Cycling (CT103A)
RFLNB	0.66586	0.542	0.159	7.15e-194	4.39e-189	CD8+ Cycling (CT103A)
CD8B	1.06736	0.756	0.47	1.99e-191	1.22e-186	CD8+ Cycling (CT103A)
CHST11	0.636645	0.5	0.123	3.09e-191	1.9e-186	CD8+ Cycling (CT103A)
STT3A	0.681462	0.578	0.21	3.47e-191	2.13e-186	CD8+ Cycling (CT103A)
PRDX1	0.761738	0.956	0.905	9.18e-191	5.64e-186	CD8+ Cycling (CT103A)
MAPK1	0.607177	0.513	0.133	1.17e-190	7.2e-186	CD8+ Cycling (CT103A)
RABL6	0.709091	0.662	0.327	1.47e-190	9.03e-186	CD8+ Cycling (CT103A)
HNRNPF	0.670947	0.908	0.883	1.54e-190	9.48e-186	CD8+ Cycling (CT103A)
RALBP1	0.708578	0.661	0.324	1.73e-190	1.06e-185	CD8+ Cycling (CT103A)
FAF1	0.550451	0.44	0.073	6.5e-190	3.99e-185	CD8+ Cycling (CT103A)
CDK6	0.863747	0.709	0.407	1.26e-189	7.75e-185	CD8+ Cycling (CT103A)
ARL5A	0.595372	0.518	0.144	8.78e-189	5.39e-184	CD8+ Cycling (CT103A)
CRELD2	0.54491	0.447	0.08	7.96e-188	4.89e-183	CD8+ Cycling (CT103A)
DDB1	0.696362	0.616	0.266	2.79e-186	1.72e-181	CD8+ Cycling (CT103A)
DPYD	0.561993	0.45	0.082	6.62e-186	4.07e-181	CD8+ Cycling (CT103A)
DOCK10	0.787052	0.669	0.324	1.54e-185	9.46e-181	CD8+ Cycling (CT103A)
HMGN2	0.704712	0.99	0.992	1.63e-185	1e-180	CD8+ Cycling (CT103A)
NFATC3	0.813715	0.679	0.353	4.63e-185	2.84e-180	CD8+ Cycling (CT103A)
STARD7	0.612215	0.513	0.139	2.96e-184	1.82e-179	CD8+ Cycling (CT103A)
IKZF1	0.761309	0.835	0.667	1.57e-183	9.66e-179	CD8+ Cycling (CT103A)
TMEM203	0.421534	0.36	0.022	2.67e-183	1.64e-178	CD8+ Cycling (CT103A)
CBX3	0.657339	0.846	0.756	3.06e-183	1.88e-178	CD8+ Cycling (CT103A)
MCUR1	0.524188	0.443	0.084	4.92e-183	3.02e-178	CD8+ Cycling (CT103A)
NOP2	0.512722	0.38	0.038	5.34e-183	3.28e-178	CD8+ Cycling (CT103A)
UBLCP1	0.534216	0.444	0.082	7.97e-183	4.9e-178	CD8+ Cycling (CT103A)
DNM2	0.672219	0.594	0.231	1.58e-182	9.71e-178	CD8+ Cycling (CT103A)
PI16	0.663886	0.322	0.003	3e-182	1.84e-177	CD8+ Cycling (CT103A)
AGGF1	0.520788	0.434	0.078	2.41e-180	1.48e-175	CD8+ Cycling (CT103A)
CERS2	0.572447	0.521	0.148	6.8e-180	4.18e-175	CD8+ Cycling (CT103A)
CAP1	0.604968	0.947	0.942	1.23e-179	7.54e-175	CD8+ Cycling (CT103A)
DGKA	0.700759	0.57	0.215	5.35e-179	3.29e-174	CD8+ Cycling (CT103A)
E2F1	0.587704	0.408	0.063	1.1e-178	6.75e-174	CD8+ Cycling (CT103A)
FAM50A	0.5495	0.496	0.129	2.55e-178	1.57e-173	CD8+ Cycling (CT103A)
POLD4	0.669024	0.599	0.248	3.84e-178	2.36e-173	CD8+ Cycling (CT103A)
ZGPAT	0.42005	0.323	0.006	7.7e-178	4.73e-173	CD8+ Cycling (CT103A)
DMAC2L	0.391646	0.31	0	2.25e-177	1.38e-172	CD8+ Cycling (CT103A)
BAG1	0.531164	0.45	0.093	2.5e-177	1.54e-172	CD8+ Cycling (CT103A)
HCST	0.819816	0.841	0.744	2.75e-177	1.69e-172	CD8+ Cycling (CT103A)
COPRS	0.456703	0.364	0.035	1.03e-176	6.35e-172	CD8+ Cycling (CT103A)
PRRC2B	0.696809	0.576	0.218	2.86e-176	1.76e-171	CD8+ Cycling (CT103A)
GTPBP6	0.463154	0.402	0.058	2.9e-176	1.78e-171	CD8+ Cycling (CT103A)
ESYT1	0.751226	0.64	0.324	3.08e-176	1.89e-171	CD8+ Cycling (CT103A)
EHBP1L1	0.459694	0.34	0.018	6.79e-176	4.17e-171	CD8+ Cycling (CT103A)
ZNF580	0.506402	0.44	0.087	1.19e-175	7.3e-171	CD8+ Cycling (CT103A)
TNFSF10	0.950577	0.765	0.519	1.29e-175	7.91e-171	CD8+ Cycling (CT103A)
SEC61B	0.650942	0.914	0.938	1.44e-175	8.84e-171	CD8+ Cycling (CT103A)
PHB2	0.650615	0.849	0.752	1.5e-175	9.24e-171	CD8+ Cycling (CT103A)
AKR7A2	0.559337	0.503	0.145	2.61e-175	1.61e-170	CD8+ Cycling (CT103A)
TRIM59	0.553284	0.398	0.057	4.09e-175	2.51e-170	CD8+ Cycling (CT103A)
RAB24	0.576582	0.477	0.117	5.6e-175	3.44e-170	CD8+ Cycling (CT103A)
HYOU1	0.631007	0.462	0.11	8.21e-175	5.05e-170	CD8+ Cycling (CT103A)
IQGAP2	0.801122	0.719	0.455	9.52e-175	5.85e-170	CD8+ Cycling (CT103A)
C9orf40	0.465558	0.37	0.037	9.89e-175	6.08e-170	CD8+ Cycling (CT103A)
CORO1A	0.458041	0.994	0.996	1.62e-174	9.96e-170	CD8+ Cycling (CT103A)
CTSZ	0.475852	0.369	0.038	3.32e-174	2.04e-169	CD8+ Cycling (CT103A)
REEP3	0.476656	0.387	0.05	1.16e-173	7.1e-169	CD8+ Cycling (CT103A)
CLPTM1L	0.514555	0.436	0.088	3.15e-173	1.94e-168	CD8+ Cycling (CT103A)
BANF1	0.655474	0.831	0.755	6.81e-173	4.19e-168	CD8+ Cycling (CT103A)
ERCC5	0.549715	0.43	0.081	7.39e-173	4.54e-168	CD8+ Cycling (CT103A)
TRIM28	0.66764	0.652	0.324	9.57e-173	5.88e-168	CD8+ Cycling (CT103A)
TMEM259	0.553374	0.474	0.12	1.78e-172	1.1e-167	CD8+ Cycling (CT103A)
NCAPD2	0.772992	0.627	0.313	2.84e-172	1.74e-167	CD8+ Cycling (CT103A)
PPP3R1	0.493365	0.396	0.056	1.19e-171	7.28e-167	CD8+ Cycling (CT103A)
PDIA4	0.755049	0.69	0.402	5.19e-171	3.19e-166	CD8+ Cycling (CT103A)
POLR2J3	0.439449	0.345	0.025	5.21e-171	3.2e-166	CD8+ Cycling (CT103A)
PRORP	0.41279	0.3	0	6.14e-171	3.77e-166	CD8+ Cycling (CT103A)
MYO9B	0.593055	0.486	0.13	1.95e-170	1.2e-165	CD8+ Cycling (CT103A)
NFATC2	0.623243	0.509	0.15	3.11e-170	1.91e-165	CD8+ Cycling (CT103A)
GLUL	0.661656	0.591	0.223	5.78e-170	3.55e-165	CD8+ Cycling (CT103A)
TRADD	0.669424	0.593	0.25	1.24e-169	7.64e-165	CD8+ Cycling (CT103A)
LINC00892	0.702186	0.298	0	2e-169	1.23e-164	CD8+ Cycling (CT103A)
OSBP	0.559283	0.445	0.099	3.34e-169	2.05e-164	CD8+ Cycling (CT103A)
CNOT11	0.547416	0.46	0.114	3.54e-169	2.18e-164	CD8+ Cycling (CT103A)
HLA-DPA1	0.80389	0.906	0.854	4.45e-169	2.73e-164	CD8+ Cycling (CT103A)
GSR	0.504353	0.338	0.023	9.74e-169	5.99e-164	CD8+ Cycling (CT103A)
MRTFA	0.423925	0.296	0	2.03e-168	1.25e-163	CD8+ Cycling (CT103A)
TLNRD1	0.475996	0.387	0.053	2.07e-168	1.27e-163	CD8+ Cycling (CT103A)
RNF145	0.556615	0.511	0.157	5.22e-168	3.21e-163	CD8+ Cycling (CT103A)
PURA	0.524637	0.47	0.115	7.8e-168	4.79e-163	CD8+ Cycling (CT103A)
LFNG	0.489757	0.362	0.038	1.85e-167	1.13e-162	CD8+ Cycling (CT103A)
NSD2	0.768666	0.66	0.36	3.19e-167	1.96e-162	CD8+ Cycling (CT103A)
RBL2	0.699206	0.644	0.309	6.97e-167	4.28e-162	CD8+ Cycling (CT103A)
IFITM1	0.996866	0.902	0.906	1.62e-166	9.98e-162	CD8+ Cycling (CT103A)
RCC2	0.58954	0.497	0.148	1.89e-166	1.16e-161	CD8+ Cycling (CT103A)
DIAPH1	0.765623	0.728	0.468	6.34e-166	3.9e-161	CD8+ Cycling (CT103A)
RAVER1	0.445429	0.39	0.058	6.57e-166	4.03e-161	CD8+ Cycling (CT103A)
PITPNC1	0.477226	0.351	0.035	3.68e-165	2.26e-160	CD8+ Cycling (CT103A)
ARL8A	0.476823	0.414	0.077	4.06e-165	2.5e-160	CD8+ Cycling (CT103A)
CLDND1	0.730365	0.898	0.819	5.19e-165	3.19e-160	CD8+ Cycling (CT103A)
RAD51	0.492095	0.365	0.045	1.2e-164	7.35e-160	CD8+ Cycling (CT103A)
PCYT2	0.469107	0.394	0.067	2.19e-164	1.35e-159	CD8+ Cycling (CT103A)
SMARCD2	0.528806	0.496	0.144	3.83e-164	2.35e-159	CD8+ Cycling (CT103A)
CDCA7	0.837089	0.636	0.364	7.44e-164	4.57e-159	CD8+ Cycling (CT103A)
TMC8	0.608887	0.541	0.188	7.47e-164	4.59e-159	CD8+ Cycling (CT103A)
KRT10	0.683372	0.69	0.412	4.28e-163	2.63e-158	CD8+ Cycling (CT103A)
THOC3	0.662654	0.643	0.343	4.81e-163	2.95e-158	CD8+ Cycling (CT103A)
IFI30	0.425277	0.32	0.018	8.53e-163	5.24e-158	CD8+ Cycling (CT103A)
GBP5	0.812125	0.819	0.586	2.13e-162	1.31e-157	CD8+ Cycling (CT103A)
CAPRIN1	0.736607	0.688	0.398	3.54e-162	2.18e-157	CD8+ Cycling (CT103A)
ARMC10	0.406901	0.327	0.023	3.82e-162	2.35e-157	CD8+ Cycling (CT103A)
CISD3	0.673867	0.659	0.362	8.53e-162	5.24e-157	CD8+ Cycling (CT103A)
ODC1	0.640418	0.455	0.119	8.48e-161	5.21e-156	CD8+ Cycling (CT103A)
SEC61A1	0.708694	0.616	0.299	1.68e-160	1.03e-155	CD8+ Cycling (CT103A)
SLC25A1	0.607815	0.575	0.247	2.08e-160	1.28e-155	CD8+ Cycling (CT103A)
ALKBH6	0.362827	0.299	0.008	3.15e-160	1.93e-155	CD8+ Cycling (CT103A)
UBA3	0.615055	0.591	0.25	3.74e-160	2.3e-155	CD8+ Cycling (CT103A)
SCO2	0.35602	0.284	0	6.03e-160	3.7e-155	CD8+ Cycling (CT103A)
SLAMF7	0.570817	0.347	0.037	7.59e-160	4.66e-155	CD8+ Cycling (CT103A)
AP1S2	0.526226	0.485	0.143	1.77e-159	1.09e-154	CD8+ Cycling (CT103A)
INPP4A	0.54692	0.407	0.078	3.26e-159	2.01e-154	CD8+ Cycling (CT103A)
TMEM65	0.545544	0.377	0.058	4.65e-159	2.85e-154	CD8+ Cycling (CT103A)
MMP24OS	0.502435	0.462	0.122	1.13e-158	6.93e-154	CD8+ Cycling (CT103A)
SYNCRIP	0.724752	0.76	0.545	3.69e-158	2.26e-153	CD8+ Cycling (CT103A)
PRKACB	0.581122	0.529	0.176	5.11e-158	3.14e-153	CD8+ Cycling (CT103A)
RPL36A	0.469791	0.972	0.987	8.12e-158	4.99e-153	CD8+ Cycling (CT103A)
VPS26B	0.463706	0.398	0.071	1.08e-157	6.64e-153	CD8+ Cycling (CT103A)
JAK3	0.680932	0.591	0.261	1.27e-157	7.78e-153	CD8+ Cycling (CT103A)
CCDC85B	0.710643	0.81	0.667	1.3e-157	7.96e-153	CD8+ Cycling (CT103A)
EVL	0.603892	0.932	0.907	1.41e-157	8.69e-153	CD8+ Cycling (CT103A)
KDM1A	0.52847	0.434	0.104	1.43e-157	8.76e-153	CD8+ Cycling (CT103A)
GIMAP4	0.836465	0.842	0.733	1.76e-157	1.08e-152	CD8+ Cycling (CT103A)
LIMD2	0.529243	0.96	0.976	1.77e-157	1.09e-152	CD8+ Cycling (CT103A)
HM13	0.685747	0.724	0.479	2.07e-156	1.27e-151	CD8+ Cycling (CT103A)
PDS5A	0.684451	0.644	0.331	4.43e-156	2.72e-151	CD8+ Cycling (CT103A)
EXOSC6	0.447665	0.362	0.047	5.31e-156	3.26e-151	CD8+ Cycling (CT103A)
NSMCE3	0.402253	0.358	0.044	6.76e-156	4.16e-151	CD8+ Cycling (CT103A)
LAT	0.615972	0.9	0.869	1.34e-155	8.21e-151	CD8+ Cycling (CT103A)
KRAS	0.688999	0.665	0.363	1.57e-155	9.66e-151	CD8+ Cycling (CT103A)
SNHG3	0.440389	0.276	0	5.01e-155	3.08e-150	CD8+ Cycling (CT103A)
MMP25-AS1	0.592155	0.469	0.136	1.87e-154	1.15e-149	CD8+ Cycling (CT103A)
PUF60	0.633682	0.765	0.55	7.51e-154	4.61e-149	CD8+ Cycling (CT103A)
CERT1	0.379995	0.274	0	1.01e-153	6.19e-149	CD8+ Cycling (CT103A)
PYCR2	0.633935	0.66	0.363	2.31e-153	1.42e-148	CD8+ Cycling (CT103A)
EMC8	0.442591	0.4	0.079	3.13e-153	1.92e-148	CD8+ Cycling (CT103A)
OVCA2	0.331687	0.273	0	4.51e-153	2.77e-148	CD8+ Cycling (CT103A)
PRPF8	0.709375	0.669	0.386	7.17e-153	4.4e-148	CD8+ Cycling (CT103A)
TMEM248	0.496848	0.473	0.138	9.16e-153	5.63e-148	CD8+ Cycling (CT103A)
ICMT	0.415572	0.351	0.044	1.78e-152	1.09e-147	CD8+ Cycling (CT103A)
ATP2A3	0.531723	0.449	0.119	2.07e-152	1.27e-147	CD8+ Cycling (CT103A)
TASOR2	0.406775	0.272	0	4.25e-152	2.61e-147	CD8+ Cycling (CT103A)
TESPA1	0.650429	0.506	0.174	4.89e-152	3.01e-147	CD8+ Cycling (CT103A)
PIGX	0.50449	0.46	0.127	6.52e-152	4.01e-147	CD8+ Cycling (CT103A)
PECAM1	0.605663	0.424	0.106	7.32e-152	4.5e-147	CD8+ Cycling (CT103A)
SSU72	0.64233	0.734	0.513	1.29e-151	7.92e-147	CD8+ Cycling (CT103A)
EIF4EBP2	0.549124	0.489	0.159	1.37e-151	8.43e-147	CD8+ Cycling (CT103A)
TAF9B	0.396886	0.32	0.028	1.51e-151	9.3e-147	CD8+ Cycling (CT103A)
CUL4A	0.549784	0.452	0.13	1.56e-151	9.56e-147	CD8+ Cycling (CT103A)
TMEM204	0.43432	0.351	0.047	1.62e-151	9.94e-147	CD8+ Cycling (CT103A)
EIF2S3	0.69921	0.795	0.639	3.66e-151	2.25e-146	CD8+ Cycling (CT103A)
CARS2	0.426439	0.36	0.053	5.33e-151	3.28e-146	CD8+ Cycling (CT103A)
WAS	0.635639	0.816	0.691	1.41e-150	8.65e-146	CD8+ Cycling (CT103A)
MANF	0.742327	0.787	0.628	2.46e-150	1.51e-145	CD8+ Cycling (CT103A)
SND1	0.691401	0.666	0.382	3.92e-150	2.41e-145	CD8+ Cycling (CT103A)
GART	0.612737	0.537	0.215	4.38e-150	2.69e-145	CD8+ Cycling (CT103A)
MXRA7	0.362083	0.287	0.009	1.07e-149	6.57e-145	CD8+ Cycling (CT103A)
PINX1	0.349214	0.268	0	1.14e-149	6.99e-145	CD8+ Cycling (CT103A)
MGAT4B	0.385277	0.311	0.023	1.49e-149	9.13e-145	CD8+ Cycling (CT103A)
NAPRT	0.351618	0.295	0.014	2.19e-149	1.35e-144	CD8+ Cycling (CT103A)
TMEM97	0.560334	0.48	0.16	6.97e-149	4.28e-144	CD8+ Cycling (CT103A)
PTMS	0.625771	0.433	0.118	1.2e-148	7.35e-144	CD8+ Cycling (CT103A)
BOP1	0.48396	0.381	0.075	3.32e-148	2.04e-143	CD8+ Cycling (CT103A)
SLC7A1	0.477818	0.372	0.067	6.77e-148	4.16e-143	CD8+ Cycling (CT103A)
SCAF4	0.512074	0.453	0.13	3.02e-147	1.85e-142	CD8+ Cycling (CT103A)
GLUD1	0.569487	0.525	0.201	2.98e-146	1.83e-141	CD8+ Cycling (CT103A)
RB1	0.571304	0.495	0.169	3.51e-146	2.15e-141	CD8+ Cycling (CT103A)
AGFG1	0.468315	0.371	0.066	1.19e-145	7.28e-141	CD8+ Cycling (CT103A)
EIF4G1	0.730947	0.695	0.422	1.24e-145	7.64e-141	CD8+ Cycling (CT103A)
NUDT3	0.452988	0.386	0.079	1.44e-145	8.84e-141	CD8+ Cycling (CT103A)
SAP30L	0.375145	0.299	0.02	1.59e-145	9.79e-141	CD8+ Cycling (CT103A)
ARRB1	0.381257	0.296	0.018	3.28e-145	2.01e-140	CD8+ Cycling (CT103A)
EEF1AKNMT	0.323068	0.261	0	3.6e-145	2.21e-140	CD8+ Cycling (CT103A)
PAM16	0.422576	0.359	0.062	4.52e-145	2.78e-140	CD8+ Cycling (CT103A)
PDCD7	0.48902	0.478	0.151	4.64e-145	2.85e-140	CD8+ Cycling (CT103A)
LPGAT1	0.457465	0.325	0.036	2.7e-144	1.66e-139	CD8+ Cycling (CT103A)
NELL2	0.594524	0.39	0.083	4.04e-144	2.48e-139	CD8+ Cycling (CT103A)
CUL3	0.503942	0.455	0.132	5.75e-144	3.54e-139	CD8+ Cycling (CT103A)
NDUFA7	0.617693	0.771	0.608	1.02e-143	6.24e-139	CD8+ Cycling (CT103A)
OSTC	0.64304	0.808	0.697	1.28e-143	7.84e-139	CD8+ Cycling (CT103A)
VOPP1	0.526253	0.46	0.142	1.73e-143	1.06e-138	CD8+ Cycling (CT103A)
AKNA	0.695695	0.612	0.306	2.72e-143	1.67e-138	CD8+ Cycling (CT103A)
CD81	0.563859	0.555	0.238	2.62e-142	1.61e-137	CD8+ Cycling (CT103A)
ZNF410	0.357981	0.31	0.029	3.41e-142	2.09e-137	CD8+ Cycling (CT103A)
TUBB	0.845401	0.992	0.964	3.49e-142	2.14e-137	CD8+ Cycling (CT103A)
OBI1	0.338582	0.256	0	1.16e-141	7.13e-137	CD8+ Cycling (CT103A)
UBQLN2	0.511744	0.428	0.115	1.56e-141	9.6e-137	CD8+ Cycling (CT103A)
GRSF1	0.561791	0.529	0.21	2.38e-141	1.46e-136	CD8+ Cycling (CT103A)
NIN	0.559641	0.465	0.148	2.46e-141	1.51e-136	CD8+ Cycling (CT103A)
HMGCS1	0.824463	0.665	0.407	2.6e-141	1.6e-136	CD8+ Cycling (CT103A)
PPP6R1	0.62792	0.632	0.345	3.99e-141	2.45e-136	CD8+ Cycling (CT103A)
CDC34	0.429929	0.421	0.108	4.26e-141	2.62e-136	CD8+ Cycling (CT103A)
MAPK9	0.392373	0.329	0.042	1.43e-140	8.79e-136	CD8+ Cycling (CT103A)
LY75	0.391639	0.281	0.014	2.99e-140	1.83e-135	CD8+ Cycling (CT103A)
AC011603.2	0.643688	0.331	0.047	3.9e-140	2.4e-135	CD8+ Cycling (CT103A)
MYBL2	0.758737	0.542	0.262	4.26e-140	2.62e-135	CD8+ Cycling (CT103A)
AC008875.3	0.34507	0.253	0	6.44e-140	3.96e-135	CD8+ Cycling (CT103A)
ATP6V0A2	0.407246	0.314	0.034	9.14e-140	5.62e-135	CD8+ Cycling (CT103A)
PITPNA	0.422163	0.35	0.059	2.22e-139	1.36e-134	CD8+ Cycling (CT103A)
TIMM23	0.582324	0.571	0.262	2.72e-139	1.67e-134	CD8+ Cycling (CT103A)
PPIF	0.59188	0.562	0.254	5.69e-139	3.5e-134	CD8+ Cycling (CT103A)
KDSR	0.556517	0.482	0.165	1e-138	6.16e-134	CD8+ Cycling (CT103A)
EID2	0.351248	0.297	0.024	1.52e-138	9.32e-134	CD8+ Cycling (CT103A)
TRAM1	0.678494	0.759	0.556	2.1e-138	1.29e-133	CD8+ Cycling (CT103A)
SRSF1	0.663646	0.657	0.388	3.2e-138	1.96e-133	CD8+ Cycling (CT103A)
E2F4	0.605498	0.635	0.339	3.61e-138	2.22e-133	CD8+ Cycling (CT103A)
FLI1	0.580386	0.548	0.234	4.19e-138	2.57e-133	CD8+ Cycling (CT103A)
CYFIP2	0.678613	0.742	0.525	5.39e-138	3.31e-133	CD8+ Cycling (CT103A)
CSNK1G2	0.552751	0.545	0.234	7.17e-138	4.4e-133	CD8+ Cycling (CT103A)
SLC1A4	0.520644	0.436	0.128	8.36e-138	5.14e-133	CD8+ Cycling (CT103A)
SLC35F3	0.519762	0.331	0.052	1.16e-137	7.14e-133	CD8+ Cycling (CT103A)
ABI3	0.630899	0.609	0.314	1.18e-137	7.27e-133	CD8+ Cycling (CT103A)
MFSD14A	0.398023	0.342	0.052	1.66e-137	1.02e-132	CD8+ Cycling (CT103A)
TTC28-AS1	0.306457	0.249	0	2.16e-137	1.33e-132	CD8+ Cycling (CT103A)
DDOST	0.609918	0.794	0.686	2.68e-137	1.65e-132	CD8+ Cycling (CT103A)
LRP8	0.3962	0.277	0.015	3.14e-137	1.93e-132	CD8+ Cycling (CT103A)
DNAJC1	0.457708	0.432	0.117	1e-136	6.17e-132	CD8+ Cycling (CT103A)
CDT1	0.672738	0.591	0.307	1.51e-136	9.26e-132	CD8+ Cycling (CT103A)
MBP	0.63554	0.753	0.537	2.93e-136	1.8e-131	CD8+ Cycling (CT103A)
CD99	0.516884	0.922	0.97	3.13e-136	1.92e-131	CD8+ Cycling (CT103A)
OGT	0.631216	0.537	0.22	5.58e-136	3.43e-131	CD8+ Cycling (CT103A)
FARSB	0.525253	0.434	0.133	8.33e-136	5.12e-131	CD8+ Cycling (CT103A)
COPG1	0.581417	0.521	0.222	1.92e-135	1.18e-130	CD8+ Cycling (CT103A)
PNRC1	0.668102	0.583	0.276	2.38e-135	1.46e-130	CD8+ Cycling (CT103A)
RNF144A	0.412904	0.275	0.015	4.68e-135	2.88e-130	CD8+ Cycling (CT103A)
ORAI1	0.544936	0.565	0.25	4.87e-135	2.99e-130	CD8+ Cycling (CT103A)
LARP4B	0.502749	0.4	0.099	5.51e-135	3.39e-130	CD8+ Cycling (CT103A)
EDC4	0.33422	0.267	0.011	7.21e-135	4.43e-130	CD8+ Cycling (CT103A)
ELK4	0.462635	0.368	0.075	1.39e-134	8.53e-130	CD8+ Cycling (CT103A)
PTPRJ	0.450611	0.376	0.077	2.46e-134	1.51e-129	CD8+ Cycling (CT103A)
STK17A	0.629803	0.674	0.407	2.47e-134	1.52e-129	CD8+ Cycling (CT103A)
ARHGAP4	0.550716	0.558	0.247	2.65e-134	1.63e-129	CD8+ Cycling (CT103A)
API5	0.549983	0.517	0.206	4.3e-134	2.64e-129	CD8+ Cycling (CT103A)
NUP210	0.550395	0.523	0.215	7.03e-134	4.32e-129	CD8+ Cycling (CT103A)
AC131971.1	0.297159	0.245	0.001	8.68e-134	5.33e-129	CD8+ Cycling (CT103A)
AFG3L2	0.416976	0.359	0.072	2e-133	1.23e-128	CD8+ Cycling (CT103A)
HEXD	0.317513	0.243	0	3.71e-133	2.28e-128	CD8+ Cycling (CT103A)
GSK3A	0.436375	0.402	0.102	3.74e-133	2.3e-128	CD8+ Cycling (CT103A)
ATP2A2	0.535265	0.443	0.137	6.51e-133	4e-128	CD8+ Cycling (CT103A)
ADD1	0.627069	0.635	0.355	2.04e-132	1.26e-127	CD8+ Cycling (CT103A)
TUG1	0.347382	0.241	0	4.58e-132	2.81e-127	CD8+ Cycling (CT103A)
FAM107B	0.701287	0.782	0.613	5.46e-132	3.36e-127	CD8+ Cycling (CT103A)
SIGMAR1	0.497556	0.458	0.156	5.98e-132	3.68e-127	CD8+ Cycling (CT103A)
TM9SF3	0.523866	0.458	0.151	7.25e-132	4.45e-127	CD8+ Cycling (CT103A)
ARHGEF1	0.646336	0.733	0.522	9.49e-132	5.83e-127	CD8+ Cycling (CT103A)
SLC1A5	0.709776	0.582	0.308	1.01e-131	6.19e-127	CD8+ Cycling (CT103A)
SLC66A2	0.307627	0.24	0	1.34e-131	8.25e-127	CD8+ Cycling (CT103A)
RRP1B	0.600109	0.529	0.235	1.66e-131	1.02e-126	CD8+ Cycling (CT103A)
WRNIP1	0.410655	0.375	0.085	1.87e-131	1.15e-126	CD8+ Cycling (CT103A)
B3GNT2	0.407675	0.342	0.059	5.65e-131	3.47e-126	CD8+ Cycling (CT103A)
GMDS	0.363055	0.308	0.039	3.22e-130	1.98e-125	CD8+ Cycling (CT103A)
CLN3	0.359014	0.321	0.045	5.91e-130	3.63e-125	CD8+ Cycling (CT103A)
ORMDL2	0.532655	0.575	0.28	8.88e-130	5.45e-125	CD8+ Cycling (CT103A)
PDXK	0.506143	0.519	0.212	1.96e-129	1.21e-124	CD8+ Cycling (CT103A)
SIPA1	0.372327	0.313	0.043	5.45e-129	3.35e-124	CD8+ Cycling (CT103A)
PDF	0.306655	0.236	0	5.84e-129	3.59e-124	CD8+ Cycling (CT103A)
MT-CO2	0.517029	0.999	0.995	6.42e-129	3.95e-124	CD8+ Cycling (CT103A)
TMEM243	0.551045	0.567	0.269	1.89e-128	1.16e-123	CD8+ Cycling (CT103A)
SLC66A3	0.292418	0.235	0	2.43e-128	1.49e-123	CD8+ Cycling (CT103A)
P2RY8	0.584192	0.554	0.255	2.63e-128	1.62e-123	CD8+ Cycling (CT103A)
NSUN2	0.472797	0.393	0.102	6e-128	3.69e-123	CD8+ Cycling (CT103A)
MCMBP	0.480969	0.436	0.138	7.29e-128	4.48e-123	CD8+ Cycling (CT103A)
SPINDOC	0.329044	0.279	0.025	1.03e-127	6.3e-123	CD8+ Cycling (CT103A)
CDK2AP1	0.391612	0.343	0.067	1.35e-127	8.29e-123	CD8+ Cycling (CT103A)
PRELID1	0.593529	0.862	0.782	1.75e-127	1.07e-122	CD8+ Cycling (CT103A)
TRIM27	0.480651	0.453	0.151	3.76e-127	2.31e-122	CD8+ Cycling (CT103A)
SNX20	0.436284	0.395	0.102	6.23e-127	3.83e-122	CD8+ Cycling (CT103A)
RBM27	0.497856	0.446	0.15	1.28e-126	7.84e-122	CD8+ Cycling (CT103A)
TM9SF2	0.673058	0.639	0.369	2.07e-126	1.27e-121	CD8+ Cycling (CT103A)
SNHG7	0.497152	0.468	0.166	2.93e-126	1.8e-121	CD8+ Cycling (CT103A)
NBL1	0.331967	0.29	0.031	3.9e-126	2.4e-121	CD8+ Cycling (CT103A)
PSMA5	0.521914	0.859	0.795	5.4e-126	3.32e-121	CD8+ Cycling (CT103A)
RNF149	0.570784	0.599	0.302	5.88e-126	3.61e-121	CD8+ Cycling (CT103A)
CMPK1	0.559775	0.603	0.319	6.28e-126	3.86e-121	CD8+ Cycling (CT103A)
NEK7	0.444261	0.342	0.067	6.43e-126	3.95e-121	CD8+ Cycling (CT103A)
MTA1	0.347096	0.288	0.031	1.34e-125	8.26e-121	CD8+ Cycling (CT103A)
C18orf32	0.408816	0.43	0.127	1.43e-125	8.8e-121	CD8+ Cycling (CT103A)
AL627171.2	0.462487	0.243	0.007	2.42e-125	1.49e-120	CD8+ Cycling (CT103A)
WDR5	0.381608	0.342	0.067	2.51e-125	1.54e-120	CD8+ Cycling (CT103A)
MAP2K1	0.502469	0.497	0.197	2.55e-125	1.57e-120	CD8+ Cycling (CT103A)
LARP4	0.49616	0.447	0.147	1.02e-124	6.28e-120	CD8+ Cycling (CT103A)
GORASP2	0.5734	0.609	0.336	1.06e-124	6.49e-120	CD8+ Cycling (CT103A)
ESYT2	0.509261	0.469	0.165	4.62e-124	2.84e-119	CD8+ Cycling (CT103A)
SNTB1	0.352461	0.264	0.019	4.7e-124	2.89e-119	CD8+ Cycling (CT103A)
EIF3M	0.552475	0.842	0.765	8.02e-124	4.93e-119	CD8+ Cycling (CT103A)
MTHFS	0.436232	0.425	0.135	9.65e-124	5.93e-119	CD8+ Cycling (CT103A)
ACTN1	0.61473	0.452	0.17	9.73e-124	5.98e-119	CD8+ Cycling (CT103A)
CAPG	0.777195	0.669	0.448	1.6e-123	9.84e-119	CD8+ Cycling (CT103A)
RNPS1	0.557022	0.836	0.762	1.97e-123	1.21e-118	CD8+ Cycling (CT103A)
PSAT1	0.734353	0.508	0.227	3.27e-123	2.01e-118	CD8+ Cycling (CT103A)
CCNY	0.358425	0.344	0.068	3.97e-123	2.44e-118	CD8+ Cycling (CT103A)
RTN4	0.567795	0.652	0.377	9.17e-123	5.63e-118	CD8+ Cycling (CT103A)
SMARCE1	0.583138	0.657	0.406	1.51e-122	9.26e-118	CD8+ Cycling (CT103A)
ERAP2	0.639301	0.654	0.409	4.16e-122	2.56e-117	CD8+ Cycling (CT103A)
PNPLA2	0.446141	0.436	0.143	1.41e-121	8.69e-117	CD8+ Cycling (CT103A)
TC2N	0.623543	0.535	0.245	1.6e-121	9.85e-117	CD8+ Cycling (CT103A)
AP1G2	0.461944	0.448	0.155	2.23e-121	1.37e-116	CD8+ Cycling (CT103A)
GMIP	0.416812	0.377	0.095	2.91e-121	1.79e-116	CD8+ Cycling (CT103A)
CCL5	1.20561	0.754	0.571	7.45e-121	4.58e-116	CD8+ Cycling (CT103A)
MYB	0.512537	0.366	0.096	1.27e-120	7.82e-116	CD8+ Cycling (CT103A)
CFL1	0.291446	0.999	1	3.14e-120	1.93e-115	CD8+ Cycling (CT103A)
NUTF2	0.557859	0.787	0.642	3.82e-120	2.35e-115	CD8+ Cycling (CT103A)
NELFB	0.403446	0.398	0.114	6.25e-120	3.84e-115	CD8+ Cycling (CT103A)
ABHD16A	0.303278	0.265	0.023	7.39e-120	4.54e-115	CD8+ Cycling (CT103A)
TMEM250	0.329682	0.296	0.04	8.41e-120	5.17e-115	CD8+ Cycling (CT103A)
HMGCR	0.544039	0.457	0.169	2.19e-119	1.34e-114	CD8+ Cycling (CT103A)
FUS	0.561267	0.9	0.863	3.28e-119	2.02e-114	CD8+ Cycling (CT103A)
NFE2L3	0.422505	0.32	0.058	3.79e-119	2.33e-114	CD8+ Cycling (CT103A)
TRAPPC10	0.413151	0.346	0.074	9.05e-119	5.56e-114	CD8+ Cycling (CT103A)
ARHGEF6	0.601149	0.612	0.348	1.14e-118	7.03e-114	CD8+ Cycling (CT103A)
MBNL1	0.622575	0.845	0.787	1.27e-118	7.8e-114	CD8+ Cycling (CT103A)
RCC1L	0.360806	0.308	0.051	1.76e-118	1.08e-113	CD8+ Cycling (CT103A)
PLCL2	0.373346	0.287	0.037	5.92e-118	3.64e-113	CD8+ Cycling (CT103A)
SNX15	0.27555	0.221	0.001	5.94e-118	3.65e-113	CD8+ Cycling (CT103A)
PIP4K2A	0.549983	0.54	0.245	7.97e-118	4.9e-113	CD8+ Cycling (CT103A)
RUFY1	0.366709	0.335	0.069	1.3e-117	7.96e-113	CD8+ Cycling (CT103A)
YPEL3	0.52629	0.474	0.182	1.47e-117	9.02e-113	CD8+ Cycling (CT103A)
STMP1	0.538334	0.624	0.362	1.64e-117	1.01e-112	CD8+ Cycling (CT103A)
SGSM3	0.36076	0.343	0.073	1.92e-117	1.18e-112	CD8+ Cycling (CT103A)
BTBD6	0.317001	0.271	0.028	2.34e-117	1.44e-112	CD8+ Cycling (CT103A)
HSF1	0.474864	0.493	0.201	3.47e-117	2.13e-112	CD8+ Cycling (CT103A)
HMGA1	0.608822	0.846	0.782	4.4e-117	2.7e-112	CD8+ Cycling (CT103A)
GDI2	0.597168	0.86	0.791	4.53e-117	2.78e-112	CD8+ Cycling (CT103A)
CAPZB	0.384984	0.957	0.976	6.49e-117	3.99e-112	CD8+ Cycling (CT103A)
PRPF19	0.519299	0.554	0.277	3.09e-116	1.9e-111	CD8+ Cycling (CT103A)
BCL11B	0.576142	0.554	0.272	4.22e-116	2.59e-111	CD8+ Cycling (CT103A)
CDKN2C	0.349991	0.258	0.022	4.77e-116	2.93e-111	CD8+ Cycling (CT103A)
MT-ND5	0.560899	0.989	0.991	5.01e-116	3.08e-111	CD8+ Cycling (CT103A)
NPTN	0.35389	0.297	0.045	6.13e-116	3.77e-111	CD8+ Cycling (CT103A)
GET1	0.25013	0.215	0	7.84e-116	4.82e-111	CD8+ Cycling (CT103A)
VPS4A	0.469175	0.491	0.201	9.18e-116	5.64e-111	CD8+ Cycling (CT103A)
R3HDM4	0.488872	0.517	0.226	9.71e-116	5.97e-111	CD8+ Cycling (CT103A)
SLC39A8	0.554273	0.509	0.228	2.8e-115	1.72e-110	CD8+ Cycling (CT103A)
AC093157.1	0.313716	0.228	0.008	7.18e-115	4.41e-110	CD8+ Cycling (CT103A)
GCH1	0.400153	0.352	0.082	7.23e-115	4.44e-110	CD8+ Cycling (CT103A)
LPXN	0.605812	0.703	0.492	8.12e-115	4.99e-110	CD8+ Cycling (CT103A)
SPG21	0.44867	0.446	0.165	1.12e-114	6.9e-110	CD8+ Cycling (CT103A)
RNASEH2B	0.562436	0.737	0.579	2.97e-114	1.83e-109	CD8+ Cycling (CT103A)
GOLPH3	0.4524	0.468	0.175	4.27e-114	2.62e-109	CD8+ Cycling (CT103A)
CENPK	0.583374	0.66	0.429	4.66e-114	2.86e-109	CD8+ Cycling (CT103A)
USF1	0.291406	0.249	0.018	5.21e-114	3.2e-109	CD8+ Cycling (CT103A)
UBE3C	0.424995	0.363	0.096	8.48e-114	5.21e-109	CD8+ Cycling (CT103A)
OTUB1	0.55156	0.765	0.623	9.22e-114	5.66e-109	CD8+ Cycling (CT103A)
ZNF639	0.336814	0.294	0.046	9.73e-114	5.98e-109	CD8+ Cycling (CT103A)
SDAD1	0.510976	0.568	0.291	9.87e-114	6.06e-109	CD8+ Cycling (CT103A)
GLG1	0.625525	0.645	0.408	1.27e-113	7.79e-109	CD8+ Cycling (CT103A)
UBL4A	0.414856	0.419	0.136	1.3e-113	8.01e-109	CD8+ Cycling (CT103A)
NCOA4	0.568367	0.616	0.356	1.38e-113	8.48e-109	CD8+ Cycling (CT103A)
DAP	0.437845	0.407	0.128	2.38e-113	1.46e-108	CD8+ Cycling (CT103A)
PTPRA	0.419607	0.406	0.127	2.45e-113	1.51e-108	CD8+ Cycling (CT103A)
CMTM7	0.472518	0.497	0.216	2.97e-113	1.83e-108	CD8+ Cycling (CT103A)
FAM241A	0.309196	0.243	0.016	3.14e-113	1.93e-108	CD8+ Cycling (CT103A)
KIF21B	0.437379	0.344	0.083	3.77e-113	2.32e-108	CD8+ Cycling (CT103A)
AHNAK	0.989519	0.746	0.602	3.87e-113	2.38e-108	CD8+ Cycling (CT103A)
RPS6KA3	0.491679	0.464	0.178	3.94e-113	2.42e-108	CD8+ Cycling (CT103A)
ZFP36L2	0.619627	0.692	0.463	5.2e-113	3.2e-108	CD8+ Cycling (CT103A)
CNPPD1	0.470489	0.522	0.235	8.93e-113	5.49e-108	CD8+ Cycling (CT103A)
RAPGEF6	0.464777	0.416	0.134	9.54e-113	5.86e-108	CD8+ Cycling (CT103A)
LINC02273	0.423648	0.396	0.119	1.07e-112	6.59e-108	CD8+ Cycling (CT103A)
AC093323.1	0.320919	0.281	0.038	1.51e-112	9.3e-108	CD8+ Cycling (CT103A)
SCAMP3	0.549514	0.619	0.359	1.63e-112	1e-107	CD8+ Cycling (CT103A)
FLOT2	0.49693	0.52	0.245	1.84e-112	1.13e-107	CD8+ Cycling (CT103A)
CSNK2B	0.459232	0.87	0.897	2.44e-112	1.5e-107	CD8+ Cycling (CT103A)
BCL7B	0.467449	0.511	0.228	2.89e-112	1.77e-107	CD8+ Cycling (CT103A)
FBXL6	0.278403	0.234	0.013	4.64e-112	2.85e-107	CD8+ Cycling (CT103A)
LRRC47	0.322426	0.281	0.04	7.2e-112	4.42e-107	CD8+ Cycling (CT103A)
PTOV1	0.403688	0.411	0.136	7.55e-112	4.64e-107	CD8+ Cycling (CT103A)
STAT1	0.969332	0.878	0.783	8.56e-112	5.26e-107	CD8+ Cycling (CT103A)
BX890604.2	0.299905	0.208	0	8.73e-112	5.37e-107	CD8+ Cycling (CT103A)
ID2	0.733246	0.735	0.548	9.43e-112	5.8e-107	CD8+ Cycling (CT103A)
CCR8	0.348745	0.222	0.007	1.11e-111	6.8e-107	CD8+ Cycling (CT103A)
ZAP70	0.564716	0.727	0.544	1.14e-111	7.03e-107	CD8+ Cycling (CT103A)
BTBD1	0.451298	0.431	0.154	1.25e-111	7.68e-107	CD8+ Cycling (CT103A)
CCNE1	0.336467	0.262	0.03	2.02e-111	1.24e-106	CD8+ Cycling (CT103A)
CDC42SE1	0.587179	0.727	0.523	2.12e-111	1.3e-106	CD8+ Cycling (CT103A)
ICE1	0.377774	0.317	0.063	2.55e-111	1.57e-106	CD8+ Cycling (CT103A)
CCT6A	0.57326	0.819	0.676	3.05e-111	1.87e-106	CD8+ Cycling (CT103A)
RNASEH2A	0.444929	0.454	0.174	6.91e-111	4.24e-106	CD8+ Cycling (CT103A)
TSEN54	0.395664	0.374	0.102	7.28e-111	4.48e-106	CD8+ Cycling (CT103A)
FARSA	0.532199	0.574	0.307	7.61e-111	4.67e-106	CD8+ Cycling (CT103A)
UTP4	0.448794	0.367	0.106	9.31e-111	5.72e-106	CD8+ Cycling (CT103A)
DGAT1	0.292406	0.266	0.031	1.15e-110	7.04e-106	CD8+ Cycling (CT103A)
WIPI2	0.382552	0.413	0.131	1.44e-110	8.85e-106	CD8+ Cycling (CT103A)
SAP30	0.414903	0.393	0.122	1.76e-110	1.08e-105	CD8+ Cycling (CT103A)
RAB30-DT	0.271933	0.205	0	2.7e-110	1.66e-105	CD8+ Cycling (CT103A)
MALT1	0.420649	0.376	0.105	4.48e-110	2.75e-105	CD8+ Cycling (CT103A)
PGD	0.551384	0.636	0.405	4.77e-110	2.93e-105	CD8+ Cycling (CT103A)
PSME3	0.503127	0.494	0.214	6e-110	3.68e-105	CD8+ Cycling (CT103A)
SYNE1	0.419329	0.341	0.081	1.62e-109	9.98e-105	CD8+ Cycling (CT103A)
RHOA	0.373694	0.945	0.974	1.66e-109	1.02e-104	CD8+ Cycling (CT103A)
RNPEP	0.367803	0.353	0.092	1.73e-109	1.06e-104	CD8+ Cycling (CT103A)
C11orf98	0.345767	0.317	0.066	2.17e-109	1.33e-104	CD8+ Cycling (CT103A)
TMEM209	0.361732	0.33	0.073	2.4e-109	1.47e-104	CD8+ Cycling (CT103A)
WDR77	0.476683	0.476	0.205	3.01e-109	1.85e-104	CD8+ Cycling (CT103A)
WASHC1	0.408678	0.439	0.156	3.61e-109	2.22e-104	CD8+ Cycling (CT103A)
RELCH	0.277499	0.204	0	4.17e-109	2.56e-104	CD8+ Cycling (CT103A)
MMUT	0.263559	0.204	0	4.17e-109	2.56e-104	CD8+ Cycling (CT103A)
NUP205	0.381978	0.33	0.074	5.37e-109	3.3e-104	CD8+ Cycling (CT103A)
PTDSS1	0.584785	0.669	0.456	5.94e-109	3.65e-104	CD8+ Cycling (CT103A)
ZNF433-AS1	0.242469	0.203	0	8.25e-109	5.07e-104	CD8+ Cycling (CT103A)
SLC25A33	0.286311	0.242	0.02	9.34e-109	5.74e-104	CD8+ Cycling (CT103A)
MPND	0.271049	0.236	0.016	1.08e-108	6.63e-104	CD8+ Cycling (CT103A)
ZNRF2	0.281965	0.227	0.011	1.18e-108	7.25e-104	CD8+ Cycling (CT103A)
ANKRD13D	0.407173	0.413	0.136	1.27e-108	7.77e-104	CD8+ Cycling (CT103A)
RWDD3	0.240104	0.231	0.014	1.64e-108	1.01e-103	CD8+ Cycling (CT103A)
RAB22A	0.379627	0.359	0.095	1.66e-108	1.02e-103	CD8+ Cycling (CT103A)
CRNDE	0.313649	0.232	0.015	1.73e-108	1.06e-103	CD8+ Cycling (CT103A)
DIPK1A	0.251635	0.202	0	2.3e-108	1.41e-103	CD8+ Cycling (CT103A)
STRN	0.327454	0.296	0.053	2.3e-108	1.41e-103	CD8+ Cycling (CT103A)
SMARCC1	0.59154	0.641	0.413	2.31e-108	1.42e-103	CD8+ Cycling (CT103A)
TMPO-AS1	0.379212	0.281	0.044	6.63e-108	4.08e-103	CD8+ Cycling (CT103A)
BCKDHA	0.344214	0.355	0.093	8.68e-108	5.34e-103	CD8+ Cycling (CT103A)
RNF220	0.397167	0.407	0.135	9.26e-108	5.69e-103	CD8+ Cycling (CT103A)
DOCK8	0.64204	0.707	0.513	9.46e-108	5.81e-103	CD8+ Cycling (CT103A)
SF3B3	0.534321	0.515	0.244	1.2e-107	7.39e-103	CD8+ Cycling (CT103A)
AL135818.1	0.266707	0.201	0	1.26e-107	7.75e-103	CD8+ Cycling (CT103A)
MTRES1	0.234327	0.201	0	1.26e-107	7.75e-103	CD8+ Cycling (CT103A)
GDI1	0.475727	0.481	0.205	2.18e-107	1.34e-102	CD8+ Cycling (CT103A)
TGFBR2	0.458203	0.401	0.129	3.61e-107	2.22e-102	CD8+ Cycling (CT103A)
NGRN	0.331595	0.331	0.077	4.11e-107	2.52e-102	CD8+ Cycling (CT103A)
COP1	0.319097	0.29	0.049	5.2e-107	3.19e-102	CD8+ Cycling (CT103A)
SOGA3	0.303633	0.208	0.004	5.93e-107	3.65e-102	CD8+ Cycling (CT103A)
CSE1L	0.520416	0.485	0.219	5.95e-107	3.65e-102	CD8+ Cycling (CT103A)
HLA-DQA2	0.332407	0.2	0	6.92e-107	4.25e-102	CD8+ Cycling (CT103A)
ARPC4	0.481694	0.861	0.844	1.8e-106	1.11e-101	CD8+ Cycling (CT103A)
RNF31	0.268075	0.205	0.003	1.94e-106	1.19e-101	CD8+ Cycling (CT103A)
TPM4	0.537288	0.951	0.919	2.02e-106	1.24e-101	CD8+ Cycling (CT103A)
LINC00342	0.361975	0.267	0.037	5.25e-106	3.22e-101	CD8+ Cycling (CT103A)
ATXN2L	0.48156	0.515	0.238	5.39e-106	3.31e-101	CD8+ Cycling (CT103A)
MSH5	0.269257	0.216	0.009	1.03e-105	6.32e-101	CD8+ Cycling (CT103A)
LMBR1	0.338061	0.287	0.051	1.15e-105	7.07e-101	CD8+ Cycling (CT103A)
SHMT2	0.597779	0.731	0.568	1.41e-105	8.67e-101	CD8+ Cycling (CT103A)
ZMYND19	0.294124	0.23	0.017	1.57e-105	9.66e-101	CD8+ Cycling (CT103A)
IL7R	0.73997	0.583	0.303	1.71e-105	1.05e-100	CD8+ Cycling (CT103A)
MTCH1	0.532556	0.681	0.464	3.33e-105	2.04e-100	CD8+ Cycling (CT103A)
SNHG17	0.247068	0.197	0	5.7e-105	3.5e-100	CD8+ Cycling (CT103A)
SEC22B	0.461179	0.5	0.226	5.82e-105	3.58e-100	CD8+ Cycling (CT103A)
ELOVL1	0.475786	0.542	0.273	9.75e-105	5.99e-100	CD8+ Cycling (CT103A)
MRPL41	0.542987	0.781	0.649	3.91e-104	2.4e-99	CD8+ Cycling (CT103A)
CTPS1	0.43015	0.416	0.154	6.57e-104	4.04e-99	CD8+ Cycling (CT103A)
RPP21	0.375675	0.429	0.152	7.33e-104	4.5e-99	CD8+ Cycling (CT103A)
FLII	0.492921	0.538	0.273	8.45e-104	5.19e-99	CD8+ Cycling (CT103A)
PRKAR1B	0.397331	0.334	0.09	8.99e-104	5.52e-99	CD8+ Cycling (CT103A)
CTNNBIP1	0.238797	0.204	0.005	9.02e-104	5.54e-99	CD8+ Cycling (CT103A)
TBC1D10B	0.335252	0.324	0.075	1.05e-103	6.44e-99	CD8+ Cycling (CT103A)
SUZ12	0.552078	0.631	0.392	1.47e-103	9.04e-99	CD8+ Cycling (CT103A)
TRIOBP	0.318675	0.322	0.073	1.9e-103	1.17e-98	CD8+ Cycling (CT103A)
TNFAIP8L2	0.334757	0.276	0.045	1.92e-103	1.18e-98	CD8+ Cycling (CT103A)
BCCIP	0.525607	0.601	0.343	2e-103	1.23e-98	CD8+ Cycling (CT103A)
DOCK11	0.372488	0.321	0.073	2.35e-103	1.44e-98	CD8+ Cycling (CT103A)
TRAK2	0.360483	0.293	0.054	2.37e-103	1.46e-98	CD8+ Cycling (CT103A)
PTPN6	0.605204	0.644	0.428	3.31e-103	2.03e-98	CD8+ Cycling (CT103A)
RAB11B	0.523514	0.684	0.48	4.27e-103	2.63e-98	CD8+ Cycling (CT103A)
ARHGAP25	0.46979	0.455	0.185	4.81e-103	2.95e-98	CD8+ Cycling (CT103A)
LTB	0.69019	0.995	0.995	5.82e-103	3.58e-98	CD8+ Cycling (CT103A)
C11orf68	0.295935	0.276	0.045	1.09e-102	6.68e-98	CD8+ Cycling (CT103A)
NUDT8	0.272189	0.226	0.017	1.14e-102	7.03e-98	CD8+ Cycling (CT103A)
CARMIL2	0.295636	0.249	0.029	2.34e-102	1.44e-97	CD8+ Cycling (CT103A)
FUT8	0.531418	0.5	0.234	3.16e-102	1.94e-97	CD8+ Cycling (CT103A)
NCK2	0.368768	0.328	0.082	3.49e-102	2.14e-97	CD8+ Cycling (CT103A)
RMND5A	0.32615	0.298	0.059	3.87e-102	2.38e-97	CD8+ Cycling (CT103A)
FAM102A	0.419573	0.358	0.1	6.78e-102	4.16e-97	CD8+ Cycling (CT103A)
SNHG30	0.237564	0.191	0	6.81e-102	4.18e-97	CD8+ Cycling (CT103A)
DDX5	0.476264	0.957	0.942	7.32e-102	4.5e-97	CD8+ Cycling (CT103A)
NSF	0.369614	0.318	0.073	7.67e-102	4.71e-97	CD8+ Cycling (CT103A)
HPS6	0.251695	0.218	0.013	7.78e-102	4.78e-97	CD8+ Cycling (CT103A)
MRPL20-AS1	0.236843	0.191	0	9.53e-102	5.86e-97	CD8+ Cycling (CT103A)
DICER1	0.393021	0.349	0.097	1.52e-101	9.33e-97	CD8+ Cycling (CT103A)
PACC1	0.226379	0.191	0	1.87e-101	1.15e-96	CD8+ Cycling (CT103A)
OSM	0.761891	0.286	0.059	3.2e-101	1.97e-96	CD8+ Cycling (CT103A)
TMX4	0.445017	0.442	0.173	3.35e-101	2.06e-96	CD8+ Cycling (CT103A)
PXN	0.442409	0.403	0.142	4.41e-101	2.71e-96	CD8+ Cycling (CT103A)
DLEU1	0.229193	0.19	0	5.11e-101	3.14e-96	CD8+ Cycling (CT103A)
PPM1M	0.351926	0.377	0.116	5.71e-101	3.51e-96	CD8+ Cycling (CT103A)
SP4	0.396984	0.341	0.09	6.65e-101	4.09e-96	CD8+ Cycling (CT103A)
ANKRD13A	0.357162	0.344	0.093	7.04e-101	4.33e-96	CD8+ Cycling (CT103A)
HSP90B1	0.498185	0.933	0.916	7.08e-101	4.35e-96	CD8+ Cycling (CT103A)
RAP1B	0.474698	0.87	0.865	8.02e-101	4.92e-96	CD8+ Cycling (CT103A)
NAP1L4	0.517661	0.851	0.8	1.74e-100	1.07e-95	CD8+ Cycling (CT103A)
CERK	0.359396	0.33	0.082	1.84e-100	1.13e-95	CD8+ Cycling (CT103A)
LNPEP	0.570471	0.545	0.286	2.07e-100	1.27e-95	CD8+ Cycling (CT103A)
PRXL2A	0.244915	0.189	0	2.73e-100	1.68e-95	CD8+ Cycling (CT103A)
GABPB1-IT1	0.239522	0.189	0	2.73e-100	1.68e-95	CD8+ Cycling (CT103A)
ILRUN	0.258041	0.189	0	2.73e-100	1.68e-95	CD8+ Cycling (CT103A)
ATR	0.369166	0.293	0.061	2.92e-100	1.8e-95	CD8+ Cycling (CT103A)
TSPAN5	0.323291	0.319	0.077	3.64e-100	2.23e-95	CD8+ Cycling (CT103A)
PAQR4	0.290764	0.251	0.032	3.89e-100	2.39e-95	CD8+ Cycling (CT103A)
SLC20A1	0.516867	0.481	0.213	4.09e-100	2.51e-95	CD8+ Cycling (CT103A)
B3GALT6	0.239434	0.204	0.008	9.39e-100	5.77e-95	CD8+ Cycling (CT103A)
CTU1	0.234155	0.196	0.004	9.7e-100	5.96e-95	CD8+ Cycling (CT103A)
CDR2	0.392148	0.371	0.117	1.14e-99	7.01e-95	CD8+ Cycling (CT103A)
SLC25A32	0.424024	0.358	0.109	1.15e-99	7.08e-95	CD8+ Cycling (CT103A)
NHEJ1	0.24522	0.2	0.006	1.69e-99	1.04e-94	CD8+ Cycling (CT103A)
NLRC3	0.390909	0.359	0.106	1.9e-99	1.17e-94	CD8+ Cycling (CT103A)
JMJD8	0.283998	0.271	0.046	2.23e-99	1.37e-94	CD8+ Cycling (CT103A)
BSCL2	0.226727	0.205	0.009	3.31e-99	2.03e-94	CD8+ Cycling (CT103A)
HNRNPUL1	0.528533	0.819	0.734	3.7e-99	2.27e-94	CD8+ Cycling (CT103A)
TNKS2	0.414655	0.387	0.126	4.06e-99	2.49e-94	CD8+ Cycling (CT103A)
NRROS	0.305862	0.273	0.047	4.26e-99	2.62e-94	CD8+ Cycling (CT103A)
FASN	0.443075	0.35	0.106	7.57e-99	4.65e-94	CD8+ Cycling (CT103A)
SNTB2	0.295401	0.238	0.027	1.14e-98	7e-94	CD8+ Cycling (CT103A)
SMARCA2	0.571929	0.574	0.322	1.2e-98	7.4e-94	CD8+ Cycling (CT103A)
ACBD6	0.449594	0.467	0.206	2.37e-98	1.45e-93	CD8+ Cycling (CT103A)
ZNF683	0.428756	0.195	0.005	3.1e-98	1.9e-93	CD8+ Cycling (CT103A)
ZNF598	0.329659	0.296	0.063	3.15e-98	1.94e-93	CD8+ Cycling (CT103A)
IL17RA	0.370493	0.344	0.096	3.2e-98	1.97e-93	CD8+ Cycling (CT103A)
RPL7A	0.290492	0.998	1	3.7e-98	2.27e-93	CD8+ Cycling (CT103A)
LRPPRC	0.559925	0.491	0.244	4.63e-98	2.85e-93	CD8+ Cycling (CT103A)
UBN1	0.365609	0.377	0.119	5.59e-98	3.43e-93	CD8+ Cycling (CT103A)
HSD17B4	0.316276	0.271	0.048	6.12e-98	3.76e-93	CD8+ Cycling (CT103A)
AP1M1	0.531938	0.665	0.458	1.04e-97	6.37e-93	CD8+ Cycling (CT103A)
TRIR	0.397014	0.889	0.916	1.28e-97	7.86e-93	CD8+ Cycling (CT103A)
TMBIM4	0.538936	0.704	0.546	1.9e-97	1.17e-92	CD8+ Cycling (CT103A)
BOD1L1	0.563515	0.581	0.34	2.83e-97	1.74e-92	CD8+ Cycling (CT103A)
CCDC18-AS1	0.26611	0.183	0	3.04e-97	1.87e-92	CD8+ Cycling (CT103A)
TUBA1B	0.613825	0.994	0.961	3.35e-97	2.06e-92	CD8+ Cycling (CT103A)
LUC7L2	0.552784	0.691	0.501	5.06e-97	3.11e-92	CD8+ Cycling (CT103A)
AIMP2	0.382062	0.389	0.138	6.59e-97	4.05e-92	CD8+ Cycling (CT103A)
TMEM87B	0.334829	0.292	0.063	7.22e-97	4.43e-92	CD8+ Cycling (CT103A)
AC015871.1	0.212291	0.183	0	8.25e-97	5.07e-92	CD8+ Cycling (CT103A)
PI4K2B	0.335912	0.298	0.066	8.8e-97	5.4e-92	CD8+ Cycling (CT103A)
DPP4	0.582575	0.742	0.576	1.12e-96	6.87e-92	CD8+ Cycling (CT103A)
RFX5	0.368873	0.369	0.117	1.88e-96	1.15e-91	CD8+ Cycling (CT103A)
CTSC	0.600468	0.819	0.754	2.54e-96	1.56e-91	CD8+ Cycling (CT103A)
SACS	0.326289	0.25	0.037	4.04e-96	2.48e-91	CD8+ Cycling (CT103A)
IL12RB2	0.395507	0.335	0.094	4.44e-96	2.73e-91	CD8+ Cycling (CT103A)
UBL7	0.470908	0.575	0.327	5.39e-96	3.31e-91	CD8+ Cycling (CT103A)
ABCD2	0.366615	0.292	0.063	6.07e-96	3.73e-91	CD8+ Cycling (CT103A)
SRRM2	0.525226	0.866	0.818	7.33e-96	4.5e-91	CD8+ Cycling (CT103A)
HSPA13	0.43119	0.395	0.142	7.48e-96	4.59e-91	CD8+ Cycling (CT103A)
MTMR1	0.307288	0.256	0.04	1.1e-95	6.79e-91	CD8+ Cycling (CT103A)
AC005670.3	0.236848	0.181	0	1.18e-95	7.22e-91	CD8+ Cycling (CT103A)
TRIM44	0.332648	0.263	0.046	1.3e-95	7.98e-91	CD8+ Cycling (CT103A)
TM7SF3	0.339075	0.359	0.109	2.29e-95	1.41e-90	CD8+ Cycling (CT103A)
IL10RB	0.328481	0.338	0.095	2.32e-95	1.43e-90	CD8+ Cycling (CT103A)
MFSD14B	0.323256	0.305	0.072	2.47e-95	1.52e-90	CD8+ Cycling (CT103A)
LAPTM4B	0.388913	0.301	0.073	2.68e-95	1.65e-90	CD8+ Cycling (CT103A)
CCAR2	0.382463	0.355	0.11	2.8e-95	1.72e-90	CD8+ Cycling (CT103A)
NDUFA11	0.37537	0.872	0.929	2.98e-95	1.83e-90	CD8+ Cycling (CT103A)
LYPLA1	0.511243	0.571	0.331	3.07e-95	1.88e-90	CD8+ Cycling (CT103A)
NUCB2	0.650841	0.734	0.612	3.11e-95	1.91e-90	CD8+ Cycling (CT103A)
LSP1	0.405261	0.967	0.966	4.07e-95	2.5e-90	CD8+ Cycling (CT103A)
C12orf49	0.26735	0.248	0.035	4.09e-95	2.52e-90	CD8+ Cycling (CT103A)
AKT1	0.337104	0.347	0.104	5.75e-95	3.53e-90	CD8+ Cycling (CT103A)
CIAO3	0.235891	0.18	0	6.16e-95	3.79e-90	CD8+ Cycling (CT103A)
SMC1A	0.625553	0.777	0.66	7.77e-95	4.78e-90	CD8+ Cycling (CT103A)
PPP1CA	0.389544	0.914	0.934	8.33e-95	5.11e-90	CD8+ Cycling (CT103A)
POLRMT	0.249844	0.211	0.016	1.23e-94	7.55e-90	CD8+ Cycling (CT103A)
PREX1	0.441504	0.448	0.192	1.26e-94	7.77e-90	CD8+ Cycling (CT103A)
KRI1	0.363852	0.362	0.111	1.29e-94	7.93e-90	CD8+ Cycling (CT103A)
ATIC	0.522978	0.572	0.333	1.45e-94	8.9e-90	CD8+ Cycling (CT103A)
MYBBP1A	0.345499	0.272	0.054	1.49e-94	9.13e-90	CD8+ Cycling (CT103A)
SYTL1	0.422867	0.459	0.194	1.95e-94	1.2e-89	CD8+ Cycling (CT103A)
LDHB	0.32081	0.988	0.995	2.38e-94	1.46e-89	CD8+ Cycling (CT103A)
EPS15	0.463119	0.454	0.198	2.46e-94	1.51e-89	CD8+ Cycling (CT103A)
MFSD5	0.327864	0.368	0.117	2.89e-94	1.78e-89	CD8+ Cycling (CT103A)
DNAJC21	0.443424	0.517	0.261	3.4e-94	2.09e-89	CD8+ Cycling (CT103A)
RASGRP1	0.555665	0.666	0.436	3.6e-94	2.21e-89	CD8+ Cycling (CT103A)
GLCCI1	0.305164	0.261	0.045	4.44e-94	2.73e-89	CD8+ Cycling (CT103A)
SSBP1	0.450321	0.846	0.788	5.37e-94	3.3e-89	CD8+ Cycling (CT103A)
UBE2Q2	0.353325	0.333	0.093	7.15e-94	4.39e-89	CD8+ Cycling (CT103A)
AP3D1	0.466947	0.503	0.254	7.47e-94	4.59e-89	CD8+ Cycling (CT103A)
TFRC	0.698994	0.526	0.288	8.15e-94	5.01e-89	CD8+ Cycling (CT103A)
HMGB1	0.409743	0.992	0.999	8.59e-94	5.28e-89	CD8+ Cycling (CT103A)
RDH14	0.256931	0.232	0.027	1.08e-93	6.64e-89	CD8+ Cycling (CT103A)
TTC7A	0.331467	0.299	0.069	1.2e-93	7.35e-89	CD8+ Cycling (CT103A)
ANAPC5	0.507878	0.709	0.524	1.3e-93	7.98e-89	CD8+ Cycling (CT103A)
RSU1	0.513885	0.607	0.366	1.96e-93	1.21e-88	CD8+ Cycling (CT103A)
MPV17	0.427353	0.508	0.251	2.03e-93	1.25e-88	CD8+ Cycling (CT103A)
PARP4	0.437982	0.394	0.147	2.21e-93	1.36e-88	CD8+ Cycling (CT103A)
NOLC1	0.663252	0.607	0.396	2.58e-93	1.58e-88	CD8+ Cycling (CT103A)
CHFR	0.371992	0.348	0.105	4.56e-93	2.8e-88	CD8+ Cycling (CT103A)
RAD21	0.556159	0.919	0.91	5.5e-93	3.38e-88	CD8+ Cycling (CT103A)
FCMR	0.37188	0.28	0.059	6.19e-93	3.81e-88	CD8+ Cycling (CT103A)
RETREG1	0.255934	0.205	0.014	6.28e-93	3.86e-88	CD8+ Cycling (CT103A)
PGAM5	0.271731	0.219	0.023	7.71e-93	4.74e-88	CD8+ Cycling (CT103A)
NDUFA13	0.370676	0.907	0.964	8.14e-93	5e-88	CD8+ Cycling (CT103A)
C15orf61	0.241347	0.238	0.033	1.05e-92	6.45e-88	CD8+ Cycling (CT103A)
SNX1	0.463463	0.562	0.312	1.21e-92	7.45e-88	CD8+ Cycling (CT103A)
AC119396.1	0.24264	0.178	0.001	2.57e-92	1.58e-87	CD8+ Cycling (CT103A)
TTC9	0.290027	0.236	0.032	3.15e-92	1.94e-87	CD8+ Cycling (CT103A)
ZMPSTE24	0.359074	0.334	0.098	3.51e-92	2.16e-87	CD8+ Cycling (CT103A)
TRERF1	0.356162	0.306	0.079	4.93e-92	3.03e-87	CD8+ Cycling (CT103A)
PPP6R2	0.297301	0.289	0.064	6e-92	3.69e-87	CD8+ Cycling (CT103A)
SCAMP2	0.518967	0.674	0.48	6.71e-92	4.12e-87	CD8+ Cycling (CT103A)
SDF2L1	0.561233	0.721	0.557	1.48e-91	9.12e-87	CD8+ Cycling (CT103A)
KCNAB2	0.547602	0.696	0.517	1.58e-91	9.74e-87	CD8+ Cycling (CT103A)
SHARPIN	0.350928	0.378	0.134	3.57e-91	2.19e-86	CD8+ Cycling (CT103A)
IL9R	0.394702	0.257	0.047	3.86e-91	2.37e-86	CD8+ Cycling (CT103A)
ATP5PD	0.435272	0.833	0.827	3.99e-91	2.45e-86	CD8+ Cycling (CT103A)
SESN3	0.448763	0.261	0.051	4.3e-91	2.64e-86	CD8+ Cycling (CT103A)
PKIA	0.285961	0.265	0.05	4.51e-91	2.77e-86	CD8+ Cycling (CT103A)
PTPN7	0.495917	0.81	0.68	5.41e-91	3.32e-86	CD8+ Cycling (CT103A)
SLC10A3	0.255568	0.246	0.038	5.57e-91	3.42e-86	CD8+ Cycling (CT103A)
GLIPR1	0.481904	0.483	0.229	7.76e-91	4.77e-86	CD8+ Cycling (CT103A)
EEF1E1	0.499989	0.593	0.366	8.66e-91	5.32e-86	CD8+ Cycling (CT103A)
MDP1	0.267606	0.269	0.054	1.29e-90	7.95e-86	CD8+ Cycling (CT103A)
MCM3AP	0.349826	0.313	0.086	1.85e-90	1.14e-85	CD8+ Cycling (CT103A)
TMPO	0.626867	0.857	0.777	2.13e-90	1.31e-85	CD8+ Cycling (CT103A)
MOGS	0.328991	0.316	0.085	3.88e-90	2.38e-85	CD8+ Cycling (CT103A)
XPOT	0.364695	0.325	0.094	4.08e-90	2.51e-85	CD8+ Cycling (CT103A)
LPCAT1	0.271902	0.219	0.025	4.63e-90	2.84e-85	CD8+ Cycling (CT103A)
BRD9	0.311349	0.317	0.088	4.85e-90	2.98e-85	CD8+ Cycling (CT103A)
CRLS1	0.305602	0.314	0.086	5.39e-90	3.31e-85	CD8+ Cycling (CT103A)
ZNF414	0.26985	0.277	0.058	1.18e-89	7.25e-85	CD8+ Cycling (CT103A)
AKT3	0.352133	0.286	0.067	1.34e-89	8.25e-85	CD8+ Cycling (CT103A)
AC004687.1	0.566805	0.515	0.273	1.35e-89	8.33e-85	CD8+ Cycling (CT103A)
HDAC1	0.510964	0.766	0.649	2.39e-89	1.47e-84	CD8+ Cycling (CT103A)
SASH3	0.51093	0.655	0.442	2.48e-89	1.52e-84	CD8+ Cycling (CT103A)
DEXI	0.256518	0.211	0.021	3.06e-89	1.88e-84	CD8+ Cycling (CT103A)
INO80E	0.439679	0.559	0.316	3.53e-89	2.17e-84	CD8+ Cycling (CT103A)
UGGT1	0.353814	0.312	0.084	3.56e-89	2.18e-84	CD8+ Cycling (CT103A)
EIF4E3	0.356385	0.356	0.116	5.05e-89	3.1e-84	CD8+ Cycling (CT103A)
MARCKSL1	0.340551	0.293	0.072	5.65e-89	3.47e-84	CD8+ Cycling (CT103A)
CDIPT	0.369412	0.424	0.171	1.05e-88	6.47e-84	CD8+ Cycling (CT103A)
IFITM3	0.526362	0.649	0.414	1.46e-88	8.97e-84	CD8+ Cycling (CT103A)
GRAP2	0.529359	0.644	0.43	1.61e-88	9.91e-84	CD8+ Cycling (CT103A)
PRXL2C	0.215767	0.168	0	1.64e-88	1.01e-83	CD8+ Cycling (CT103A)
NDUFB6	0.476187	0.775	0.678	1.67e-88	1.02e-83	CD8+ Cycling (CT103A)
SUMF2	0.453277	0.546	0.303	2.07e-88	1.27e-83	CD8+ Cycling (CT103A)
VKORC1L1	0.280982	0.278	0.061	2.32e-88	1.43e-83	CD8+ Cycling (CT103A)
FXYD2	0.412877	0.207	0.02	2.69e-88	1.66e-83	CD8+ Cycling (CT103A)
PBRM1	0.498292	0.553	0.315	2.95e-88	1.81e-83	CD8+ Cycling (CT103A)
VPS36	0.397791	0.482	0.229	4.12e-88	2.53e-83	CD8+ Cycling (CT103A)
MID1IP1	0.445688	0.492	0.244	5.26e-88	3.23e-83	CD8+ Cycling (CT103A)
FKBP5	0.478282	0.497	0.252	5.64e-88	3.47e-83	CD8+ Cycling (CT103A)
CYB5R3	0.468548	0.588	0.357	5.81e-88	3.57e-83	CD8+ Cycling (CT103A)
SEC24D	0.395247	0.347	0.114	5.87e-88	3.61e-83	CD8+ Cycling (CT103A)
NEK9	0.31851	0.26	0.051	6.05e-88	3.72e-83	CD8+ Cycling (CT103A)
TTN	0.39462	0.218	0.027	6.63e-88	4.08e-83	CD8+ Cycling (CT103A)
RGCC	0.429326	0.474	0.228	7.03e-88	4.32e-83	CD8+ Cycling (CT103A)
SBF1	0.317298	0.303	0.08	8.12e-88	4.99e-83	CD8+ Cycling (CT103A)
CHKB	0.357304	0.387	0.14	8.31e-88	5.11e-83	CD8+ Cycling (CT103A)
CCT5	0.480278	0.847	0.724	8.36e-88	5.14e-83	CD8+ Cycling (CT103A)
MSTO1	0.272832	0.224	0.03	1.01e-87	6.22e-83	CD8+ Cycling (CT103A)
MTOR	0.29098	0.253	0.047	1.05e-87	6.42e-83	CD8+ Cycling (CT103A)
SLAIN1	0.250077	0.23	0.033	1.29e-87	7.95e-83	CD8+ Cycling (CT103A)
FGFR1	0.391304	0.293	0.078	1.34e-87	8.24e-83	CD8+ Cycling (CT103A)
SLC2A4RG	0.374481	0.421	0.172	1.47e-87	9.04e-83	CD8+ Cycling (CT103A)
HNRNPH1	0.539038	0.721	0.544	1.65e-87	1.02e-82	CD8+ Cycling (CT103A)
SEH1L	0.351034	0.343	0.112	2.14e-87	1.32e-82	CD8+ Cycling (CT103A)
TSPOAP1-AS1	0.317118	0.303	0.078	2.2e-87	1.35e-82	CD8+ Cycling (CT103A)
SEMA4D	0.469451	0.548	0.302	2.27e-87	1.39e-82	CD8+ Cycling (CT103A)
PREB	0.448883	0.51	0.27	2.43e-87	1.5e-82	CD8+ Cycling (CT103A)
CALM1	0.373223	0.976	0.991	3.86e-87	2.37e-82	CD8+ Cycling (CT103A)
C12orf75	0.435236	0.886	0.873	3.97e-87	2.44e-82	CD8+ Cycling (CT103A)
PDCD5	0.492643	0.805	0.708	4.08e-87	2.51e-82	CD8+ Cycling (CT103A)
SH2D3C	0.378322	0.32	0.095	4.63e-87	2.85e-82	CD8+ Cycling (CT103A)
HTATSF1	0.608786	0.701	0.532	4.92e-87	3.02e-82	CD8+ Cycling (CT103A)
C2CD5	0.294007	0.261	0.052	5.12e-87	3.14e-82	CD8+ Cycling (CT103A)
IGF2R	0.38438	0.34	0.108	5.52e-87	3.39e-82	CD8+ Cycling (CT103A)
SPIN1	0.368792	0.336	0.108	5.97e-87	3.67e-82	CD8+ Cycling (CT103A)
METTL9	0.458414	0.571	0.336	6.17e-87	3.79e-82	CD8+ Cycling (CT103A)
CCR7	0.60421	0.448	0.21	6.26e-87	3.85e-82	CD8+ Cycling (CT103A)
KHSRP	0.438586	0.477	0.234	9.87e-87	6.06e-82	CD8+ Cycling (CT103A)
MFSD12	0.260286	0.231	0.035	1.07e-86	6.55e-82	CD8+ Cycling (CT103A)
CRTC2	0.324187	0.325	0.096	1.14e-86	7.03e-82	CD8+ Cycling (CT103A)
AGK	0.373908	0.38	0.144	1.17e-86	7.19e-82	CD8+ Cycling (CT103A)
MRPS17	0.347025	0.38	0.142	1.2e-86	7.37e-82	CD8+ Cycling (CT103A)
UCHL5	0.460551	0.528	0.29	1.57e-86	9.63e-82	CD8+ Cycling (CT103A)
ITPRID2	0.223206	0.165	0	1.57e-86	9.63e-82	CD8+ Cycling (CT103A)
DONSON	0.315904	0.284	0.07	1.8e-86	1.1e-81	CD8+ Cycling (CT103A)
SLC25A20	0.270441	0.284	0.067	2.04e-86	1.25e-81	CD8+ Cycling (CT103A)
UCK2	0.352153	0.319	0.098	2.72e-86	1.67e-81	CD8+ Cycling (CT103A)
RIOX1	0.213588	0.185	0.01	3.01e-86	1.85e-81	CD8+ Cycling (CT103A)
CCDC71L	0.22207	0.189	0.012	5.01e-86	3.08e-81	CD8+ Cycling (CT103A)
SMIM19	0.391442	0.482	0.234	5.06e-86	3.11e-81	CD8+ Cycling (CT103A)
COX10-AS1	0.235099	0.164	0	5.75e-86	3.53e-81	CD8+ Cycling (CT103A)
SEPTIN8	0.213703	0.164	0	5.75e-86	3.53e-81	CD8+ Cycling (CT103A)
ST6GAL1	0.34342	0.307	0.084	7.3e-86	4.49e-81	CD8+ Cycling (CT103A)
C1orf162	0.286631	0.189	0.013	8.51e-86	5.23e-81	CD8+ Cycling (CT103A)
POLR1A	0.287756	0.236	0.039	8.84e-86	5.43e-81	CD8+ Cycling (CT103A)
MATK	0.266415	0.192	0.014	9e-86	5.53e-81	CD8+ Cycling (CT103A)
ITGB2-AS1	0.2996	0.256	0.05	1.2e-85	7.35e-81	CD8+ Cycling (CT103A)
HPCAL1	0.349251	0.388	0.148	1.24e-85	7.63e-81	CD8+ Cycling (CT103A)
ZMIZ1	0.301283	0.281	0.067	1.9e-85	1.17e-80	CD8+ Cycling (CT103A)
RPL6	0.273728	0.992	0.999	1.9e-85	1.17e-80	CD8+ Cycling (CT103A)
GTF2H4	0.213848	0.174	0.005	2.04e-85	1.26e-80	CD8+ Cycling (CT103A)
CERS6	0.357078	0.305	0.087	3.6e-85	2.21e-80	CD8+ Cycling (CT103A)
PUS1	0.280205	0.237	0.04	5.4e-85	3.32e-80	CD8+ Cycling (CT103A)
DCTN1	0.377306	0.383	0.15	5.53e-85	3.39e-80	CD8+ Cycling (CT103A)
GRAMD1A	0.343474	0.363	0.129	5.59e-85	3.43e-80	CD8+ Cycling (CT103A)
CPSF3	0.408089	0.428	0.191	6.72e-85	4.13e-80	CD8+ Cycling (CT103A)
REPS1	0.306026	0.292	0.074	8.69e-85	5.34e-80	CD8+ Cycling (CT103A)
ACTL6A	0.43837	0.534	0.293	8.72e-85	5.36e-80	CD8+ Cycling (CT103A)
PAPSS1	0.347303	0.348	0.119	9.3e-85	5.71e-80	CD8+ Cycling (CT103A)
GCSH	0.340557	0.31	0.095	1.04e-84	6.41e-80	CD8+ Cycling (CT103A)
USB1	0.334116	0.361	0.126	1.12e-84	6.89e-80	CD8+ Cycling (CT103A)
ATAD3A	0.276726	0.233	0.04	1.17e-84	7.2e-80	CD8+ Cycling (CT103A)
GRK2	0.47122	0.533	0.299	1.57e-84	9.67e-80	CD8+ Cycling (CT103A)
HDHD5	0.29836	0.302	0.084	2.79e-84	1.72e-79	CD8+ Cycling (CT103A)
AC253572.2	0.246222	0.161	0	2.8e-84	1.72e-79	CD8+ Cycling (CT103A)
ATG9A	0.206434	0.173	0.006	2.89e-84	1.77e-79	CD8+ Cycling (CT103A)
GTF2I	0.444996	0.449	0.208	3.51e-84	2.16e-79	CD8+ Cycling (CT103A)
ARRB2	0.495939	0.781	0.69	4.13e-84	2.53e-79	CD8+ Cycling (CT103A)
PRMT3	0.280601	0.237	0.042	4.22e-84	2.59e-79	CD8+ Cycling (CT103A)
CLK2	0.301458	0.282	0.069	4.82e-84	2.96e-79	CD8+ Cycling (CT103A)
NOL12	0.379189	0.456	0.205	6.05e-84	3.72e-79	CD8+ Cycling (CT103A)
IL2RG	0.40008	0.946	0.974	6.59e-84	4.05e-79	CD8+ Cycling (CT103A)
CFAP410	0.191353	0.16	0	7.39e-84	4.54e-79	CD8+ Cycling (CT103A)
PPP3CB	0.27287	0.257	0.054	7.7e-84	4.73e-79	CD8+ Cycling (CT103A)
HLA-DOA	0.254388	0.212	0.027	1.03e-83	6.35e-79	CD8+ Cycling (CT103A)
THAP12	0.340524	0.299	0.082	1.08e-83	6.62e-79	CD8+ Cycling (CT103A)
DDX17	0.579787	0.762	0.627	1.1e-83	6.75e-79	CD8+ Cycling (CT103A)
BMP2K	0.259077	0.207	0.024	1.28e-83	7.86e-79	CD8+ Cycling (CT103A)
THEM4	0.317396	0.355	0.12	1.36e-83	8.34e-79	CD8+ Cycling (CT103A)
HCFC1	0.457151	0.501	0.262	1.78e-83	1.09e-78	CD8+ Cycling (CT103A)
AIF1	0.496218	0.649	0.407	2.13e-83	1.31e-78	CD8+ Cycling (CT103A)
USP14	0.495991	0.614	0.405	2.23e-83	1.37e-78	CD8+ Cycling (CT103A)
PPP2R3B	0.210375	0.195	0.018	2.72e-83	1.67e-78	CD8+ Cycling (CT103A)
CISH	0.918929	0.527	0.361	3.17e-83	1.95e-78	CD8+ Cycling (CT103A)
MBD3	0.297281	0.285	0.074	3.97e-83	2.44e-78	CD8+ Cycling (CT103A)
WWP1	0.293611	0.258	0.054	4.1e-83	2.52e-78	CD8+ Cycling (CT103A)
PPP2R5A	0.352663	0.364	0.13	4.51e-83	2.77e-78	CD8+ Cycling (CT103A)
HEATR1	0.343597	0.317	0.097	5.59e-83	3.43e-78	CD8+ Cycling (CT103A)
CALHM2	0.370062	0.393	0.155	1.19e-82	7.3e-78	CD8+ Cycling (CT103A)
NIBAN2	0.205609	0.158	0	1.35e-82	8.27e-78	CD8+ Cycling (CT103A)
SRF	0.296537	0.262	0.057	1.56e-82	9.6e-78	CD8+ Cycling (CT103A)
ACLY	0.434238	0.479	0.243	1.68e-82	1.03e-77	CD8+ Cycling (CT103A)
EIF4B	0.535323	0.806	0.715	1.85e-82	1.14e-77	CD8+ Cycling (CT103A)
PSMG1	0.451202	0.527	0.301	1.95e-82	1.2e-77	CD8+ Cycling (CT103A)
VPS51	0.441285	0.585	0.363	2.28e-82	1.4e-77	CD8+ Cycling (CT103A)
NUTM2A-AS1	0.428688	0.432	0.193	2.48e-82	1.52e-77	CD8+ Cycling (CT103A)
MMP25	0.402469	0.267	0.064	2.68e-82	1.65e-77	CD8+ Cycling (CT103A)
ZFPM1	0.216718	0.175	0.008	2.89e-82	1.77e-77	CD8+ Cycling (CT103A)
ARMT1	0.330364	0.359	0.128	3.63e-82	2.23e-77	CD8+ Cycling (CT103A)
FMNL1	0.494779	0.647	0.443	4.09e-82	2.51e-77	CD8+ Cycling (CT103A)
SOAT1	0.325586	0.334	0.109	4.11e-82	2.53e-77	CD8+ Cycling (CT103A)
TRIM52-AS1	0.183766	0.157	0	4.88e-82	3e-77	CD8+ Cycling (CT103A)
USP11	0.355371	0.374	0.142	5.92e-82	3.64e-77	CD8+ Cycling (CT103A)
CLTC	0.530978	0.574	0.353	8.4e-82	5.16e-77	CD8+ Cycling (CT103A)
KPNA2	0.826335	0.708	0.563	8.45e-82	5.19e-77	CD8+ Cycling (CT103A)
KIAA0100	0.325001	0.277	0.07	8.98e-82	5.52e-77	CD8+ Cycling (CT103A)
AC005332.4	0.176667	0.158	0	9.12e-82	5.6e-77	CD8+ Cycling (CT103A)
USP24	0.289371	0.235	0.042	1.19e-81	7.28e-77	CD8+ Cycling (CT103A)
MACF1	0.629699	0.731	0.593	1.2e-81	7.36e-77	CD8+ Cycling (CT103A)
WSB2	0.243894	0.244	0.046	1.23e-81	7.57e-77	CD8+ Cycling (CT103A)
CHPT1	0.242509	0.209	0.027	1.75e-81	1.08e-76	CD8+ Cycling (CT103A)
SREBF2	0.449876	0.496	0.262	1.86e-81	1.14e-76	CD8+ Cycling (CT103A)
ZNF460	0.272888	0.229	0.039	2.32e-81	1.42e-76	CD8+ Cycling (CT103A)
SRCAP	0.276698	0.215	0.03	2.48e-81	1.52e-76	CD8+ Cycling (CT103A)
GEMIN4	0.263982	0.241	0.047	3.42e-81	2.1e-76	CD8+ Cycling (CT103A)
RIC1	0.27704	0.22	0.034	3.68e-81	2.26e-76	CD8+ Cycling (CT103A)
CENPB	0.250998	0.231	0.04	4.94e-81	3.04e-76	CD8+ Cycling (CT103A)
NCLN	0.317685	0.294	0.083	5.65e-81	3.47e-76	CD8+ Cycling (CT103A)
LEF1-AS1	0.210536	0.155	0	8.78e-81	5.39e-76	CD8+ Cycling (CT103A)
NADK	0.286836	0.274	0.069	9.69e-81	5.95e-76	CD8+ Cycling (CT103A)
IPO7	0.482896	0.528	0.298	1.05e-80	6.44e-76	CD8+ Cycling (CT103A)
FTSJ1	0.419088	0.487	0.256	1.81e-80	1.11e-75	CD8+ Cycling (CT103A)
IRAK1	0.347354	0.355	0.13	1.86e-80	1.14e-75	CD8+ Cycling (CT103A)
PRKCB	0.491836	0.592	0.378	1.96e-80	1.21e-75	CD8+ Cycling (CT103A)
THEM6	0.232119	0.22	0.034	2.22e-80	1.37e-75	CD8+ Cycling (CT103A)
ABHD12	0.274807	0.295	0.081	2.43e-80	1.49e-75	CD8+ Cycling (CT103A)
PAXBP1	0.344516	0.334	0.112	2.68e-80	1.65e-75	CD8+ Cycling (CT103A)
COMMD7	0.436497	0.603	0.386	3.29e-80	2.02e-75	CD8+ Cycling (CT103A)
GNA13	0.435736	0.457	0.219	4.99e-80	3.06e-75	CD8+ Cycling (CT103A)
SPCS3	0.487437	0.806	0.736	5e-80	3.07e-75	CD8+ Cycling (CT103A)
PLEKHA3	0.275006	0.28	0.073	6.78e-80	4.17e-75	CD8+ Cycling (CT103A)
SYNE2	0.595624	0.689	0.495	8.78e-80	5.4e-75	CD8+ Cycling (CT103A)
RASSF2	0.363886	0.339	0.117	1.01e-79	6.22e-75	CD8+ Cycling (CT103A)
ARHGAP1	0.316644	0.334	0.112	1.02e-79	6.27e-75	CD8+ Cycling (CT103A)
YLPM1	0.424872	0.444	0.207	1.2e-79	7.37e-75	CD8+ Cycling (CT103A)
FAM89A	0.182593	0.167	0.007	1.43e-79	8.78e-75	CD8+ Cycling (CT103A)
MAP4K1	0.471118	0.585	0.374	1.77e-79	1.09e-74	CD8+ Cycling (CT103A)
TSPAN33	0.212694	0.164	0.005	1.82e-79	1.12e-74	CD8+ Cycling (CT103A)
SSNA1	0.442327	0.75	0.623	1.9e-79	1.17e-74	CD8+ Cycling (CT103A)
MYD88	0.343138	0.382	0.148	1.9e-79	1.17e-74	CD8+ Cycling (CT103A)
LRRC14	0.211029	0.179	0.012	2.26e-79	1.39e-74	CD8+ Cycling (CT103A)
HDHD2	0.262216	0.269	0.066	2.27e-79	1.39e-74	CD8+ Cycling (CT103A)
DYNLL2	0.317293	0.325	0.105	2.48e-79	1.53e-74	CD8+ Cycling (CT103A)
RIN3	0.337754	0.281	0.075	2.64e-79	1.62e-74	CD8+ Cycling (CT103A)
PUM3	0.470026	0.513	0.285	2.79e-79	1.72e-74	CD8+ Cycling (CT103A)
POGK	0.272621	0.244	0.05	2.8e-79	1.72e-74	CD8+ Cycling (CT103A)
MTAP	0.334487	0.288	0.083	2.81e-79	1.73e-74	CD8+ Cycling (CT103A)
ARHGAP19	0.364088	0.327	0.112	4.43e-79	2.72e-74	CD8+ Cycling (CT103A)
TIMELESS	0.355149	0.359	0.135	4.74e-79	2.91e-74	CD8+ Cycling (CT103A)
NNT	0.392503	0.372	0.148	5.18e-79	3.18e-74	CD8+ Cycling (CT103A)
RAB43	0.187599	0.152	0	5.63e-79	3.46e-74	CD8+ Cycling (CT103A)
HEIH	0.182198	0.152	0	5.63e-79	3.46e-74	CD8+ Cycling (CT103A)
HGH1	0.204675	0.169	0.008	5.65e-79	3.47e-74	CD8+ Cycling (CT103A)
COL6A2	0.302051	0.158	0.003	6.33e-79	3.89e-74	CD8+ Cycling (CT103A)
NOP16	0.465534	0.451	0.229	7.16e-79	4.4e-74	CD8+ Cycling (CT103A)
NUTM2B-AS1	0.333214	0.323	0.106	7.8e-79	4.79e-74	CD8+ Cycling (CT103A)
TYMP	0.361875	0.311	0.099	1.3e-78	8e-74	CD8+ Cycling (CT103A)
NBPF15	0.291795	0.244	0.051	1.36e-78	8.38e-74	CD8+ Cycling (CT103A)
STX2	0.230607	0.19	0.019	1.45e-78	8.89e-74	CD8+ Cycling (CT103A)
PTBP3	0.533089	0.647	0.46	1.75e-78	1.07e-73	CD8+ Cycling (CT103A)
TRGV3	0.222707	0.151	0	2.57e-78	1.58e-73	CD8+ Cycling (CT103A)
DHRS13	0.233311	0.234	0.045	3.33e-78	2.05e-73	CD8+ Cycling (CT103A)
PPP6R3	0.34773	0.366	0.14	3.86e-78	2.37e-73	CD8+ Cycling (CT103A)
TBC1D10C	0.494917	0.727	0.583	4.13e-78	2.54e-73	CD8+ Cycling (CT103A)
C8orf82	0.203651	0.154	0.002	5.03e-78	3.09e-73	CD8+ Cycling (CT103A)
NOTCH2NLC	0.203415	0.15	0	7.22e-78	4.44e-73	CD8+ Cycling (CT103A)
CCDC86	0.374434	0.286	0.085	9.57e-78	5.88e-73	CD8+ Cycling (CT103A)
VPS35L	0.279348	0.257	0.062	1.13e-77	6.97e-73	CD8+ Cycling (CT103A)
ZDHHC2	0.239108	0.212	0.032	1.22e-77	7.47e-73	CD8+ Cycling (CT103A)
RARG	0.26902	0.232	0.045	1.93e-77	1.19e-72	CD8+ Cycling (CT103A)
FOXM1	0.48546	0.44	0.227	2.54e-77	1.56e-72	CD8+ Cycling (CT103A)
HMGN3	0.491598	0.748	0.66	3.04e-77	1.87e-72	CD8+ Cycling (CT103A)
KIF20A	0.411793	0.255	0.064	3.08e-77	1.9e-72	CD8+ Cycling (CT103A)
SRRT	0.488713	0.564	0.355	3.4e-77	2.09e-72	CD8+ Cycling (CT103A)
NLRC5	0.31597	0.31	0.096	3.41e-77	2.1e-72	CD8+ Cycling (CT103A)
NOL9	0.280963	0.262	0.064	3.65e-77	2.24e-72	CD8+ Cycling (CT103A)
SLC25A46	0.400828	0.443	0.211	4.76e-77	2.92e-72	CD8+ Cycling (CT103A)
PTGES2	0.282669	0.268	0.069	4.85e-77	2.98e-72	CD8+ Cycling (CT103A)
NDUFAF4	0.390371	0.445	0.217	6.27e-77	3.85e-72	CD8+ Cycling (CT103A)
STK24	0.484052	0.615	0.398	6.53e-77	4.01e-72	CD8+ Cycling (CT103A)
WTAP	0.446706	0.674	0.493	6.82e-77	4.19e-72	CD8+ Cycling (CT103A)
CCDC61	0.193868	0.172	0.011	7.72e-77	4.74e-72	CD8+ Cycling (CT103A)
SEC24C	0.349832	0.382	0.156	8.04e-77	4.94e-72	CD8+ Cycling (CT103A)
BRI3BP	0.349169	0.349	0.134	1e-76	6.16e-72	CD8+ Cycling (CT103A)
PREP	0.271424	0.267	0.069	1.07e-76	6.57e-72	CD8+ Cycling (CT103A)
ATP11B	0.348565	0.355	0.132	1.07e-76	6.6e-72	CD8+ Cycling (CT103A)
CCDC102A	0.188633	0.158	0.005	1.21e-76	7.43e-72	CD8+ Cycling (CT103A)
MYCBP	0.410889	0.563	0.342	1.45e-76	8.9e-72	CD8+ Cycling (CT103A)
TRABD2A	0.376589	0.42	0.189	1.47e-76	9.01e-72	CD8+ Cycling (CT103A)
LARP1	0.417967	0.458	0.227	1.48e-76	9.1e-72	CD8+ Cycling (CT103A)
STXBP1	0.242619	0.218	0.038	1.7e-76	1.04e-71	CD8+ Cycling (CT103A)
CRLF3	0.403109	0.447	0.214	1.87e-76	1.15e-71	CD8+ Cycling (CT103A)
MPP6	0.239317	0.222	0.04	2.05e-76	1.26e-71	CD8+ Cycling (CT103A)
TRAPPC12	0.228462	0.232	0.046	2.12e-76	1.3e-71	CD8+ Cycling (CT103A)
CCDC85C	0.190754	0.167	0.009	2.48e-76	1.53e-71	CD8+ Cycling (CT103A)
PRMT6	0.189237	0.169	0.01	2.49e-76	1.53e-71	CD8+ Cycling (CT103A)
YRDC	0.253566	0.249	0.055	2.65e-76	1.63e-71	CD8+ Cycling (CT103A)
SGPP1	0.216387	0.173	0.012	3.37e-76	2.07e-71	CD8+ Cycling (CT103A)
RCAN3	0.453076	0.438	0.208	4.88e-76	3e-71	CD8+ Cycling (CT103A)
MZT2B	0.304057	0.926	0.978	5.53e-76	3.4e-71	CD8+ Cycling (CT103A)
ANXA11	0.439458	0.805	0.775	5.78e-76	3.55e-71	CD8+ Cycling (CT103A)
TRPV2	0.377307	0.409	0.18	6.58e-76	4.05e-71	CD8+ Cycling (CT103A)
EMD	0.44753	0.663	0.487	7.02e-76	4.31e-71	CD8+ Cycling (CT103A)
MT-CYB	0.482471	0.995	0.993	7.24e-76	4.45e-71	CD8+ Cycling (CT103A)
DEGS1	0.437776	0.591	0.378	8e-76	4.92e-71	CD8+ Cycling (CT103A)
KCTD18	0.21103	0.188	0.021	8.48e-76	5.21e-71	CD8+ Cycling (CT103A)
ARHGAP17	0.293543	0.306	0.093	8.59e-76	5.27e-71	CD8+ Cycling (CT103A)
MGA	0.297843	0.273	0.071	8.86e-76	5.44e-71	CD8+ Cycling (CT103A)
WASHC5	0.292667	0.311	0.099	8.98e-76	5.52e-71	CD8+ Cycling (CT103A)
INTS9	0.225267	0.201	0.028	9.59e-76	5.89e-71	CD8+ Cycling (CT103A)
ALOX5AP	0.549118	0.865	0.846	1.24e-75	7.63e-71	CD8+ Cycling (CT103A)
CPSF6	0.461991	0.601	0.389	1.79e-75	1.1e-70	CD8+ Cycling (CT103A)
SLC25A22	0.252717	0.25	0.059	1.97e-75	1.21e-70	CD8+ Cycling (CT103A)
HAUS4	0.405783	0.506	0.285	2.1e-75	1.29e-70	CD8+ Cycling (CT103A)
CUX1	0.299727	0.309	0.099	2.49e-75	1.53e-70	CD8+ Cycling (CT103A)
SLC38A10	0.337735	0.362	0.141	2.83e-75	1.74e-70	CD8+ Cycling (CT103A)
PMS1	0.313258	0.319	0.108	2.84e-75	1.74e-70	CD8+ Cycling (CT103A)
TMED7	0.294442	0.279	0.078	3.3e-75	2.03e-70	CD8+ Cycling (CT103A)
PTPN9	0.224823	0.21	0.033	3.96e-75	2.43e-70	CD8+ Cycling (CT103A)
NDST2	0.209544	0.166	0.01	4.08e-75	2.51e-70	CD8+ Cycling (CT103A)
PPP3CA	0.27746	0.295	0.088	4.11e-75	2.52e-70	CD8+ Cycling (CT103A)
KLRC4	0.259989	0.166	0.01	4.16e-75	2.56e-70	CD8+ Cycling (CT103A)
IMPAD1	0.333689	0.326	0.113	4.26e-75	2.62e-70	CD8+ Cycling (CT103A)
CD6	0.473151	0.524	0.301	4.53e-75	2.78e-70	CD8+ Cycling (CT103A)
MYCBP2	0.492228	0.546	0.329	5.99e-75	3.68e-70	CD8+ Cycling (CT103A)
AP1B1	0.380198	0.421	0.199	6.6e-75	4.05e-70	CD8+ Cycling (CT103A)
KDM3B	0.281993	0.25	0.06	6.78e-75	4.17e-70	CD8+ Cycling (CT103A)
FYB1	0.482878	0.885	0.857	7.73e-75	4.75e-70	CD8+ Cycling (CT103A)
VPS39	0.287254	0.272	0.073	7.95e-75	4.89e-70	CD8+ Cycling (CT103A)
LANCL1	0.267104	0.237	0.051	8.91e-75	5.47e-70	CD8+ Cycling (CT103A)
AGFG2	0.247895	0.256	0.063	1.09e-74	6.67e-70	CD8+ Cycling (CT103A)
LMNB2	0.38046	0.429	0.204	1.43e-74	8.79e-70	CD8+ Cycling (CT103A)
TATDN2	0.258769	0.228	0.045	2.03e-74	1.24e-69	CD8+ Cycling (CT103A)
ZNF585A	0.194106	0.167	0.011	2.41e-74	1.48e-69	CD8+ Cycling (CT103A)
RBMS1	0.432177	0.558	0.321	2.57e-74	1.58e-69	CD8+ Cycling (CT103A)
SLC25A5	0.319693	0.954	0.98	2.99e-74	1.84e-69	CD8+ Cycling (CT103A)
SAMD1	0.330228	0.343	0.129	3.43e-74	2.1e-69	CD8+ Cycling (CT103A)
SMARCC2	0.46093	0.542	0.327	3.9e-74	2.4e-69	CD8+ Cycling (CT103A)
CPSF1	0.297932	0.32	0.108	4.49e-74	2.76e-69	CD8+ Cycling (CT103A)
SCAF1	0.281913	0.289	0.085	5.17e-74	3.18e-69	CD8+ Cycling (CT103A)
CHROMR	0.171773	0.143	0	5.19e-74	3.19e-69	CD8+ Cycling (CT103A)
LENG8	0.307493	0.305	0.098	5.31e-74	3.27e-69	CD8+ Cycling (CT103A)
TACC1	0.50959	0.681	0.519	5.4e-74	3.32e-69	CD8+ Cycling (CT103A)
IPO8	0.284532	0.249	0.06	6.06e-74	3.72e-69	CD8+ Cycling (CT103A)
SEL1L3	0.277317	0.276	0.078	6.59e-74	4.05e-69	CD8+ Cycling (CT103A)
SPIDR	0.280024	0.24	0.054	9.49e-74	5.83e-69	CD8+ Cycling (CT103A)
WDR6	0.293044	0.299	0.095	1.04e-73	6.38e-69	CD8+ Cycling (CT103A)
SLC25A24	0.310553	0.293	0.09	1.53e-73	9.39e-69	CD8+ Cycling (CT103A)
TWF2	0.44856	0.776	0.688	1.98e-73	1.22e-68	CD8+ Cycling (CT103A)
VANGL1	0.218174	0.197	0.028	2.28e-73	1.4e-68	CD8+ Cycling (CT103A)
MIOS	0.267467	0.221	0.043	2.68e-73	1.65e-68	CD8+ Cycling (CT103A)
GAMT	0.302462	0.317	0.111	2.89e-73	1.78e-68	CD8+ Cycling (CT103A)
CARD11	0.348254	0.333	0.121	3.14e-73	1.93e-68	CD8+ Cycling (CT103A)
UBA1	0.471554	0.569	0.371	3.62e-73	2.23e-68	CD8+ Cycling (CT103A)
CIITA	0.264934	0.228	0.047	4.1e-73	2.52e-68	CD8+ Cycling (CT103A)
ATG16L2	0.248224	0.247	0.058	4.49e-73	2.76e-68	CD8+ Cycling (CT103A)
MAP11	0.163625	0.141	0	4.72e-73	2.9e-68	CD8+ Cycling (CT103A)
LIX1L	0.341689	0.352	0.137	5.29e-73	3.25e-68	CD8+ Cycling (CT103A)
HECTD4	0.289945	0.25	0.061	5.78e-73	3.55e-68	CD8+ Cycling (CT103A)
PRDX3	0.472476	0.779	0.705	6.59e-73	4.05e-68	CD8+ Cycling (CT103A)
HMOX2	0.451661	0.65	0.457	6.69e-73	4.11e-68	CD8+ Cycling (CT103A)
LHFPL5	0.148245	0.14	0	8.85e-73	5.44e-68	CD8+ Cycling (CT103A)
XRCC5	0.410391	0.898	0.877	9e-73	5.53e-68	CD8+ Cycling (CT103A)
MEAF6	0.41158	0.577	0.368	1.12e-72	6.88e-68	CD8+ Cycling (CT103A)
ITGB7	0.525211	0.761	0.671	1.32e-72	8.11e-68	CD8+ Cycling (CT103A)
APIP	0.334543	0.416	0.195	1.42e-72	8.75e-68	CD8+ Cycling (CT103A)
SMAD4	0.270986	0.275	0.078	1.55e-72	9.52e-68	CD8+ Cycling (CT103A)
ATXN7	0.268066	0.225	0.045	1.78e-72	1.1e-67	CD8+ Cycling (CT103A)
CARNMT1	0.265973	0.249	0.061	1.94e-72	1.19e-67	CD8+ Cycling (CT103A)
NSMAF	0.282058	0.265	0.071	2.03e-72	1.25e-67	CD8+ Cycling (CT103A)
EIF4G3	0.369198	0.332	0.125	2.61e-72	1.6e-67	CD8+ Cycling (CT103A)
FAM110A	0.260481	0.276	0.079	2.7e-72	1.66e-67	CD8+ Cycling (CT103A)
LSM6	0.436281	0.71	0.577	3.61e-72	2.22e-67	CD8+ Cycling (CT103A)
TUBA4A	0.528145	0.87	0.859	3.86e-72	2.37e-67	CD8+ Cycling (CT103A)
MFSD6	0.228289	0.206	0.034	5.39e-72	3.31e-67	CD8+ Cycling (CT103A)
DBNDD2	0.187952	0.139	0	5.84e-72	3.59e-67	CD8+ Cycling (CT103A)
IGSF9B	0.223981	0.164	0.012	6.22e-72	3.82e-67	CD8+ Cycling (CT103A)
TMEM102	0.174628	0.155	0.007	7.5e-72	4.61e-67	CD8+ Cycling (CT103A)
FAR1	0.33582	0.331	0.123	7.98e-72	4.9e-67	CD8+ Cycling (CT103A)
RFTN1	0.420708	0.504	0.284	1.04e-71	6.41e-67	CD8+ Cycling (CT103A)
CPT1A	0.35092	0.341	0.129	1.08e-71	6.66e-67	CD8+ Cycling (CT103A)
ESRRA	0.214187	0.21	0.037	1.46e-71	8.98e-67	CD8+ Cycling (CT103A)
DPH1	0.188341	0.149	0.005	1.71e-71	1.05e-66	CD8+ Cycling (CT103A)
SMARCA4	0.454521	0.56	0.36	1.73e-71	1.06e-66	CD8+ Cycling (CT103A)
RETREG2	0.310039	0.365	0.147	1.9e-71	1.17e-66	CD8+ Cycling (CT103A)
TFAP4	0.221838	0.203	0.034	1.91e-71	1.18e-66	CD8+ Cycling (CT103A)
ATP13A1	0.254509	0.24	0.056	2.03e-71	1.25e-66	CD8+ Cycling (CT103A)
DIMT1	0.348494	0.41	0.188	2.49e-71	1.53e-66	CD8+ Cycling (CT103A)
PARP12	0.270519	0.241	0.057	2.57e-71	1.58e-66	CD8+ Cycling (CT103A)
NAXE	0.412587	0.602	0.405	2.77e-71	1.7e-66	CD8+ Cycling (CT103A)
SYNJ2BP	0.213319	0.181	0.021	3.3e-71	2.03e-66	CD8+ Cycling (CT103A)
C20orf204	0.275457	0.192	0.029	3.39e-71	2.08e-66	CD8+ Cycling (CT103A)
AC012146.1	0.163278	0.137	0	3.84e-71	2.36e-66	CD8+ Cycling (CT103A)
CCR4	0.353744	0.183	0.024	4.01e-71	2.47e-66	CD8+ Cycling (CT103A)
CTBP1	0.407119	0.508	0.29	4.02e-71	2.47e-66	CD8+ Cycling (CT103A)
ABCD3	0.22499	0.235	0.054	4.92e-71	3.03e-66	CD8+ Cycling (CT103A)
TBP	0.287749	0.307	0.101	5.1e-71	3.14e-66	CD8+ Cycling (CT103A)
NOTCH2	0.315151	0.299	0.098	5.14e-71	3.16e-66	CD8+ Cycling (CT103A)
PLAAT3	0.168439	0.137	0	5.26e-71	3.23e-66	CD8+ Cycling (CT103A)
PUDP	0.289367	0.281	0.088	6.05e-71	3.72e-66	CD8+ Cycling (CT103A)
LTBP3	0.197208	0.163	0.012	6.09e-71	3.74e-66	CD8+ Cycling (CT103A)
TP53I13	0.302048	0.332	0.122	6.15e-71	3.78e-66	CD8+ Cycling (CT103A)
CENPA	0.531048	0.375	0.175	6.3e-71	3.87e-66	CD8+ Cycling (CT103A)
ANKHD1	0.462322	0.555	0.343	6.53e-71	4.01e-66	CD8+ Cycling (CT103A)
LCK	0.339734	0.922	0.941	7.37e-71	4.53e-66	CD8+ Cycling (CT103A)
CCNQ	0.305442	0.367	0.153	7.78e-71	4.78e-66	CD8+ Cycling (CT103A)
SIMC1	0.203519	0.187	0.026	7.92e-71	4.86e-66	CD8+ Cycling (CT103A)
COQ2	0.178566	0.163	0.012	1.33e-70	8.15e-66	CD8+ Cycling (CT103A)
SDHAF1	0.241289	0.272	0.078	1.72e-70	1.05e-65	CD8+ Cycling (CT103A)
LINC-PINT	0.230203	0.136	0	1.84e-70	1.13e-65	CD8+ Cycling (CT103A)
BEX4	0.259085	0.245	0.061	1.85e-70	1.14e-65	CD8+ Cycling (CT103A)
KLF13	0.460601	0.614	0.408	2.04e-70	1.26e-65	CD8+ Cycling (CT103A)
CKAP5	0.596681	0.62	0.451	2.04e-70	1.26e-65	CD8+ Cycling (CT103A)
AP3M1	0.318927	0.329	0.121	2.44e-70	1.5e-65	CD8+ Cycling (CT103A)
CHD7	0.341437	0.319	0.116	2.78e-70	1.71e-65	CD8+ Cycling (CT103A)
HACD3	0.35576	0.474	0.254	3.36e-70	2.07e-65	CD8+ Cycling (CT103A)
TMEM185B	0.186065	0.171	0.017	3.74e-70	2.3e-65	CD8+ Cycling (CT103A)
PM20D2	0.214397	0.188	0.027	4.29e-70	2.64e-65	CD8+ Cycling (CT103A)
ACSS1	0.201015	0.185	0.024	4.43e-70	2.72e-65	CD8+ Cycling (CT103A)
NUDT4	0.322931	0.344	0.132	4.79e-70	2.94e-65	CD8+ Cycling (CT103A)
ROCK2	0.272523	0.239	0.057	5.51e-70	3.39e-65	CD8+ Cycling (CT103A)
ENDOG	0.190284	0.188	0.027	5.99e-70	3.68e-65	CD8+ Cycling (CT103A)
TRIM11	0.246151	0.259	0.071	6.86e-70	4.21e-65	CD8+ Cycling (CT103A)
TERF2	0.287713	0.301	0.101	8.49e-70	5.22e-65	CD8+ Cycling (CT103A)
ATRIP	0.198709	0.2	0.033	1.22e-69	7.5e-65	CD8+ Cycling (CT103A)
GATAD2A	0.315858	0.331	0.125	1.24e-69	7.65e-65	CD8+ Cycling (CT103A)
COX6A1	0.269486	0.934	0.978	1.59e-69	9.75e-65	CD8+ Cycling (CT103A)
GIPC1	0.308324	0.263	0.077	1.74e-69	1.07e-64	CD8+ Cycling (CT103A)
CHAMP1	0.313974	0.317	0.114	1.96e-69	1.21e-64	CD8+ Cycling (CT103A)
MIF4GD	0.39421	0.554	0.345	2.56e-69	1.57e-64	CD8+ Cycling (CT103A)
AGPS	0.314806	0.318	0.116	2.86e-69	1.76e-64	CD8+ Cycling (CT103A)
DENND11	0.191043	0.134	0	3.07e-69	1.89e-64	CD8+ Cycling (CT103A)
PAG1	0.475	0.566	0.355	3.51e-69	2.16e-64	CD8+ Cycling (CT103A)
PFAS	0.20186	0.168	0.017	4.51e-69	2.77e-64	CD8+ Cycling (CT103A)
XPO5	0.328453	0.295	0.1	4.82e-69	2.96e-64	CD8+ Cycling (CT103A)
ULK3	0.291033	0.313	0.109	4.98e-69	3.06e-64	CD8+ Cycling (CT103A)
PABPC1	0.38608	0.951	0.961	4.98e-69	3.06e-64	CD8+ Cycling (CT103A)
ARHGEF2	0.281724	0.287	0.091	5.73e-69	3.52e-64	CD8+ Cycling (CT103A)
LIN37	0.188121	0.19	0.029	9.02e-69	5.54e-64	CD8+ Cycling (CT103A)
OTULIN	0.325436	0.364	0.147	1.11e-68	6.84e-64	CD8+ Cycling (CT103A)
KLHL22	0.243863	0.261	0.072	1.15e-68	7.06e-64	CD8+ Cycling (CT103A)
MDN1	0.318592	0.273	0.084	1.69e-68	1.04e-63	CD8+ Cycling (CT103A)
HABP4	0.195863	0.177	0.022	1.92e-68	1.18e-63	CD8+ Cycling (CT103A)
TTC13	0.196931	0.161	0.013	2.04e-68	1.26e-63	CD8+ Cycling (CT103A)
SPRYD3	0.234809	0.242	0.062	2.39e-68	1.47e-63	CD8+ Cycling (CT103A)
CENPV	0.172398	0.161	0.014	2.63e-68	1.62e-63	CD8+ Cycling (CT103A)
HS3ST3B1	0.22303	0.173	0.02	2.87e-68	1.77e-63	CD8+ Cycling (CT103A)
UNG	0.468314	0.311	0.125	3.24e-68	1.99e-63	CD8+ Cycling (CT103A)
CAMKK2	0.223884	0.205	0.038	3.37e-68	2.07e-63	CD8+ Cycling (CT103A)
STK11	0.225016	0.229	0.053	3.68e-68	2.26e-63	CD8+ Cycling (CT103A)
PSPH	0.218192	0.228	0.053	4.23e-68	2.6e-63	CD8+ Cycling (CT103A)
SIAH2	0.34912	0.422	0.203	4.3e-68	2.64e-63	CD8+ Cycling (CT103A)
PHACTR2	0.310424	0.252	0.069	4.81e-68	2.95e-63	CD8+ Cycling (CT103A)
AC020915.2	0.15228	0.132	0	5.08e-68	3.12e-63	CD8+ Cycling (CT103A)
DYNLL1	0.424395	0.848	0.835	5.67e-68	3.48e-63	CD8+ Cycling (CT103A)
DNLZ	0.161774	0.144	0.006	7.15e-68	4.39e-63	CD8+ Cycling (CT103A)
ENOSF1	0.377296	0.44	0.23	7.41e-68	4.55e-63	CD8+ Cycling (CT103A)
MAP3K20	0.276282	0.3	0.103	7.74e-68	4.75e-63	CD8+ Cycling (CT103A)
ATP2B4	0.426609	0.464	0.248	8.55e-68	5.25e-63	CD8+ Cycling (CT103A)
HEATR3	0.195247	0.163	0.015	8.62e-68	5.29e-63	CD8+ Cycling (CT103A)
TCIRG1	0.362313	0.487	0.264	9.51e-68	5.84e-63	CD8+ Cycling (CT103A)
LYPLA2	0.431003	0.599	0.417	1.02e-67	6.26e-63	CD8+ Cycling (CT103A)
KLHDC2	0.277735	0.305	0.105	1.13e-67	6.94e-63	CD8+ Cycling (CT103A)
INO80B	0.222654	0.261	0.074	1.24e-67	7.63e-63	CD8+ Cycling (CT103A)
AC073111.4	0.173532	0.131	0	1.29e-67	7.94e-63	CD8+ Cycling (CT103A)
TM9SF1	0.258874	0.302	0.101	1.46e-67	8.97e-63	CD8+ Cycling (CT103A)
AQP3	0.444878	0.428	0.212	1.64e-67	1.01e-62	CD8+ Cycling (CT103A)
ILKAP	0.363424	0.457	0.239	1.67e-67	1.02e-62	CD8+ Cycling (CT103A)
LINC01128	0.158446	0.131	0	1.76e-67	1.08e-62	CD8+ Cycling (CT103A)
RRS1	0.291842	0.276	0.087	1.83e-67	1.12e-62	CD8+ Cycling (CT103A)
DENND4C	0.309943	0.287	0.093	2.2e-67	1.35e-62	CD8+ Cycling (CT103A)
LY9	0.216879	0.168	0.018	2.24e-67	1.37e-62	CD8+ Cycling (CT103A)
NCBP1	0.287751	0.298	0.102	2.31e-67	1.42e-62	CD8+ Cycling (CT103A)
ANTKMT	0.173899	0.131	0	2.41e-67	1.48e-62	CD8+ Cycling (CT103A)
HERC2	0.305333	0.315	0.115	2.97e-67	1.82e-62	CD8+ Cycling (CT103A)
STIMATE	0.200502	0.159	0.014	3.87e-67	2.37e-62	CD8+ Cycling (CT103A)
USO1	0.416444	0.458	0.246	4.82e-67	2.96e-62	CD8+ Cycling (CT103A)
ITPR1	0.363266	0.317	0.12	5.2e-67	3.19e-62	CD8+ Cycling (CT103A)
SHLD2	0.285903	0.271	0.084	5.65e-67	3.47e-62	CD8+ Cycling (CT103A)
NOMO2	0.190181	0.158	0.013	5.71e-67	3.51e-62	CD8+ Cycling (CT103A)
NAGLU	0.170129	0.146	0.008	9.02e-67	5.54e-62	CD8+ Cycling (CT103A)
MAP4K4	0.336265	0.364	0.153	9.51e-67	5.85e-62	CD8+ Cycling (CT103A)
RPS4X	0.196099	0.999	1	9.85e-67	6.05e-62	CD8+ Cycling (CT103A)
MGAT2	0.343197	0.401	0.185	1.09e-66	6.68e-62	CD8+ Cycling (CT103A)
AC018521.5	0.140969	0.129	0	1.14e-66	6.99e-62	CD8+ Cycling (CT103A)
ZNF664	0.291506	0.239	0.062	1.39e-66	8.55e-62	CD8+ Cycling (CT103A)
ANKRD27	0.225763	0.208	0.042	1.52e-66	9.33e-62	CD8+ Cycling (CT103A)
LPAR6	0.328912	0.309	0.109	1.56e-66	9.58e-62	CD8+ Cycling (CT103A)
YTHDF1	0.249013	0.26	0.074	1.63e-66	9.99e-62	CD8+ Cycling (CT103A)
DCXR	0.455023	0.708	0.597	1.63e-66	1e-61	CD8+ Cycling (CT103A)
CCDC92	0.19482	0.172	0.022	1.89e-66	1.16e-61	CD8+ Cycling (CT103A)
ELAC2	0.348376	0.376	0.172	1.98e-66	1.22e-61	CD8+ Cycling (CT103A)
ITPR3	0.23092	0.204	0.04	2.24e-66	1.38e-61	CD8+ Cycling (CT103A)
GNPTG	0.238404	0.264	0.077	2.29e-66	1.41e-61	CD8+ Cycling (CT103A)
NUDT18	0.219564	0.227	0.053	2.77e-66	1.7e-61	CD8+ Cycling (CT103A)
AC079781.5	0.168185	0.129	0	2.88e-66	1.77e-61	CD8+ Cycling (CT103A)
EMILIN2	0.168043	0.145	0.008	3.11e-66	1.91e-61	CD8+ Cycling (CT103A)
COMT	0.39259	0.603	0.404	4.01e-66	2.46e-61	CD8+ Cycling (CT103A)
PACS1	0.307357	0.322	0.124	4.37e-66	2.69e-61	CD8+ Cycling (CT103A)
INO80	0.287789	0.278	0.09	4.89e-66	3.01e-61	CD8+ Cycling (CT103A)
PEX11B	0.256721	0.288	0.097	5.37e-66	3.3e-61	CD8+ Cycling (CT103A)
TMEM189	0.300839	0.359	0.151	5.64e-66	3.47e-61	CD8+ Cycling (CT103A)
SLC27A4	0.169833	0.146	0.009	8.14e-66	5e-61	CD8+ Cycling (CT103A)
PWWP3A	0.165711	0.128	0	9.96e-66	6.12e-61	CD8+ Cycling (CT103A)
EDEM1	0.343048	0.35	0.146	1.26e-65	7.73e-61	CD8+ Cycling (CT103A)
P3H1	0.268714	0.208	0.043	1.28e-65	7.89e-61	CD8+ Cycling (CT103A)
UBE2Q1	0.317362	0.38	0.169	1.29e-65	7.95e-61	CD8+ Cycling (CT103A)
PRNP	0.470509	0.561	0.353	1.4e-65	8.6e-61	CD8+ Cycling (CT103A)
PSPC1	0.382424	0.465	0.251	1.69e-65	1.04e-60	CD8+ Cycling (CT103A)
NUP93	0.340472	0.421	0.209	1.72e-65	1.06e-60	CD8+ Cycling (CT103A)
ENTR1	0.1956	0.182	0.028	1.73e-65	1.06e-60	CD8+ Cycling (CT103A)
ADORA2A	0.167933	0.153	0.012	2e-65	1.23e-60	CD8+ Cycling (CT103A)
SLC39A10	0.293444	0.269	0.085	2.25e-65	1.38e-60	CD8+ Cycling (CT103A)
DBP	0.198913	0.213	0.045	2.86e-65	1.76e-60	CD8+ Cycling (CT103A)
ESD	0.433005	0.683	0.539	2.87e-65	1.76e-60	CD8+ Cycling (CT103A)
ARHGEF18	0.163554	0.138	0.005	2.96e-65	1.82e-60	CD8+ Cycling (CT103A)
SLC39A3	0.274383	0.335	0.136	3.7e-65	2.27e-60	CD8+ Cycling (CT103A)
SLC30A7	0.289189	0.285	0.094	4.12e-65	2.53e-60	CD8+ Cycling (CT103A)
SCFD2	0.209073	0.17	0.022	4.65e-65	2.86e-60	CD8+ Cycling (CT103A)
SLC16A7	0.263851	0.231	0.059	5.22e-65	3.21e-60	CD8+ Cycling (CT103A)
FAM120B	0.225431	0.225	0.054	5.91e-65	3.63e-60	CD8+ Cycling (CT103A)
BLVRA	0.318564	0.362	0.155	6.12e-65	3.76e-60	CD8+ Cycling (CT103A)
DKC1	0.420708	0.563	0.368	7.44e-65	4.57e-60	CD8+ Cycling (CT103A)
SEPHS2	0.424023	0.575	0.374	8.18e-65	5.03e-60	CD8+ Cycling (CT103A)
LTO1	0.158418	0.126	0	8.68e-65	5.33e-60	CD8+ Cycling (CT103A)
ZNF444	0.217081	0.222	0.053	8.89e-65	5.46e-60	CD8+ Cycling (CT103A)
RSAD1	0.192735	0.191	0.033	9.93e-65	6.1e-60	CD8+ Cycling (CT103A)
PI4KA	0.254642	0.284	0.096	1e-64	6.16e-60	CD8+ Cycling (CT103A)
DDHD1	0.447106	0.466	0.252	1.02e-64	6.29e-60	CD8+ Cycling (CT103A)
CTCF	0.423564	0.615	0.441	1.1e-64	6.75e-60	CD8+ Cycling (CT103A)
FANCE	0.169361	0.152	0.012	1.26e-64	7.75e-60	CD8+ Cycling (CT103A)
IGFBP4	0.381563	0.253	0.076	1.62e-64	9.96e-60	CD8+ Cycling (CT103A)
GBP1	0.477904	0.631	0.451	1.78e-64	1.09e-59	CD8+ Cycling (CT103A)
AHR	0.297189	0.234	0.061	1.83e-64	1.13e-59	CD8+ Cycling (CT103A)
UTP20	0.277973	0.217	0.051	2.44e-64	1.5e-59	CD8+ Cycling (CT103A)
NDUFB3	0.368373	0.827	0.826	2.57e-64	1.58e-59	CD8+ Cycling (CT103A)
MAP3K1	0.338253	0.335	0.135	2.58e-64	1.59e-59	CD8+ Cycling (CT103A)
AFDN	0.271537	0.218	0.051	2.94e-64	1.81e-59	CD8+ Cycling (CT103A)
POGLUT2	0.17618	0.125	0	2.98e-64	1.83e-59	CD8+ Cycling (CT103A)
FRYL	0.41106	0.476	0.264	3.7e-64	2.28e-59	CD8+ Cycling (CT103A)
EEF1B2	0.286236	0.976	0.991	3.72e-64	2.29e-59	CD8+ Cycling (CT103A)
DCTPP1	0.512294	0.611	0.457	3.74e-64	2.3e-59	CD8+ Cycling (CT103A)
MTHFD1	0.509696	0.566	0.398	3.86e-64	2.37e-59	CD8+ Cycling (CT103A)
DUSP1	0.349498	0.271	0.087	4.19e-64	2.58e-59	CD8+ Cycling (CT103A)
CUL1	0.347856	0.394	0.188	5.61e-64	3.45e-59	CD8+ Cycling (CT103A)
DPAGT1	0.305885	0.37	0.164	5.89e-64	3.62e-59	CD8+ Cycling (CT103A)
PIK3CG	0.286627	0.257	0.079	5.94e-64	3.65e-59	CD8+ Cycling (CT103A)
DEAF1	0.215787	0.202	0.041	6.21e-64	3.81e-59	CD8+ Cycling (CT103A)
TCF12	0.326112	0.334	0.136	7.3e-64	4.48e-59	CD8+ Cycling (CT103A)
TRIM14	0.2932	0.303	0.109	8.09e-64	4.97e-59	CD8+ Cycling (CT103A)
PPP6C	0.416098	0.593	0.407	8.67e-64	5.33e-59	CD8+ Cycling (CT103A)
DHFR	0.560679	0.664	0.573	1.02e-63	6.26e-59	CD8+ Cycling (CT103A)
IKZF2	0.226087	0.144	0.009	1.31e-63	8.05e-59	CD8+ Cycling (CT103A)
AC016747.1	0.134365	0.124	0	1.39e-63	8.56e-59	CD8+ Cycling (CT103A)
DIPK2A	0.179312	0.124	0	1.39e-63	8.56e-59	CD8+ Cycling (CT103A)
MSN	0.464323	0.882	0.874	1.49e-63	9.15e-59	CD8+ Cycling (CT103A)
CASK	0.234252	0.183	0.031	1.94e-63	1.19e-58	CD8+ Cycling (CT103A)
TNFSF8	0.334386	0.313	0.117	2.03e-63	1.25e-58	CD8+ Cycling (CT103A)
GPR15	0.264296	0.172	0.025	2.22e-63	1.36e-58	CD8+ Cycling (CT103A)
TOMM70	0.376901	0.414	0.208	2.23e-63	1.37e-58	CD8+ Cycling (CT103A)
APEX1	0.486336	0.678	0.55	2.8e-63	1.72e-58	CD8+ Cycling (CT103A)
CASP2	0.355331	0.417	0.213	3.2e-63	1.96e-58	CD8+ Cycling (CT103A)
ZNF22	0.375894	0.567	0.373	3.24e-63	1.99e-58	CD8+ Cycling (CT103A)
NPLOC4	0.295896	0.309	0.117	4.33e-63	2.66e-58	CD8+ Cycling (CT103A)
NBEAL2	0.276909	0.253	0.076	4.37e-63	2.68e-58	CD8+ Cycling (CT103A)
MFSD14C	0.26818	0.26	0.08	4.7e-63	2.88e-58	CD8+ Cycling (CT103A)
STRADA	0.246672	0.31	0.112	6.29e-63	3.86e-58	CD8+ Cycling (CT103A)
PIK3R5	0.251535	0.257	0.077	6.41e-63	3.94e-58	CD8+ Cycling (CT103A)
LINC02694	0.167805	0.122	0	6.5e-63	3.99e-58	CD8+ Cycling (CT103A)
EFTUD2	0.366005	0.458	0.254	7.45e-63	4.58e-58	CD8+ Cycling (CT103A)
MAP4K5	0.233441	0.208	0.046	7.61e-63	4.67e-58	CD8+ Cycling (CT103A)
FADS1	0.370608	0.439	0.234	9.5e-63	5.84e-58	CD8+ Cycling (CT103A)
ADD3	0.471003	0.745	0.649	1.08e-62	6.62e-58	CD8+ Cycling (CT103A)
SYVN1	0.209398	0.214	0.049	1.35e-62	8.27e-58	CD8+ Cycling (CT103A)
RAB29	0.348711	0.437	0.226	1.96e-62	1.2e-57	CD8+ Cycling (CT103A)
SATB1-AS1	0.168869	0.121	0	2.22e-62	1.37e-57	CD8+ Cycling (CT103A)
ITPK1	0.288306	0.331	0.135	2.4e-62	1.47e-57	CD8+ Cycling (CT103A)
HNRNPLL	0.348126	0.389	0.188	2.47e-62	1.52e-57	CD8+ Cycling (CT103A)
CLASP2	0.219965	0.217	0.052	2.5e-62	1.53e-57	CD8+ Cycling (CT103A)
OTULINL	0.312249	0.379	0.167	2.63e-62	1.61e-57	CD8+ Cycling (CT103A)
RPA1	0.420709	0.578	0.392	2.91e-62	1.79e-57	CD8+ Cycling (CT103A)
ZNF384	0.265338	0.298	0.107	2.95e-62	1.81e-57	CD8+ Cycling (CT103A)
BTBD11	0.185224	0.147	0.012	3.15e-62	1.94e-57	CD8+ Cycling (CT103A)
MTRR	0.223879	0.225	0.056	3.29e-62	2.02e-57	CD8+ Cycling (CT103A)
EIF2AK3	0.243808	0.227	0.059	3.4e-62	2.09e-57	CD8+ Cycling (CT103A)
GOLGA3	0.315831	0.309	0.119	3.7e-62	2.27e-57	CD8+ Cycling (CT103A)
ATPSCKMT	0.145906	0.121	0	4.11e-62	2.52e-57	CD8+ Cycling (CT103A)
GNAQ	0.311124	0.299	0.113	4.92e-62	3.02e-57	CD8+ Cycling (CT103A)
DTD2	0.17211	0.148	0.013	5.25e-62	3.22e-57	CD8+ Cycling (CT103A)
MAML1	0.277463	0.3	0.11	5.31e-62	3.26e-57	CD8+ Cycling (CT103A)
SAPCD2	0.187012	0.163	0.021	5.52e-62	3.39e-57	CD8+ Cycling (CT103A)
MRFAP1L1	0.368734	0.509	0.295	7.24e-62	4.45e-57	CD8+ Cycling (CT103A)
ANP32A	0.366763	0.853	0.847	7.66e-62	4.7e-57	CD8+ Cycling (CT103A)
CLSTN1	0.284542	0.319	0.126	8.48e-62	5.21e-57	CD8+ Cycling (CT103A)
GLI4	0.155051	0.134	0.006	9.31e-62	5.72e-57	CD8+ Cycling (CT103A)
TRNT1	0.276265	0.311	0.12	1.06e-61	6.52e-57	CD8+ Cycling (CT103A)
RCBTB2	0.336463	0.324	0.127	1.08e-61	6.64e-57	CD8+ Cycling (CT103A)
TRIM8	0.246818	0.278	0.093	1.3e-61	8e-57	CD8+ Cycling (CT103A)
PPFIBP1	0.331105	0.227	0.063	1.53e-61	9.4e-57	CD8+ Cycling (CT103A)
CD27	0.400733	0.618	0.424	1.74e-61	1.07e-56	CD8+ Cycling (CT103A)
ST6GALNAC6	0.224427	0.22	0.054	2.08e-61	1.28e-56	CD8+ Cycling (CT103A)
SPECC1L	0.242692	0.21	0.049	2.17e-61	1.33e-56	CD8+ Cycling (CT103A)
TRANK1	0.223067	0.2	0.041	2.36e-61	1.45e-56	CD8+ Cycling (CT103A)
LEMD2	0.198679	0.197	0.041	6.66e-61	4.09e-56	CD8+ Cycling (CT103A)
SETX	0.432096	0.494	0.293	6.8e-61	4.18e-56	CD8+ Cycling (CT103A)
DCK	0.410437	0.545	0.346	8.54e-61	5.25e-56	CD8+ Cycling (CT103A)
GCLM	0.284886	0.325	0.135	9.52e-61	5.85e-56	CD8+ Cycling (CT103A)
ADO	0.171955	0.158	0.019	1.37e-60	8.44e-56	CD8+ Cycling (CT103A)
TP53BP2	0.261492	0.261	0.084	1.56e-60	9.6e-56	CD8+ Cycling (CT103A)
SYNGR2	0.407949	0.552	0.36	1.61e-60	9.87e-56	CD8+ Cycling (CT103A)
SRRD	0.19461	0.211	0.05	1.64e-60	1.01e-55	CD8+ Cycling (CT103A)
CHD3	0.391052	0.43	0.232	1.76e-60	1.08e-55	CD8+ Cycling (CT103A)
UBIAD1	0.225043	0.238	0.068	1.79e-60	1.1e-55	CD8+ Cycling (CT103A)
ZBTB44	0.278875	0.288	0.104	2.06e-60	1.26e-55	CD8+ Cycling (CT103A)
NBPF10	0.21565	0.196	0.042	2.13e-60	1.31e-55	CD8+ Cycling (CT103A)
MRTFB	0.16448	0.117	0	2.99e-60	1.84e-55	CD8+ Cycling (CT103A)
ARL6IP1	0.729699	0.863	0.814	3.27e-60	2.01e-55	CD8+ Cycling (CT103A)
FBXW8	0.17298	0.141	0.011	3.56e-60	2.19e-55	CD8+ Cycling (CT103A)
SENP6	0.387924	0.462	0.26	4.04e-60	2.49e-55	CD8+ Cycling (CT103A)
DHX15	0.458006	0.645	0.488	4.13e-60	2.54e-55	CD8+ Cycling (CT103A)
ZNF367	0.217382	0.227	0.061	4.28e-60	2.63e-55	CD8+ Cycling (CT103A)
AKAP1	0.178386	0.159	0.021	4.28e-60	2.63e-55	CD8+ Cycling (CT103A)
PRKDC	0.56139	0.742	0.667	4.42e-60	2.71e-55	CD8+ Cycling (CT103A)
XPO4	0.226483	0.214	0.053	6.03e-60	3.7e-55	CD8+ Cycling (CT103A)
FAM217B	0.258328	0.295	0.11	6.4e-60	3.93e-55	CD8+ Cycling (CT103A)
ACOT2	0.214168	0.223	0.06	7.2e-60	4.43e-55	CD8+ Cycling (CT103A)
FBXL14	0.15257	0.128	0.005	8.4e-60	5.16e-55	CD8+ Cycling (CT103A)
MED15	0.395919	0.51	0.318	9.1e-60	5.59e-55	CD8+ Cycling (CT103A)
IPO5	0.41747	0.45	0.267	1.01e-59	6.23e-55	CD8+ Cycling (CT103A)
ZNF12	0.195416	0.2	0.043	1.03e-59	6.35e-55	CD8+ Cycling (CT103A)
DLEU2	0.354762	0.368	0.171	1.24e-59	7.61e-55	CD8+ Cycling (CT103A)
NONO	0.378468	0.846	0.846	1.34e-59	8.25e-55	CD8+ Cycling (CT103A)
SNHG14	0.173862	0.116	0	1.38e-59	8.46e-55	CD8+ Cycling (CT103A)
AGMAT	0.217999	0.21	0.052	1.43e-59	8.78e-55	CD8+ Cycling (CT103A)
RBM3	0.343453	0.921	0.929	1.54e-59	9.49e-55	CD8+ Cycling (CT103A)
QKI	0.315156	0.35	0.153	1.83e-59	1.12e-54	CD8+ Cycling (CT103A)
POLR1B	0.2243	0.182	0.034	1.83e-59	1.13e-54	CD8+ Cycling (CT103A)
SPEN	0.389748	0.475	0.271	1.91e-59	1.17e-54	CD8+ Cycling (CT103A)
LASP1	0.379061	0.499	0.298	1.96e-59	1.2e-54	CD8+ Cycling (CT103A)
CASP3	0.465899	0.629	0.464	2.1e-59	1.29e-54	CD8+ Cycling (CT103A)
HAGH	0.317678	0.419	0.219	2.37e-59	1.46e-54	CD8+ Cycling (CT103A)
CEP120	0.239416	0.226	0.061	2.59e-59	1.59e-54	CD8+ Cycling (CT103A)
LACTB2	0.230574	0.242	0.073	2.65e-59	1.63e-54	CD8+ Cycling (CT103A)
PRKCQ	0.293551	0.371	0.168	2.86e-59	1.75e-54	CD8+ Cycling (CT103A)
ITGAL	0.477928	0.574	0.396	2.91e-59	1.79e-54	CD8+ Cycling (CT103A)
STAT6	0.25159	0.227	0.062	3.03e-59	1.86e-54	CD8+ Cycling (CT103A)
CBR3	0.334916	0.391	0.195	3.21e-59	1.97e-54	CD8+ Cycling (CT103A)
UBE2G2	0.377013	0.472	0.271	4.45e-59	2.73e-54	CD8+ Cycling (CT103A)
ZNF91	0.242765	0.247	0.074	4.65e-59	2.86e-54	CD8+ Cycling (CT103A)
AC007952.4	0.339558	0.252	0.082	5.37e-59	3.3e-54	CD8+ Cycling (CT103A)
TCF7	0.767142	0.312	0.151	6.34e-59	3.89e-54	CD8+ Cycling (CT103A)
OSTF1	0.3651	0.879	0.9	6.43e-59	3.95e-54	CD8+ Cycling (CT103A)
SCAP	0.200439	0.194	0.041	7.21e-59	4.43e-54	CD8+ Cycling (CT103A)
DENND1C	0.311083	0.366	0.17	7.24e-59	4.45e-54	CD8+ Cycling (CT103A)
CPB2-AS1	0.199324	0.117	0.001	7.42e-59	4.56e-54	CD8+ Cycling (CT103A)
XCL1	0.373599	0.143	0.014	8.07e-59	4.96e-54	CD8+ Cycling (CT103A)
CS	0.428799	0.548	0.365	8.32e-59	5.11e-54	CD8+ Cycling (CT103A)
EIF3G	0.37881	0.841	0.826	9.19e-59	5.64e-54	CD8+ Cycling (CT103A)
ASB3	0.211945	0.23	0.065	9.26e-59	5.69e-54	CD8+ Cycling (CT103A)
MUS81	0.271325	0.306	0.119	9.79e-59	6.01e-54	CD8+ Cycling (CT103A)
ACY1	0.168734	0.146	0.015	1.01e-58	6.21e-54	CD8+ Cycling (CT103A)
RAN	0.268168	0.974	0.984	1.05e-58	6.48e-54	CD8+ Cycling (CT103A)
PSD4	0.346577	0.42	0.221	1.75e-58	1.07e-53	CD8+ Cycling (CT103A)
STX17	0.294612	0.36	0.161	1.93e-58	1.18e-53	CD8+ Cycling (CT103A)
LSM14B	0.19303	0.196	0.043	1.99e-58	1.22e-53	CD8+ Cycling (CT103A)
C2orf68	0.240574	0.3	0.114	2.15e-58	1.32e-53	CD8+ Cycling (CT103A)
MSRA	0.154035	0.152	0.018	2.76e-58	1.69e-53	CD8+ Cycling (CT103A)
CCM2	0.416149	0.695	0.552	3.63e-58	2.23e-53	CD8+ Cycling (CT103A)
METAP1	0.327394	0.387	0.192	3.65e-58	2.24e-53	CD8+ Cycling (CT103A)
SEC13	0.391568	0.69	0.556	5.95e-58	3.66e-53	CD8+ Cycling (CT103A)
TGFBR1	0.241311	0.219	0.06	6.82e-58	4.19e-53	CD8+ Cycling (CT103A)
MYL12B	0.253707	0.931	0.984	6.9e-58	4.24e-53	CD8+ Cycling (CT103A)
DCAKD	0.21051	0.245	0.077	7.39e-58	4.54e-53	CD8+ Cycling (CT103A)
MLX	0.37722	0.546	0.35	7.63e-58	4.69e-53	CD8+ Cycling (CT103A)
SRSF3	0.290178	0.927	0.949	7.71e-58	4.74e-53	CD8+ Cycling (CT103A)
DIS3L	0.204681	0.195	0.044	8.1e-58	4.98e-53	CD8+ Cycling (CT103A)
ANAPC7	0.256826	0.308	0.122	8.56e-58	5.26e-53	CD8+ Cycling (CT103A)
DENND2D	0.370009	0.519	0.316	9.36e-58	5.75e-53	CD8+ Cycling (CT103A)
ATAD1	0.278198	0.349	0.157	1.15e-57	7.06e-53	CD8+ Cycling (CT103A)
ZNF800	0.350532	0.443	0.238	1.29e-57	7.94e-53	CD8+ Cycling (CT103A)
POGLUT3	0.143271	0.113	0	1.33e-57	8.14e-53	CD8+ Cycling (CT103A)
AC092821.3	0.150681	0.113	0	1.33e-57	8.14e-53	CD8+ Cycling (CT103A)
ELP5	0.341547	0.506	0.311	1.92e-57	1.18e-52	CD8+ Cycling (CT103A)
ABCA2	0.159971	0.123	0.005	2.24e-57	1.37e-52	CD8+ Cycling (CT103A)
SCMH1	0.189397	0.178	0.034	2.58e-57	1.58e-52	CD8+ Cycling (CT103A)
ARHGDIA	0.337513	0.93	0.941	3.46e-57	2.13e-52	CD8+ Cycling (CT103A)
SH3BP1	0.410635	0.614	0.451	3.63e-57	2.23e-52	CD8+ Cycling (CT103A)
HLA-DMA	0.436073	0.687	0.572	4.07e-57	2.5e-52	CD8+ Cycling (CT103A)
CNNM2	0.158047	0.151	0.019	4.26e-57	2.61e-52	CD8+ Cycling (CT103A)
S1PR4	0.439457	0.802	0.757	4.96e-57	3.05e-52	CD8+ Cycling (CT103A)
PRKCD	0.151805	0.14	0.014	5.38e-57	3.31e-52	CD8+ Cycling (CT103A)
AGPAT3	0.271533	0.285	0.108	5.54e-57	3.4e-52	CD8+ Cycling (CT103A)
TRIM65	0.165835	0.137	0.012	6.94e-57	4.27e-52	CD8+ Cycling (CT103A)
COG8	0.189997	0.156	0.022	7.22e-57	4.43e-52	CD8+ Cycling (CT103A)
LRRC8D	0.196022	0.172	0.031	7.48e-57	4.6e-52	CD8+ Cycling (CT103A)
ATP8B2	0.200903	0.165	0.027	7.81e-57	4.8e-52	CD8+ Cycling (CT103A)
TAF6L	0.140726	0.116	0.002	9.08e-57	5.58e-52	CD8+ Cycling (CT103A)
MINPP1	0.179852	0.158	0.023	9.3e-57	5.71e-52	CD8+ Cycling (CT103A)
DOCK9	0.240735	0.192	0.044	9.39e-57	5.77e-52	CD8+ Cycling (CT103A)
MRPS27	0.300947	0.378	0.185	9.4e-57	5.78e-52	CD8+ Cycling (CT103A)
GYG1	0.396121	0.459	0.269	1.05e-56	6.45e-52	CD8+ Cycling (CT103A)
TMED2	0.436945	0.724	0.635	1.18e-56	7.23e-52	CD8+ Cycling (CT103A)
CRYBG1	0.415572	0.459	0.27	1.18e-56	7.24e-52	CD8+ Cycling (CT103A)
MORC2	0.186518	0.155	0.022	1.2e-56	7.37e-52	CD8+ Cycling (CT103A)
ANO6	0.246889	0.258	0.087	1.22e-56	7.52e-52	CD8+ Cycling (CT103A)
TMEM106B	0.284908	0.303	0.122	1.52e-56	9.32e-52	CD8+ Cycling (CT103A)
OXLD1	0.305005	0.418	0.22	1.58e-56	9.72e-52	CD8+ Cycling (CT103A)
IFFO1	0.164396	0.137	0.012	1.83e-56	1.12e-51	CD8+ Cycling (CT103A)
GBP4	0.51385	0.579	0.404	1.9e-56	1.17e-51	CD8+ Cycling (CT103A)
PDE6B	0.170043	0.173	0.032	1.94e-56	1.19e-51	CD8+ Cycling (CT103A)
MED13L	0.26798	0.281	0.105	2.16e-56	1.33e-51	CD8+ Cycling (CT103A)
AC006064.4	0.289247	0.256	0.09	2.81e-56	1.73e-51	CD8+ Cycling (CT103A)
CNOT6	0.208707	0.209	0.054	2.87e-56	1.76e-51	CD8+ Cycling (CT103A)
AAGAB	0.336394	0.399	0.205	2.89e-56	1.78e-51	CD8+ Cycling (CT103A)
RABGAP1L	0.353454	0.426	0.221	2.95e-56	1.81e-51	CD8+ Cycling (CT103A)
ETV6	0.274763	0.275	0.102	2.99e-56	1.84e-51	CD8+ Cycling (CT103A)
SDR39U1	0.28589	0.356	0.165	3.07e-56	1.88e-51	CD8+ Cycling (CT103A)
KMT2A	0.488274	0.7	0.571	3.3e-56	2.03e-51	CD8+ Cycling (CT103A)
ATP5PB	0.316244	0.882	0.898	4e-56	2.46e-51	CD8+ Cycling (CT103A)
NBPF9	0.182846	0.165	0.028	4.97e-56	3.05e-51	CD8+ Cycling (CT103A)
RMI2	0.210921	0.233	0.071	5.39e-56	3.31e-51	CD8+ Cycling (CT103A)
SCLY	0.207353	0.224	0.064	5.68e-56	3.49e-51	CD8+ Cycling (CT103A)
NT5DC2	0.167422	0.15	0.02	5.87e-56	3.61e-51	CD8+ Cycling (CT103A)
HSPA4	0.422379	0.601	0.423	6.28e-56	3.86e-51	CD8+ Cycling (CT103A)
KRCC1	0.245852	0.275	0.1	6.37e-56	3.92e-51	CD8+ Cycling (CT103A)
ZNF749	0.150488	0.152	0.021	8.11e-56	4.98e-51	CD8+ Cycling (CT103A)
CEP104	0.216492	0.22	0.062	9.06e-56	5.57e-51	CD8+ Cycling (CT103A)
GIMAP1	0.451768	0.595	0.424	9.31e-56	5.72e-51	CD8+ Cycling (CT103A)
UBALD1	0.187863	0.205	0.052	9.45e-56	5.81e-51	CD8+ Cycling (CT103A)
TTLL12	0.231667	0.234	0.073	9.82e-56	6.03e-51	CD8+ Cycling (CT103A)
RRP9	0.24696	0.276	0.105	1.15e-55	7.09e-51	CD8+ Cycling (CT103A)
EFL1	0.22095	0.228	0.069	1.17e-55	7.19e-51	CD8+ Cycling (CT103A)
TSIX	0.132431	0.11	0	1.32e-55	8.13e-51	CD8+ Cycling (CT103A)
SAMD10	0.177877	0.169	0.031	1.5e-55	9.19e-51	CD8+ Cycling (CT103A)
CASP6	0.28112	0.366	0.177	1.7e-55	1.04e-50	CD8+ Cycling (CT103A)
CDC25B	0.472374	0.553	0.373	1.79e-55	1.1e-50	CD8+ Cycling (CT103A)
ZNF652	0.228329	0.229	0.068	1.86e-55	1.14e-50	CD8+ Cycling (CT103A)
MCM2	0.522567	0.5	0.352	2.47e-55	1.51e-50	CD8+ Cycling (CT103A)
SDHD	0.3875	0.674	0.553	2.57e-55	1.58e-50	CD8+ Cycling (CT103A)
FAM120AOS	0.301781	0.365	0.176	2.99e-55	1.83e-50	CD8+ Cycling (CT103A)
PPP1R3F	0.14658	0.124	0.007	3.05e-55	1.88e-50	CD8+ Cycling (CT103A)
AKTIP	0.257113	0.305	0.124	3.2e-55	1.96e-50	CD8+ Cycling (CT103A)
ANKRD44	0.453154	0.661	0.512	3.28e-55	2.01e-50	CD8+ Cycling (CT103A)
CHRM3-AS2	0.270982	0.273	0.101	3.44e-55	2.11e-50	CD8+ Cycling (CT103A)
APBB1IP	0.40962	0.617	0.453	3.5e-55	2.15e-50	CD8+ Cycling (CT103A)
NCOA5	0.197675	0.182	0.039	4.55e-55	2.79e-50	CD8+ Cycling (CT103A)
TRRAP	0.278931	0.274	0.103	5.25e-55	3.22e-50	CD8+ Cycling (CT103A)
GTF2H3	0.273554	0.321	0.139	5.76e-55	3.54e-50	CD8+ Cycling (CT103A)
GFER	0.236922	0.312	0.13	6.64e-55	4.08e-50	CD8+ Cycling (CT103A)
AL662797.1	0.232657	0.155	0.024	6.94e-55	4.27e-50	CD8+ Cycling (CT103A)
PDLIM2	0.302339	0.31	0.135	7.01e-55	4.31e-50	CD8+ Cycling (CT103A)
RGS19	0.430539	0.666	0.524	7.52e-55	4.62e-50	CD8+ Cycling (CT103A)
LINC02245	0.135613	0.107	0	7.64e-55	4.69e-50	CD8+ Cycling (CT103A)
SMIM13	0.180478	0.176	0.036	7.77e-55	4.78e-50	CD8+ Cycling (CT103A)
WDR75	0.277542	0.315	0.133	9.05e-55	5.56e-50	CD8+ Cycling (CT103A)
ENG	0.176001	0.15	0.021	9.55e-55	5.87e-50	CD8+ Cycling (CT103A)
PARN	0.283191	0.339	0.156	1.01e-54	6.23e-50	CD8+ Cycling (CT103A)
RCN1	0.196828	0.204	0.054	1.04e-54	6.39e-50	CD8+ Cycling (CT103A)
TAB2	0.471022	0.55	0.374	1.5e-54	9.23e-50	CD8+ Cycling (CT103A)
UBASH3A	0.27671	0.351	0.161	1.56e-54	9.57e-50	CD8+ Cycling (CT103A)
TRIM34	0.128542	0.108	0	1.56e-54	9.61e-50	CD8+ Cycling (CT103A)
ERICH1	0.314291	0.45	0.252	1.6e-54	9.82e-50	CD8+ Cycling (CT103A)
CKLF	0.377897	0.83	0.834	1.67e-54	1.03e-49	CD8+ Cycling (CT103A)
CCT2	0.403306	0.801	0.722	1.7e-54	1.04e-49	CD8+ Cycling (CT103A)
VCP	0.431433	0.781	0.702	1.7e-54	1.05e-49	CD8+ Cycling (CT103A)
ARHGEF9	0.234609	0.24	0.079	1.72e-54	1.06e-49	CD8+ Cycling (CT103A)
SNX25	0.172872	0.151	0.022	1.78e-54	1.09e-49	CD8+ Cycling (CT103A)
ZNF253	0.148735	0.114	0.003	1.81e-54	1.11e-49	CD8+ Cycling (CT103A)
RASSF3	0.204174	0.204	0.053	3.05e-54	1.87e-49	CD8+ Cycling (CT103A)
GPHN	0.235482	0.195	0.049	3.68e-54	2.26e-49	CD8+ Cycling (CT103A)
VHL	0.319283	0.368	0.179	3.8e-54	2.34e-49	CD8+ Cycling (CT103A)
RFXAP	0.163943	0.142	0.018	4.36e-54	2.68e-49	CD8+ Cycling (CT103A)
TIAM1	0.220179	0.217	0.06	4.39e-54	2.7e-49	CD8+ Cycling (CT103A)
MFSD1	0.216518	0.213	0.06	4.52e-54	2.77e-49	CD8+ Cycling (CT103A)
SLC52A2	0.25895	0.31	0.131	4.71e-54	2.89e-49	CD8+ Cycling (CT103A)
NUDCD1	0.310572	0.366	0.181	4.82e-54	2.96e-49	CD8+ Cycling (CT103A)
GON7	0.260646	0.353	0.166	5.37e-54	3.3e-49	CD8+ Cycling (CT103A)
SMG1	0.421545	0.515	0.334	5.91e-54	3.63e-49	CD8+ Cycling (CT103A)
TPP2	0.395593	0.504	0.314	6.23e-54	3.83e-49	CD8+ Cycling (CT103A)
SLC7A5	0.367816	0.349	0.169	6.36e-54	3.91e-49	CD8+ Cycling (CT103A)
MXD4	0.216304	0.183	0.042	7.93e-54	4.87e-49	CD8+ Cycling (CT103A)
MRPL3	0.399929	0.613	0.43	8.68e-54	5.33e-49	CD8+ Cycling (CT103A)
TMEM175	0.15901	0.159	0.027	8.99e-54	5.52e-49	CD8+ Cycling (CT103A)
RNF169	0.192412	0.18	0.039	9.69e-54	5.95e-49	CD8+ Cycling (CT103A)
KIF18B	0.214681	0.207	0.057	9.82e-54	6.03e-49	CD8+ Cycling (CT103A)
TGFBR3	0.232565	0.182	0.042	1.2e-53	7.38e-49	CD8+ Cycling (CT103A)
ALDH16A1	0.276477	0.356	0.17	1.33e-53	8.17e-49	CD8+ Cycling (CT103A)
NUP155	0.279129	0.265	0.099	1.35e-53	8.31e-49	CD8+ Cycling (CT103A)
POGLUT1	0.18435	0.165	0.031	1.41e-53	8.65e-49	CD8+ Cycling (CT103A)
UBP1	0.219822	0.228	0.071	1.53e-53	9.41e-49	CD8+ Cycling (CT103A)
POLR3H	0.219217	0.235	0.076	1.53e-53	9.42e-49	CD8+ Cycling (CT103A)
LINC00339	0.123556	0.105	0	1.55e-53	9.54e-49	CD8+ Cycling (CT103A)
PTPN18	0.348119	0.449	0.252	1.57e-53	9.66e-49	CD8+ Cycling (CT103A)
MSC	0.208575	0.159	0.028	1.57e-53	9.67e-49	CD8+ Cycling (CT103A)
C7orf25	0.128627	0.106	0	1.78e-53	1.09e-48	CD8+ Cycling (CT103A)
PDSS1	0.153178	0.15	0.023	2e-53	1.23e-48	CD8+ Cycling (CT103A)
PPP4R1	0.163625	0.165	0.03	2.09e-53	1.29e-48	CD8+ Cycling (CT103A)
AC004847.1	0.129389	0.105	0	2.1e-53	1.29e-48	CD8+ Cycling (CT103A)
ABCB10	0.228158	0.187	0.045	2.21e-53	1.36e-48	CD8+ Cycling (CT103A)
ZXDC	0.178925	0.16	0.028	2.4e-53	1.47e-48	CD8+ Cycling (CT103A)
SMPD4	0.275476	0.337	0.154	2.82e-53	1.73e-48	CD8+ Cycling (CT103A)
NECAB3	0.148471	0.128	0.011	2.89e-53	1.78e-48	CD8+ Cycling (CT103A)
PANK4	0.188146	0.204	0.054	3.23e-53	1.98e-48	CD8+ Cycling (CT103A)
TMEM131	0.276742	0.271	0.102	3.46e-53	2.13e-48	CD8+ Cycling (CT103A)
JMJD7	0.123665	0.104	0	3.83e-53	2.35e-48	CD8+ Cycling (CT103A)
SACM1L	0.290222	0.317	0.137	3.87e-53	2.38e-48	CD8+ Cycling (CT103A)
VPS13B	0.231815	0.2	0.053	3.97e-53	2.44e-48	CD8+ Cycling (CT103A)
CRIM1	0.182869	0.109	0.002	4e-53	2.45e-48	CD8+ Cycling (CT103A)
TJP2	0.143486	0.122	0.008	4.09e-53	2.51e-48	CD8+ Cycling (CT103A)
SLC4A2	0.171464	0.165	0.032	4.18e-53	2.57e-48	CD8+ Cycling (CT103A)
GMPPB	0.317059	0.428	0.24	4.55e-53	2.8e-48	CD8+ Cycling (CT103A)
MARK2	0.288587	0.361	0.172	4.8e-53	2.95e-48	CD8+ Cycling (CT103A)
DCAF12	0.241367	0.266	0.098	5.01e-53	3.08e-48	CD8+ Cycling (CT103A)
HLA-DMB	0.296237	0.348	0.167	5.42e-53	3.33e-48	CD8+ Cycling (CT103A)
SRXN1	0.128721	0.109	0.002	6.17e-53	3.79e-48	CD8+ Cycling (CT103A)
USP25	0.237331	0.23	0.073	6.27e-53	3.85e-48	CD8+ Cycling (CT103A)
SLAMF6	0.189368	0.186	0.044	6.49e-53	3.99e-48	CD8+ Cycling (CT103A)
PIEZO1	0.278449	0.278	0.111	6.63e-53	4.07e-48	CD8+ Cycling (CT103A)
BRCC3	0.283746	0.346	0.165	6.74e-53	4.14e-48	CD8+ Cycling (CT103A)
PRXL2B	0.130759	0.104	0	6.98e-53	4.29e-48	CD8+ Cycling (CT103A)
ETS2	0.209957	0.17	0.035	7.65e-53	4.7e-48	CD8+ Cycling (CT103A)
LPCAT4	0.238825	0.272	0.103	7.74e-53	4.75e-48	CD8+ Cycling (CT103A)
EML3	0.231647	0.278	0.107	8.39e-53	5.16e-48	CD8+ Cycling (CT103A)
RAB21	0.292342	0.359	0.172	9.58e-53	5.89e-48	CD8+ Cycling (CT103A)
IFT80	0.154668	0.146	0.02	9.72e-53	5.97e-48	CD8+ Cycling (CT103A)
SSBP2	0.2949	0.307	0.132	1.06e-52	6.49e-48	CD8+ Cycling (CT103A)
PANK2	0.30399	0.417	0.225	1.23e-52	7.57e-48	CD8+ Cycling (CT103A)
RPIA	0.340594	0.522	0.337	1.24e-52	7.63e-48	CD8+ Cycling (CT103A)
SIDT1	0.15733	0.128	0.011	1.39e-52	8.52e-48	CD8+ Cycling (CT103A)
PPP2CB	0.199573	0.205	0.057	1.39e-52	8.56e-48	CD8+ Cycling (CT103A)
CNNM3	0.144206	0.145	0.02	1.45e-52	8.9e-48	CD8+ Cycling (CT103A)
STIM2	0.337157	0.379	0.192	1.56e-52	9.57e-48	CD8+ Cycling (CT103A)
ASPHD2	0.14889	0.135	0.015	1.78e-52	1.09e-47	CD8+ Cycling (CT103A)
PPP5C	0.395308	0.521	0.336	1.79e-52	1.1e-47	CD8+ Cycling (CT103A)
ORC5	0.204686	0.239	0.08	1.79e-52	1.1e-47	CD8+ Cycling (CT103A)
HDAC2	0.404424	0.577	0.405	1.81e-52	1.11e-47	CD8+ Cycling (CT103A)
KCTD5	0.249078	0.263	0.098	1.88e-52	1.16e-47	CD8+ Cycling (CT103A)
CRAT	0.174349	0.191	0.046	2.14e-52	1.31e-47	CD8+ Cycling (CT103A)
ZNF512	0.213991	0.2	0.054	2.15e-52	1.32e-47	CD8+ Cycling (CT103A)
TRIP13	0.286003	0.355	0.171	2.2e-52	1.35e-47	CD8+ Cycling (CT103A)
GALT	0.258212	0.295	0.122	2.57e-52	1.58e-47	CD8+ Cycling (CT103A)
MEMO1	0.172685	0.192	0.049	2.9e-52	1.78e-47	CD8+ Cycling (CT103A)
AC008555.4	0.122045	0.102	0	3.13e-52	1.92e-47	CD8+ Cycling (CT103A)
DOCK2	0.433855	0.586	0.424	3.26e-52	2e-47	CD8+ Cycling (CT103A)
ATF7IP2	0.250375	0.293	0.121	3.9e-52	2.39e-47	CD8+ Cycling (CT103A)
ZNF445	0.206522	0.189	0.046	4.61e-52	2.83e-47	CD8+ Cycling (CT103A)
PSMB9	0.283317	0.938	0.977	5.22e-52	3.21e-47	CD8+ Cycling (CT103A)
LINC01138	0.133974	0.102	0	5.7e-52	3.5e-47	CD8+ Cycling (CT103A)
AGPAT1	0.238845	0.281	0.109	5.77e-52	3.54e-47	CD8+ Cycling (CT103A)
CAPN15	0.177429	0.153	0.026	5.94e-52	3.65e-47	CD8+ Cycling (CT103A)
IGSF8	0.277415	0.341	0.162	6.12e-52	3.76e-47	CD8+ Cycling (CT103A)
KLC2	0.187482	0.192	0.047	6.72e-52	4.13e-47	CD8+ Cycling (CT103A)
SLC12A7	0.178291	0.165	0.033	6.73e-52	4.13e-47	CD8+ Cycling (CT103A)
TNRC18	0.184342	0.176	0.039	6.73e-52	4.14e-47	CD8+ Cycling (CT103A)
PAQR8	0.144258	0.115	0.006	8.46e-52	5.2e-47	CD8+ Cycling (CT103A)
ALDH18A1	0.272703	0.306	0.136	9.18e-52	5.64e-47	CD8+ Cycling (CT103A)
USP4	0.327608	0.401	0.216	9.38e-52	5.76e-47	CD8+ Cycling (CT103A)
MANEA	0.198692	0.2	0.054	1.11e-51	6.85e-47	CD8+ Cycling (CT103A)
AMFR	0.175536	0.179	0.041	1.14e-51	7e-47	CD8+ Cycling (CT103A)
NLRP2	0.168727	0.123	0.01	1.22e-51	7.51e-47	CD8+ Cycling (CT103A)
L3MBTL2	0.252548	0.27	0.106	1.46e-51	8.95e-47	CD8+ Cycling (CT103A)
NAA40	0.181219	0.193	0.05	1.52e-51	9.36e-47	CD8+ Cycling (CT103A)
LINC00861	0.225443	0.177	0.039	1.54e-51	9.43e-47	CD8+ Cycling (CT103A)
IRF2BP1	0.133464	0.123	0.01	1.6e-51	9.84e-47	CD8+ Cycling (CT103A)
TMCC1	0.14965	0.128	0.013	1.68e-51	1.03e-46	CD8+ Cycling (CT103A)
DDX51	0.164732	0.163	0.032	1.91e-51	1.17e-46	CD8+ Cycling (CT103A)
SHQ1	0.176114	0.179	0.041	1.99e-51	1.22e-46	CD8+ Cycling (CT103A)
JPT2	0.281658	0.329	0.153	2.05e-51	1.26e-46	CD8+ Cycling (CT103A)
TRIM35	0.153566	0.137	0.018	2.13e-51	1.31e-46	CD8+ Cycling (CT103A)
RAP2A	0.18635	0.192	0.049	2.42e-51	1.49e-46	CD8+ Cycling (CT103A)
OGFOD1	0.271212	0.302	0.129	2.46e-51	1.51e-46	CD8+ Cycling (CT103A)
DOP1B	0.128856	0.101	0	2.55e-51	1.56e-46	CD8+ Cycling (CT103A)
MGST3	0.395844	0.624	0.482	3.17e-51	1.95e-46	CD8+ Cycling (CT103A)
FRAT2	0.123969	0.108	0.003	3.32e-51	2.04e-46	CD8+ Cycling (CT103A)
KDM5C	0.289049	0.305	0.134	3.47e-51	2.13e-46	CD8+ Cycling (CT103A)
FBXL3	0.228286	0.272	0.104	3.57e-51	2.19e-46	CD8+ Cycling (CT103A)
STARD3NL	0.275867	0.38	0.193	3.59e-51	2.21e-46	CD8+ Cycling (CT103A)
TMEM14A	0.271924	0.378	0.193	4.44e-51	2.73e-46	CD8+ Cycling (CT103A)
TIMM10	0.387222	0.652	0.535	4.49e-51	2.76e-46	CD8+ Cycling (CT103A)
RASGRP2	0.365092	0.497	0.317	4.6e-51	2.82e-46	CD8+ Cycling (CT103A)
IDE	0.220632	0.185	0.048	4.92e-51	3.02e-46	CD8+ Cycling (CT103A)
ARMH1	0.272995	0.178	0.043	5.05e-51	3.11e-46	CD8+ Cycling (CT103A)
ZNF217	0.39333	0.461	0.274	5.69e-51	3.49e-46	CD8+ Cycling (CT103A)
RNPEPL1	0.284361	0.38	0.191	5.86e-51	3.6e-46	CD8+ Cycling (CT103A)
ZNF746	0.161209	0.136	0.017	6.36e-51	3.91e-46	CD8+ Cycling (CT103A)
SLC46A3	0.12765	0.112	0.005	6.54e-51	4.02e-46	CD8+ Cycling (CT103A)
SLC33A1	0.233035	0.238	0.081	6.99e-51	4.3e-46	CD8+ Cycling (CT103A)
TMEM223	0.268473	0.405	0.214	7.19e-51	4.41e-46	CD8+ Cycling (CT103A)
DVL3	0.192392	0.188	0.048	7.53e-51	4.63e-46	CD8+ Cycling (CT103A)
HIBADH	0.218427	0.247	0.089	7.64e-51	4.69e-46	CD8+ Cycling (CT103A)
TRAV13-1	0.702646	0.124	0.012	7.86e-51	4.83e-46	CD8+ Cycling (CT103A)
WDR7	0.199483	0.175	0.04	7.86e-51	4.83e-46	CD8+ Cycling (CT103A)
DYRK2	0.221164	0.244	0.085	8.65e-51	5.31e-46	CD8+ Cycling (CT103A)
CELF2	0.426517	0.749	0.67	8.69e-51	5.34e-46	CD8+ Cycling (CT103A)
SS18	0.305305	0.342	0.162	8.78e-51	5.39e-46	CD8+ Cycling (CT103A)
BORCS6	0.209799	0.265	0.098	8.8e-51	5.41e-46	CD8+ Cycling (CT103A)
MAPKAPK5	0.225378	0.232	0.079	9.19e-51	5.65e-46	CD8+ Cycling (CT103A)
C2CD2L	0.166625	0.15	0.026	9.68e-51	5.95e-46	CD8+ Cycling (CT103A)
OGFRL1	0.143807	0.133	0.016	9.78e-51	6.01e-46	CD8+ Cycling (CT103A)
HACD4	0.349701	0.444	0.26	1.19e-50	7.33e-46	CD8+ Cycling (CT103A)
EIF2B1	0.345146	0.485	0.303	1.26e-50	7.75e-46	CD8+ Cycling (CT103A)
REPIN1	0.191702	0.182	0.045	1.35e-50	8.3e-46	CD8+ Cycling (CT103A)
RASA1	0.233931	0.216	0.067	1.35e-50	8.31e-46	CD8+ Cycling (CT103A)
SLC4A7	0.352954	0.342	0.166	1.45e-50	8.91e-46	CD8+ Cycling (CT103A)
ARHGAP15	0.405485	0.732	0.629	1.79e-50	1.1e-45	CD8+ Cycling (CT103A)
TMEM141	0.30619	0.5	0.31	1.88e-50	1.16e-45	CD8+ Cycling (CT103A)
AVEN	0.134388	0.125	0.012	2.08e-50	1.28e-45	CD8+ Cycling (CT103A)
FXYD7	0.17797	0.135	0.017	2.1e-50	1.29e-45	CD8+ Cycling (CT103A)
SFXN2	0.166673	0.137	0.019	2.2e-50	1.35e-45	CD8+ Cycling (CT103A)
TBC1D2B	0.261613	0.271	0.106	2.26e-50	1.39e-45	CD8+ Cycling (CT103A)
RBM4	0.335848	0.432	0.252	2.29e-50	1.41e-45	CD8+ Cycling (CT103A)
CHMP6	0.247326	0.338	0.156	2.34e-50	1.44e-45	CD8+ Cycling (CT103A)
IQGAP1	0.415947	0.845	0.833	2.48e-50	1.53e-45	CD8+ Cycling (CT103A)
PLCB2	0.203066	0.189	0.049	2.6e-50	1.6e-45	CD8+ Cycling (CT103A)
CHST7	0.140325	0.136	0.018	3.06e-50	1.88e-45	CD8+ Cycling (CT103A)
TPRG1L	0.157079	0.128	0.014	3.88e-50	2.38e-45	CD8+ Cycling (CT103A)
MACROD1	0.136744	0.115	0.008	4.52e-50	2.78e-45	CD8+ Cycling (CT103A)
RUNX2	0.279129	0.295	0.125	4.55e-50	2.8e-45	CD8+ Cycling (CT103A)
EEFSEC	0.232036	0.251	0.093	4.59e-50	2.82e-45	CD8+ Cycling (CT103A)
MDC1	0.240221	0.248	0.092	7.25e-50	4.46e-45	CD8+ Cycling (CT103A)
SNRNP40	0.362585	0.61	0.456	7.46e-50	4.58e-45	CD8+ Cycling (CT103A)
ZNF85	0.172893	0.189	0.049	7.53e-50	4.63e-45	CD8+ Cycling (CT103A)
STRADB	0.156612	0.157	0.03	8.3e-50	5.1e-45	CD8+ Cycling (CT103A)
MAML2	0.266046	0.236	0.081	9.53e-50	5.85e-45	CD8+ Cycling (CT103A)
CEP41	0.181532	0.207	0.062	9.59e-50	5.89e-45	CD8+ Cycling (CT103A)
SLC25A25	0.154799	0.168	0.036	9.81e-50	6.02e-45	CD8+ Cycling (CT103A)
SNX18	0.233628	0.271	0.108	1.06e-49	6.53e-45	CD8+ Cycling (CT103A)
TRBV20-1	1.0383	0.105	0.004	1.26e-49	7.71e-45	CD8+ Cycling (CT103A)
METTL17	0.286948	0.397	0.214	1.45e-49	8.93e-45	CD8+ Cycling (CT103A)
MEGF9	0.159647	0.147	0.024	1.46e-49	8.96e-45	CD8+ Cycling (CT103A)
LINC01003	0.131067	0.111	0.006	1.46e-49	8.98e-45	CD8+ Cycling (CT103A)
EEF2K	0.190225	0.163	0.034	1.54e-49	9.47e-45	CD8+ Cycling (CT103A)
ZDHHC13	0.18378	0.209	0.063	1.72e-49	1.06e-44	CD8+ Cycling (CT103A)
UBE2J1	0.344253	0.522	0.335	1.9e-49	1.17e-44	CD8+ Cycling (CT103A)
INPP4B	0.410794	0.426	0.253	1.9e-49	1.17e-44	CD8+ Cycling (CT103A)
DELE1	0.268791	0.33	0.155	1.93e-49	1.18e-44	CD8+ Cycling (CT103A)
ZDHHC7	0.174723	0.16	0.033	2.21e-49	1.36e-44	CD8+ Cycling (CT103A)
SRSF8	0.223506	0.275	0.108	2.44e-49	1.5e-44	CD8+ Cycling (CT103A)
EFR3A	0.272841	0.328	0.151	2.92e-49	1.79e-44	CD8+ Cycling (CT103A)
RNF14	0.201702	0.211	0.065	2.93e-49	1.8e-44	CD8+ Cycling (CT103A)
COX10	0.270485	0.322	0.148	3e-49	1.84e-44	CD8+ Cycling (CT103A)
TMEM33	0.309302	0.36	0.182	3.03e-49	1.86e-44	CD8+ Cycling (CT103A)
MPV17L2	0.176408	0.208	0.063	3.1e-49	1.91e-44	CD8+ Cycling (CT103A)
NFIC	0.19874	0.208	0.064	3.94e-49	2.42e-44	CD8+ Cycling (CT103A)
DNAAF5	0.151816	0.143	0.024	4.04e-49	2.48e-44	CD8+ Cycling (CT103A)
STAT4	0.33188	0.424	0.24	4.39e-49	2.7e-44	CD8+ Cycling (CT103A)
TRGV10	0.343398	0.121	0.012	4.56e-49	2.8e-44	CD8+ Cycling (CT103A)
EXOSC4	0.239663	0.307	0.136	5.06e-49	3.11e-44	CD8+ Cycling (CT103A)
RASA3	0.326865	0.302	0.136	5.07e-49	3.11e-44	CD8+ Cycling (CT103A)
RACGAP1	0.510931	0.483	0.339	5.24e-49	3.22e-44	CD8+ Cycling (CT103A)
ACAP2	0.364765	0.512	0.33	5.6e-49	3.44e-44	CD8+ Cycling (CT103A)
ZBTB45	0.151618	0.143	0.023	6.07e-49	3.73e-44	CD8+ Cycling (CT103A)
ELK1	0.281087	0.351	0.176	6.16e-49	3.79e-44	CD8+ Cycling (CT103A)
IDH1	0.233471	0.247	0.092	6.76e-49	4.15e-44	CD8+ Cycling (CT103A)
NT5E	0.156045	0.121	0.012	6.82e-49	4.19e-44	CD8+ Cycling (CT103A)
TM7SF2	0.240741	0.31	0.14	7.25e-49	4.45e-44	CD8+ Cycling (CT103A)
CASD1	0.164617	0.143	0.023	7.31e-49	4.49e-44	CD8+ Cycling (CT103A)
SEC31A	0.36555	0.523	0.342	7.69e-49	4.73e-44	CD8+ Cycling (CT103A)
RECQL4	0.165585	0.164	0.036	7.77e-49	4.77e-44	CD8+ Cycling (CT103A)
FBXO31	0.155865	0.156	0.031	8.17e-49	5.02e-44	CD8+ Cycling (CT103A)
ZNF362	0.126657	0.11	0.007	8.24e-49	5.07e-44	CD8+ Cycling (CT103A)
GPS1	0.335235	0.521	0.343	8.34e-49	5.13e-44	CD8+ Cycling (CT103A)
KLHL42	0.132642	0.116	0.009	8.38e-49	5.15e-44	CD8+ Cycling (CT103A)
TMEM268	0.173105	0.181	0.045	8.41e-49	5.17e-44	CD8+ Cycling (CT103A)
THADA	0.203573	0.178	0.045	8.85e-49	5.44e-44	CD8+ Cycling (CT103A)
IMP3	0.348913	0.662	0.514	8.91e-49	5.47e-44	CD8+ Cycling (CT103A)
FAM118B	0.138814	0.15	0.027	9.39e-49	5.77e-44	CD8+ Cycling (CT103A)
FERMT3	0.410977	0.718	0.613	9.44e-49	5.8e-44	CD8+ Cycling (CT103A)
BICD1	0.160194	0.149	0.027	9.77e-49	6e-44	CD8+ Cycling (CT103A)
MT2A	0.694307	0.782	0.764	1e-48	6.14e-44	CD8+ Cycling (CT103A)
TRAPPC8	0.207951	0.232	0.079	1.08e-48	6.63e-44	CD8+ Cycling (CT103A)
SELENOO	0.153663	0.148	0.027	1.4e-48	8.59e-44	CD8+ Cycling (CT103A)
ZNF787	0.172752	0.179	0.045	1.46e-48	8.96e-44	CD8+ Cycling (CT103A)
KLRD1	0.215819	0.105	0.004	1.46e-48	8.97e-44	CD8+ Cycling (CT103A)
PIKFYVE	0.259464	0.257	0.099	1.73e-48	1.06e-43	CD8+ Cycling (CT103A)
DLG1	0.23103	0.258	0.099	1.77e-48	1.09e-43	CD8+ Cycling (CT103A)
PPDPF	0.294185	0.896	0.955	2.02e-48	1.24e-43	CD8+ Cycling (CT103A)
GRK3	0.270447	0.238	0.087	2.17e-48	1.33e-43	CD8+ Cycling (CT103A)
NRF1	0.179421	0.19	0.052	2.33e-48	1.43e-43	CD8+ Cycling (CT103A)
ASXL1	0.357812	0.481	0.305	2.54e-48	1.56e-43	CD8+ Cycling (CT103A)
PIP5K1A	0.284562	0.275	0.115	2.77e-48	1.7e-43	CD8+ Cycling (CT103A)
IFNAR2	0.30547	0.426	0.241	2.85e-48	1.75e-43	CD8+ Cycling (CT103A)
LINC00539	0.147172	0.15	0.029	3.17e-48	1.95e-43	CD8+ Cycling (CT103A)
TRIB2	0.247585	0.262	0.103	3.63e-48	2.23e-43	CD8+ Cycling (CT103A)
POLR2B	0.370463	0.519	0.345	3.71e-48	2.28e-43	CD8+ Cycling (CT103A)
SLC25A12	0.246201	0.274	0.113	3.96e-48	2.43e-43	CD8+ Cycling (CT103A)
FZD6	0.138372	0.128	0.016	4.04e-48	2.48e-43	CD8+ Cycling (CT103A)
SNAP23	0.2956	0.402	0.216	4.28e-48	2.63e-43	CD8+ Cycling (CT103A)
DERA	0.246174	0.336	0.161	4.31e-48	2.65e-43	CD8+ Cycling (CT103A)
BLMH	0.280945	0.423	0.24	5.31e-48	3.26e-43	CD8+ Cycling (CT103A)
IL10RA	0.413547	0.548	0.379	5.77e-48	3.54e-43	CD8+ Cycling (CT103A)
SLC25A28	0.170577	0.171	0.04	6.08e-48	3.74e-43	CD8+ Cycling (CT103A)
ABR	0.174142	0.176	0.044	6.7e-48	4.11e-43	CD8+ Cycling (CT103A)
CAD	0.194048	0.174	0.044	6.74e-48	4.14e-43	CD8+ Cycling (CT103A)
MAGEF1	0.184696	0.169	0.041	6.79e-48	4.17e-43	CD8+ Cycling (CT103A)
KCTD13	0.189409	0.195	0.057	6.92e-48	4.25e-43	CD8+ Cycling (CT103A)
TYSND1	0.158003	0.158	0.033	7.48e-48	4.6e-43	CD8+ Cycling (CT103A)
CAPZA1	0.388821	0.825	0.783	8.01e-48	4.92e-43	CD8+ Cycling (CT103A)
NSMCE4A	0.294088	0.425	0.244	9.02e-48	5.54e-43	CD8+ Cycling (CT103A)
PCYOX1L	0.173428	0.166	0.037	9.29e-48	5.71e-43	CD8+ Cycling (CT103A)
GFM1	0.263163	0.31	0.141	9.54e-48	5.86e-43	CD8+ Cycling (CT103A)
MAP4K2	0.254899	0.339	0.164	1e-47	6.16e-43	CD8+ Cycling (CT103A)
VPS52	0.160972	0.177	0.045	1.05e-47	6.46e-43	CD8+ Cycling (CT103A)
TTC24	0.124513	0.104	0.004	1.08e-47	6.64e-43	CD8+ Cycling (CT103A)
SLC38A9	0.163146	0.17	0.04	1.14e-47	7.02e-43	CD8+ Cycling (CT103A)
ALMS1	0.157847	0.156	0.032	1.17e-47	7.21e-43	CD8+ Cycling (CT103A)
RAP1GDS1	0.350186	0.47	0.293	1.24e-47	7.63e-43	CD8+ Cycling (CT103A)
ZNF511	0.28612	0.403	0.223	1.28e-47	7.85e-43	CD8+ Cycling (CT103A)
EXOC6	0.212503	0.235	0.082	1.5e-47	9.24e-43	CD8+ Cycling (CT103A)
SRPRB	0.312973	0.42	0.245	1.53e-47	9.38e-43	CD8+ Cycling (CT103A)
USP20	0.211916	0.252	0.095	1.57e-47	9.68e-43	CD8+ Cycling (CT103A)
DBNL	0.375836	0.735	0.654	1.66e-47	1.02e-42	CD8+ Cycling (CT103A)
TCEAL3	0.159126	0.148	0.027	2.05e-47	1.26e-42	CD8+ Cycling (CT103A)
MTHFD1L	0.21333	0.211	0.069	2.19e-47	1.35e-42	CD8+ Cycling (CT103A)
ALG1	0.194002	0.221	0.075	2.53e-47	1.55e-42	CD8+ Cycling (CT103A)
POLR3C	0.213773	0.247	0.091	2.57e-47	1.58e-42	CD8+ Cycling (CT103A)
PRKCH	0.385446	0.598	0.433	2.6e-47	1.6e-42	CD8+ Cycling (CT103A)
TMCO6	0.153562	0.154	0.031	2.82e-47	1.73e-42	CD8+ Cycling (CT103A)
MAZ	0.353434	0.575	0.414	2.95e-47	1.81e-42	CD8+ Cycling (CT103A)
GIMAP6	0.29402	0.356	0.18	3.02e-47	1.85e-42	CD8+ Cycling (CT103A)
NFKB1	0.369004	0.505	0.325	3.28e-47	2.01e-42	CD8+ Cycling (CT103A)
WDR36	0.289191	0.299	0.136	3.51e-47	2.15e-42	CD8+ Cycling (CT103A)
TMEM131L	0.25699	0.254	0.099	3.52e-47	2.16e-42	CD8+ Cycling (CT103A)
TSPAN3	0.166484	0.19	0.054	3.69e-47	2.27e-42	CD8+ Cycling (CT103A)
CC2D1B	0.155034	0.159	0.034	4.53e-47	2.78e-42	CD8+ Cycling (CT103A)
LIG3	0.2116	0.2	0.062	4.69e-47	2.88e-42	CD8+ Cycling (CT103A)
RASA4	0.162246	0.164	0.038	5.03e-47	3.09e-42	CD8+ Cycling (CT103A)
PCNX2	0.174502	0.142	0.025	5.13e-47	3.15e-42	CD8+ Cycling (CT103A)
MAGOHB	0.325113	0.492	0.325	5.45e-47	3.35e-42	CD8+ Cycling (CT103A)
FUBP3	0.19288	0.202	0.063	5.98e-47	3.67e-42	CD8+ Cycling (CT103A)
ADCK2	0.154927	0.163	0.037	6.04e-47	3.71e-42	CD8+ Cycling (CT103A)
CCDC106	0.130743	0.122	0.014	6.21e-47	3.81e-42	CD8+ Cycling (CT103A)
ZZEF1	0.245065	0.242	0.09	6.26e-47	3.84e-42	CD8+ Cycling (CT103A)
SNX8	0.181002	0.228	0.081	6.77e-47	4.16e-42	CD8+ Cycling (CT103A)
RNF170	0.171049	0.166	0.039	7.62e-47	4.68e-42	CD8+ Cycling (CT103A)
NSUN5	0.287967	0.425	0.246	8.47e-47	5.2e-42	CD8+ Cycling (CT103A)
GCN1	0.223724	0.216	0.074	8.74e-47	5.37e-42	CD8+ Cycling (CT103A)
LYPLAL1	0.216155	0.244	0.094	9.86e-47	6.06e-42	CD8+ Cycling (CT103A)
KLHL2	0.184735	0.185	0.051	1.14e-46	7.01e-42	CD8+ Cycling (CT103A)
IPO9	0.290976	0.377	0.206	1.38e-46	8.5e-42	CD8+ Cycling (CT103A)
PHYKPL	0.317266	0.428	0.25	1.76e-46	1.08e-41	CD8+ Cycling (CT103A)
COLGALT1	0.175962	0.163	0.038	1.82e-46	1.12e-41	CD8+ Cycling (CT103A)
OIP5	0.204727	0.272	0.112	2.41e-46	1.48e-41	CD8+ Cycling (CT103A)
GSKIP	0.18268	0.22	0.074	2.73e-46	1.68e-41	CD8+ Cycling (CT103A)
AKIRIN1	0.304087	0.402	0.222	2.77e-46	1.7e-41	CD8+ Cycling (CT103A)
COQ10A	0.119627	0.115	0.011	2.78e-46	1.71e-41	CD8+ Cycling (CT103A)
PPIL1	0.257542	0.313	0.15	2.86e-46	1.76e-41	CD8+ Cycling (CT103A)
ESPL1	0.202971	0.212	0.071	3.32e-46	2.04e-41	CD8+ Cycling (CT103A)
SLC41A3	0.197129	0.274	0.114	3.42e-46	2.1e-41	CD8+ Cycling (CT103A)
BDH1	0.271122	0.319	0.155	3.58e-46	2.2e-41	CD8+ Cycling (CT103A)
P4HTM	0.197792	0.219	0.074	3.69e-46	2.27e-41	CD8+ Cycling (CT103A)
NLE1	0.242105	0.26	0.108	3.75e-46	2.31e-41	CD8+ Cycling (CT103A)
RNF115	0.285092	0.415	0.236	3.9e-46	2.39e-41	CD8+ Cycling (CT103A)
PIK3R4	0.151666	0.164	0.038	3.95e-46	2.42e-41	CD8+ Cycling (CT103A)
RC3H1	0.222594	0.266	0.109	5.01e-46	3.08e-41	CD8+ Cycling (CT103A)
MAP3K3	0.199766	0.22	0.075	5.05e-46	3.11e-41	CD8+ Cycling (CT103A)
TBCCD1	0.139373	0.151	0.031	5.13e-46	3.15e-41	CD8+ Cycling (CT103A)
EDEM3	0.228154	0.259	0.103	6.33e-46	3.89e-41	CD8+ Cycling (CT103A)
RIPOR2	0.418854	0.659	0.518	6.64e-46	4.08e-41	CD8+ Cycling (CT103A)
SLC12A9	0.146643	0.157	0.034	6.81e-46	4.19e-41	CD8+ Cycling (CT103A)
PIGM	0.157889	0.136	0.023	6.84e-46	4.2e-41	CD8+ Cycling (CT103A)
IFRD2	0.256757	0.313	0.151	7.23e-46	4.44e-41	CD8+ Cycling (CT103A)
DDX19A	0.251533	0.29	0.129	7.68e-46	4.72e-41	CD8+ Cycling (CT103A)
RBM17	0.374397	0.8	0.775	8.26e-46	5.08e-41	CD8+ Cycling (CT103A)
UTP3	0.2636	0.303	0.138	8.92e-46	5.48e-41	CD8+ Cycling (CT103A)
PITPNM1	0.174227	0.196	0.059	9.68e-46	5.95e-41	CD8+ Cycling (CT103A)
ITSN2	0.337552	0.534	0.358	1.13e-45	6.95e-41	CD8+ Cycling (CT103A)
ZNF195	0.214077	0.238	0.089	1.15e-45	7.04e-41	CD8+ Cycling (CT103A)
GIMAP8	0.187345	0.16	0.037	1.22e-45	7.47e-41	CD8+ Cycling (CT103A)
CRTAP	0.186713	0.21	0.07	1.41e-45	8.69e-41	CD8+ Cycling (CT103A)
NAPEPLD	0.120715	0.114	0.011	1.55e-45	9.52e-41	CD8+ Cycling (CT103A)
ARL2	0.353763	0.634	0.502	1.65e-45	1.02e-40	CD8+ Cycling (CT103A)
CNPY4	0.172218	0.199	0.061	1.67e-45	1.03e-40	CD8+ Cycling (CT103A)
LAGE3	0.375689	0.636	0.504	1.69e-45	1.04e-40	CD8+ Cycling (CT103A)
COMMD6	0.299955	0.836	0.865	1.87e-45	1.15e-40	CD8+ Cycling (CT103A)
MLH1	0.30233	0.415	0.241	1.92e-45	1.18e-40	CD8+ Cycling (CT103A)
AARSD1	0.20481	0.235	0.087	2.14e-45	1.31e-40	CD8+ Cycling (CT103A)
STAT5B	0.28604	0.362	0.189	2.21e-45	1.36e-40	CD8+ Cycling (CT103A)
SLC29A1	0.2294	0.25	0.1	2.24e-45	1.38e-40	CD8+ Cycling (CT103A)
SLC30A5	0.21581	0.282	0.124	2.39e-45	1.47e-40	CD8+ Cycling (CT103A)
TECR	0.332925	0.783	0.779	2.74e-45	1.68e-40	CD8+ Cycling (CT103A)
TRAV19	0.624565	0.101	0.006	2.81e-45	1.72e-40	CD8+ Cycling (CT103A)
EIF1AX	0.394057	0.69	0.605	2.82e-45	1.73e-40	CD8+ Cycling (CT103A)
BAG6	0.334004	0.493	0.321	2.85e-45	1.75e-40	CD8+ Cycling (CT103A)
AC078883.1	0.12526	0.108	0.009	3.29e-45	2.02e-40	CD8+ Cycling (CT103A)
ZNF480	0.217328	0.259	0.107	3.44e-45	2.11e-40	CD8+ Cycling (CT103A)
PYCR3	0.135042	0.129	0.02	3.63e-45	2.23e-40	CD8+ Cycling (CT103A)
VWA8	0.147779	0.126	0.018	3.69e-45	2.27e-40	CD8+ Cycling (CT103A)
PIK3R2	0.117302	0.1	0.005	3.74e-45	2.3e-40	CD8+ Cycling (CT103A)
MAP3K11	0.211438	0.252	0.099	3.82e-45	2.35e-40	CD8+ Cycling (CT103A)
C1orf50	0.170569	0.209	0.068	3.87e-45	2.38e-40	CD8+ Cycling (CT103A)
PCMTD2	0.138335	0.125	0.018	4.26e-45	2.62e-40	CD8+ Cycling (CT103A)
PGLS	0.366618	0.596	0.451	4.37e-45	2.69e-40	CD8+ Cycling (CT103A)
ARHGAP30	0.391561	0.759	0.693	4.38e-45	2.69e-40	CD8+ Cycling (CT103A)
EXOC2	0.244643	0.307	0.143	4.43e-45	2.72e-40	CD8+ Cycling (CT103A)
NRGN	0.148935	0.166	0.042	4.65e-45	2.86e-40	CD8+ Cycling (CT103A)
ADGRG5	0.150067	0.131	0.021	5.22e-45	3.21e-40	CD8+ Cycling (CT103A)
EMB	0.378783	0.661	0.533	6.25e-45	3.84e-40	CD8+ Cycling (CT103A)
ZCCHC3	0.144488	0.158	0.036	6.27e-45	3.85e-40	CD8+ Cycling (CT103A)
SEC24B	0.206449	0.205	0.067	6.7e-45	4.12e-40	CD8+ Cycling (CT103A)
MSMO1	0.408451	0.578	0.429	6.89e-45	4.23e-40	CD8+ Cycling (CT103A)
SGK3	0.127401	0.128	0.019	7.09e-45	4.36e-40	CD8+ Cycling (CT103A)
CDC37	0.340014	0.861	0.86	7.25e-45	4.45e-40	CD8+ Cycling (CT103A)
EXOC4	0.266457	0.323	0.156	7.5e-45	4.61e-40	CD8+ Cycling (CT103A)
AGPAT2	0.177324	0.209	0.072	7.72e-45	4.75e-40	CD8+ Cycling (CT103A)
PLP2	0.375176	0.818	0.834	8.93e-45	5.49e-40	CD8+ Cycling (CT103A)
TGFBRAP1	0.153281	0.166	0.042	9.13e-45	5.61e-40	CD8+ Cycling (CT103A)
ALG3	0.280909	0.416	0.24	9.14e-45	5.62e-40	CD8+ Cycling (CT103A)
MPRIP	0.332589	0.508	0.337	1.08e-44	6.65e-40	CD8+ Cycling (CT103A)
CYP4V2	0.139514	0.104	0.007	1.09e-44	6.69e-40	CD8+ Cycling (CT103A)
CHAC1	0.176273	0.1	0.006	1.24e-44	7.61e-40	CD8+ Cycling (CT103A)
MLLT6	0.271798	0.33	0.161	1.26e-44	7.71e-40	CD8+ Cycling (CT103A)
PPM1G	0.329566	0.802	0.778	1.26e-44	7.75e-40	CD8+ Cycling (CT103A)
TRAV3	0.705905	0.1	0.006	1.33e-44	8.15e-40	CD8+ Cycling (CT103A)
ARFGEF2	0.204608	0.197	0.062	1.37e-44	8.4e-40	CD8+ Cycling (CT103A)
PHC2	0.168017	0.17	0.045	1.43e-44	8.76e-40	CD8+ Cycling (CT103A)
SLC30A6	0.159374	0.156	0.036	1.43e-44	8.81e-40	CD8+ Cycling (CT103A)
TLN1	0.442411	0.752	0.678	1.53e-44	9.38e-40	CD8+ Cycling (CT103A)
NDC1	0.241299	0.283	0.126	1.55e-44	9.55e-40	CD8+ Cycling (CT103A)
ABCC1	0.236193	0.247	0.099	1.59e-44	9.8e-40	CD8+ Cycling (CT103A)
TEDC1	0.228472	0.309	0.141	1.63e-44	1e-39	CD8+ Cycling (CT103A)
ELMO2	0.185623	0.202	0.065	1.64e-44	1e-39	CD8+ Cycling (CT103A)
FOCAD	0.161264	0.153	0.035	2.39e-44	1.47e-39	CD8+ Cycling (CT103A)
KDM6A	0.212028	0.221	0.077	2.44e-44	1.5e-39	CD8+ Cycling (CT103A)
PLK1	0.666053	0.439	0.306	2.44e-44	1.5e-39	CD8+ Cycling (CT103A)
PCNX1	0.266251	0.276	0.121	2.46e-44	1.51e-39	CD8+ Cycling (CT103A)
CCDC88C	0.3888	0.529	0.36	2.58e-44	1.59e-39	CD8+ Cycling (CT103A)
ALDH1B1	0.143104	0.12	0.017	2.69e-44	1.65e-39	CD8+ Cycling (CT103A)
TCERG1	0.389495	0.648	0.528	2.89e-44	1.78e-39	CD8+ Cycling (CT103A)
HSD17B8	0.201155	0.28	0.122	3.09e-44	1.9e-39	CD8+ Cycling (CT103A)
MSH2	0.320854	0.394	0.227	3.16e-44	1.94e-39	CD8+ Cycling (CT103A)
ZNF718	0.145963	0.137	0.025	3.2e-44	1.96e-39	CD8+ Cycling (CT103A)
VAV1	0.257215	0.351	0.177	3.39e-44	2.08e-39	CD8+ Cycling (CT103A)
TRAPPC1	0.259324	0.875	0.948	3.5e-44	2.15e-39	CD8+ Cycling (CT103A)
IL27RA	0.35507	0.5	0.329	3.57e-44	2.19e-39	CD8+ Cycling (CT103A)
BRWD1	0.267815	0.396	0.216	3.62e-44	2.22e-39	CD8+ Cycling (CT103A)
[truncated: 6,532 more rows]
