# Supplementary material for: B cell lineage reconstitution underlies CAR-T cell therapeutic efficacy in patients with refractory myasthenia gravis
Source: EMBO Mol Med. 2024 Feb 26;16(4):21. doi: 10.1038/s44321-024-00043-z (PMC11018773; doi:10.1038/s44321-024-00043-z)
Supplement: Supplementary file 6 — Source Data Fig. 6 [file 44321_2024_43_MOESM6_ESM.zip › EMM-2023-18744_Fig 6/Fig 6B/CT103A vs. Axi-cel.xlsx]

## Sheet: Sheet1
Related to Fig 6B (CT103A vs. Axi-cel)
## P-values calculated from a Wilcoxon Rank Sum test using FindAllMarkers function (Seurat)
## Adjusted p-values using Bonferroni correction
gene	avg_log2FC	pct.1	pct.2	p_val	p_val_adj	cluster
EEF1G	3.12206	0.985	0.189	0	0	CD8+ Cycling (CT103A)
LDHB	2.85124	0.988	0.45	0	0	CD8+ Cycling (CT103A)
EIF4A1	2.75923	0.973	0.246	0	0	CD8+ Cycling (CT103A)
MTRNR2L12	2.75001	0.95	0.003	0	0	CD8+ Cycling (CT103A)
RPL17	2.52246	0.997	0.648	0	0	CD8+ Cycling (CT103A)
RPL26	2.51768	0.997	0.831	0	0	CD8+ Cycling (CT103A)
RPL22	2.50396	0.973	0.492	0	0	CD8+ Cycling (CT103A)
RPL36A	2.3213	0.972	0.545	0	0	CD8+ Cycling (CT103A)
IL2RG	2.29007	0.946	0.304	0	0	CD8+ Cycling (CT103A)
PSMA2	2.18471	0.892	0.047	0	0	CD8+ Cycling (CT103A)
NDUFA13	2.12656	0.907	0.274	0	0	CD8+ Cycling (CT103A)
NDUFB8	2.12178	0.89	0.123	0	0	CD8+ Cycling (CT103A)
RNASEK	2.10166	0.89	0.235	0	0	CD8+ Cycling (CT103A)
RPS17	2.00687	0.933	0.388	0	0	CD8+ Cycling (CT103A)
RPL23A	2.00464	0.993	0.796	0	0	CD8+ Cycling (CT103A)
CSNK2B	1.92218	0.87	0.166	0	0	CD8+ Cycling (CT103A)
CRIP1	1.87625	0.916	0.484	0	0	CD8+ Cycling (CT103A)
ARL6IP1	1.8587	0.863	0.349	0	0	CD8+ Cycling (CT103A)
ATP5PO	1.82593	0.873	0.174	0	0	CD8+ Cycling (CT103A)
LAT	1.82319	0.9	0.228	0	0	CD8+ Cycling (CT103A)
ARPC1B	1.76812	0.95	0.592	0	0	CD8+ Cycling (CT103A)
NDUFC2	1.75306	0.84	0.136	0	0	CD8+ Cycling (CT103A)
NDUFV2	1.73098	0.894	0.295	0	0	CD8+ Cycling (CT103A)
JUND	1.70333	0.936	0.388	0	0	CD8+ Cycling (CT103A)
TOMM6	1.69605	0.808	0	0	0	CD8+ Cycling (CT103A)
NUSAP1	1.69078	0.659	0.07	0	0	CD8+ Cycling (CT103A)
NDUFA11	1.68601	0.872	0.306	0	0	CD8+ Cycling (CT103A)
C17orf49	1.5748	0.839	0.234	0	0	CD8+ Cycling (CT103A)
PCLAF	1.55867	0.805	0.271	0	0	CD8+ Cycling (CT103A)
SELL	1.55136	0.919	0.538	0	0	CD8+ Cycling (CT103A)
WDR83OS	1.54972	0.809	0.096	0	0	CD8+ Cycling (CT103A)
UBE2V1	1.54734	0.855	0.14	0	0	CD8+ Cycling (CT103A)
ARPC4	1.53526	0.861	0.248	0	0	CD8+ Cycling (CT103A)
NDUFA7	1.40387	0.771	0.056	0	0	CD8+ Cycling (CT103A)
PGAM1	1.35062	0.907	0.507	0	0	CD8+ Cycling (CT103A)
NME2	1.34675	0.956	0.713	0	0	CD8+ Cycling (CT103A)
JTB	1.33688	0.77	0.08	0	0	CD8+ Cycling (CT103A)
LIME1	1.33122	0.779	0.303	0	0	CD8+ Cycling (CT103A)
FUT7	1.3022	0.568	0.058	0	0	CD8+ Cycling (CT103A)
DDX39B	1.28268	0.766	0.111	0	0	CD8+ Cycling (CT103A)
NME1	1.22279	0.766	0.235	0	0	CD8+ Cycling (CT103A)
EBP	1.21888	0.79	0.271	0	0	CD8+ Cycling (CT103A)
BLOC1S1	1.20185	0.827	0.366	0	0	CD8+ Cycling (CT103A)
MT-CO1	1.20179	0.999	0.996	0	0	CD8+ Cycling (CT103A)
TAP2	1.18279	0.73	0.123	0	0	CD8+ Cycling (CT103A)
SARNP	1.17486	0.743	0.108	0	0	CD8+ Cycling (CT103A)
PRR13	1.17437	0.824	0.311	0	0	CD8+ Cycling (CT103A)
FLT3LG	1.16242	0.742	0.243	0	0	CD8+ Cycling (CT103A)
ETS1	1.15753	0.904	0.468	0	0	CD8+ Cycling (CT103A)
CKLF	1.13191	0.83	0.4	0	0	CD8+ Cycling (CT103A)
KLF2	1.12434	0.758	0.351	0	0	CD8+ Cycling (CT103A)
CLDND1	1.11624	0.898	0.529	0	0	CD8+ Cycling (CT103A)
XIST	1.091	0.594	0.043	0	0	CD8+ Cycling (CT103A)
HNRNPUL2	1.08738	0.687	0.11	0	0	CD8+ Cycling (CT103A)
GIMAP5	1.08682	0.65	0.081	0	0	CD8+ Cycling (CT103A)
CCND2	1.07968	0.807	0.395	0	0	CD8+ Cycling (CT103A)
TMBIM4	1.04516	0.704	0.127	0	0	CD8+ Cycling (CT103A)
IL7R	1.04183	0.583	0.135	0	0	CD8+ Cycling (CT103A)
LEF1	1.01446	0.675	0.201	0	0	CD8+ Cycling (CT103A)
TRAPPC5	1.00344	0.697	0.13	0	0	CD8+ Cycling (CT103A)
MRPL12	0.995719	0.636	0.072	0	0	CD8+ Cycling (CT103A)
ALYREF	0.981231	0.816	0.343	0	0	CD8+ Cycling (CT103A)
MICOS10	0.979632	0.8	0.395	0	0	CD8+ Cycling (CT103A)
ATP5MG	0.974445	0.964	0.875	0	0	CD8+ Cycling (CT103A)
SDHA	0.958854	0.655	0.077	0	0	CD8+ Cycling (CT103A)
PDCD6	0.948942	0.697	0.138	0	0	CD8+ Cycling (CT103A)
CHMP4A	0.943637	0.639	0.039	0	0	CD8+ Cycling (CT103A)
CHD4	0.924344	0.633	0.125	0	0	CD8+ Cycling (CT103A)
DDT	0.924045	0.631	0.078	0	0	CD8+ Cycling (CT103A)
COX6A1	0.923861	0.934	0.757	0	0	CD8+ Cycling (CT103A)
GIMAP1	0.906677	0.595	0.084	0	0	CD8+ Cycling (CT103A)
PSMA1	0.904624	0.845	0.49	0	0	CD8+ Cycling (CT103A)
CHURC1	0.902718	0.745	0.256	0	0	CD8+ Cycling (CT103A)
CDC42	0.898133	0.939	0.728	0	0	CD8+ Cycling (CT103A)
TAF10	0.895887	0.852	0.497	0	0	CD8+ Cycling (CT103A)
LRRN3	0.892772	0.734	0.299	0	0	CD8+ Cycling (CT103A)
SRSF1	0.892634	0.657	0.148	0	0	CD8+ Cycling (CT103A)
PYCR2	0.878444	0.66	0.136	0	0	CD8+ Cycling (CT103A)
ECH1	0.876638	0.752	0.292	0	0	CD8+ Cycling (CT103A)
KLRK1	0.873308	0.494	0.035	0	0	CD8+ Cycling (CT103A)
EEF1A1	0.860785	1	0.999	0	0	CD8+ Cycling (CT103A)
GIMAP7	0.854534	0.845	0.59	0	0	CD8+ Cycling (CT103A)
CTSD	0.848083	0.655	0.144	0	0	CD8+ Cycling (CT103A)
HNRNPL	0.840938	0.859	0.506	0	0	CD8+ Cycling (CT103A)
ARL2	0.838801	0.634	0.129	0	0	CD8+ Cycling (CT103A)
RPL6	0.828773	0.992	0.952	0	0	CD8+ Cycling (CT103A)
ANKHD1	0.823281	0.555	0.04	0	0	CD8+ Cycling (CT103A)
COMMD3	0.822696	0.604	0.066	0	0	CD8+ Cycling (CT103A)
PPP2CA	0.817629	0.731	0.287	0	0	CD8+ Cycling (CT103A)
FABP5	0.81298	0.705	0.39	0	0	CD8+ Cycling (CT103A)
EEF1E1	0.80169	0.593	0.106	0	0	CD8+ Cycling (CT103A)
GIMAP4	0.794599	0.842	0.553	0	0	CD8+ Cycling (CT103A)
NDUFA9	0.783053	0.564	0.043	0	0	CD8+ Cycling (CT103A)
DHPS	0.78277	0.598	0.089	0	0	CD8+ Cycling (CT103A)
SRP9	0.773153	0.866	0.614	0	0	CD8+ Cycling (CT103A)
MALAT1	0.773038	1	0.987	0	0	CD8+ Cycling (CT103A)
PDE7A	0.762652	0.644	0.213	0	0	CD8+ Cycling (CT103A)
PMF1	0.756924	0.554	0.06	0	0	CD8+ Cycling (CT103A)
RAB5C	0.756444	0.688	0.23	0	0	CD8+ Cycling (CT103A)
NEDD8	0.754508	0.866	0.628	0	0	CD8+ Cycling (CT103A)
LCP1	0.754236	0.99	0.912	0	0	CD8+ Cycling (CT103A)
COMMD7	0.743828	0.603	0.105	0	0	CD8+ Cycling (CT103A)
SDHD	0.738366	0.674	0.229	0	0	CD8+ Cycling (CT103A)
IER3IP1	0.737854	0.629	0.149	0	0	CD8+ Cycling (CT103A)
KMT2A	0.737475	0.7	0.294	0	0	CD8+ Cycling (CT103A)
HLA-DQA1	0.736721	0.754	0.39	0	0	CD8+ Cycling (CT103A)
ETFB	0.736575	0.798	0.453	0	0	CD8+ Cycling (CT103A)
SQOR	0.732486	0.631	0.173	0	0	CD8+ Cycling (CT103A)
HSPA1B	0.730057	0.364	0.095	0	0	CD8+ Cycling (CT103A)
TLE5	0.729297	0.926	0.776	0	0	CD8+ Cycling (CT103A)
OIP5-AS1	0.722941	0.732	0.338	0	0	CD8+ Cycling (CT103A)
MRPS24	0.718422	0.682	0.234	0	0	CD8+ Cycling (CT103A)
RPS15A	0.716827	0.999	0.994	0	0	CD8+ Cycling (CT103A)
HLA-DRA	0.716274	0.951	0.768	0	0	CD8+ Cycling (CT103A)
CNPY2	0.707857	0.578	0.11	0	0	CD8+ Cycling (CT103A)
FAM107B	0.707441	0.782	0.437	0	0	CD8+ Cycling (CT103A)
VKORC1	0.702209	0.559	0.079	0	0	CD8+ Cycling (CT103A)
GNAI2	0.702165	0.944	0.787	0	0	CD8+ Cycling (CT103A)
ACTR2	0.702031	0.905	0.677	0	0	CD8+ Cycling (CT103A)
SDHAF2	0.696948	0.56	0.082	0	0	CD8+ Cycling (CT103A)
AC011603.2	0.694941	0.331	0	0	0	CD8+ Cycling (CT103A)
MBD2	0.69402	0.697	0.288	0	0	CD8+ Cycling (CT103A)
VAMP2	0.693165	0.683	0.241	0	0	CD8+ Cycling (CT103A)
XBP1	0.692514	0.84	0.581	0	0	CD8+ Cycling (CT103A)
RPL21	0.690359	0.988	0.954	0	0	CD8+ Cycling (CT103A)
EIF2S3	0.687799	0.795	0.472	0	0	CD8+ Cycling (CT103A)
TFRC	0.679992	0.526	0.195	0	0	CD8+ Cycling (CT103A)
RIPOR2	0.679838	0.659	0.278	0	0	CD8+ Cycling (CT103A)
MTRNR2L8	0.673705	0.482	0.073	0	0	CD8+ Cycling (CT103A)
ERVK3-1	0.669238	0.575	0.113	0	0	CD8+ Cycling (CT103A)
GPS2	0.656288	0.576	0.129	0	0	CD8+ Cycling (CT103A)
GNAS	0.650247	0.891	0.652	0	0	CD8+ Cycling (CT103A)
ISY1	0.649441	0.54	0.091	0	0	CD8+ Cycling (CT103A)
GNB1	0.64253	0.805	0.465	0	0	CD8+ Cycling (CT103A)
BABAM1	0.639453	0.616	0.195	0	0	CD8+ Cycling (CT103A)
EVI2B	0.620663	0.505	0.127	0	0	CD8+ Cycling (CT103A)
ERAP2	0.618892	0.654	0.285	0	0	CD8+ Cycling (CT103A)
STXBP2	0.618214	0.561	0.136	0	0	CD8+ Cycling (CT103A)
MZT2B	0.618078	0.926	0.79	0	0	CD8+ Cycling (CT103A)
LSM12	0.613528	0.491	0.106	0	0	CD8+ Cycling (CT103A)
ZNF207	0.609688	0.749	0.404	0	0	CD8+ Cycling (CT103A)
MYCBP	0.60774	0.563	0.133	0	0	CD8+ Cycling (CT103A)
ARL4C	0.606885	0.925	0.776	0	0	CD8+ Cycling (CT103A)
RBM27	0.604089	0.446	0.042	0	0	CD8+ Cycling (CT103A)
CDK5RAP3	0.60045	0.523	0.111	0	0	CD8+ Cycling (CT103A)
RABAC1	0.600183	0.704	0.349	0	0	CD8+ Cycling (CT103A)
EGLN2	0.597365	0.478	0.045	0	0	CD8+ Cycling (CT103A)
LINC01578	0.593049	0.649	0.25	0	0	CD8+ Cycling (CT103A)
RAB4B	0.586583	0.447	0.022	0	0	CD8+ Cycling (CT103A)
PI16	0.585548	0.322	0.038	0	0	CD8+ Cycling (CT103A)
ABHD17A	0.584536	0.737	0.333	0	0	CD8+ Cycling (CT103A)
IRF9	0.583923	0.447	0.042	0	0	CD8+ Cycling (CT103A)
TNFSF12	0.583402	0.472	0.094	0	0	CD8+ Cycling (CT103A)
WASHC1	0.583151	0.439	0.012	0	0	CD8+ Cycling (CT103A)
DOCK10	0.578989	0.669	0.328	0	0	CD8+ Cycling (CT103A)
RABL6	0.573819	0.662	0.289	0	0	CD8+ Cycling (CT103A)
YWHAZ	0.573775	0.969	0.875	0	0	CD8+ Cycling (CT103A)
RHOC	0.571676	0.472	0.118	0	0	CD8+ Cycling (CT103A)
UBE2F	0.570813	0.447	0.09	0	0	CD8+ Cycling (CT103A)
SMIM7	0.568812	0.578	0.161	0	0	CD8+ Cycling (CT103A)
IGFLR1	0.564452	0.509	0.138	0	0	CD8+ Cycling (CT103A)
PLSCR3	0.554716	0.56	0.177	0	0	CD8+ Cycling (CT103A)
COPB1	0.551899	0.635	0.281	0	0	CD8+ Cycling (CT103A)
NOL12	0.550745	0.456	0.051	0	0	CD8+ Cycling (CT103A)
SATB1	0.542976	0.604	0.255	0	0	CD8+ Cycling (CT103A)
RPS3A	0.538214	0.999	0.989	0	0	CD8+ Cycling (CT103A)
HNRNPD	0.536309	0.935	0.79	0	0	CD8+ Cycling (CT103A)
PARL	0.533585	0.42	0.019	0	0	CD8+ Cycling (CT103A)
ABCF2	0.527447	0.388	0	0	0	CD8+ Cycling (CT103A)
UCHL3	0.524719	0.432	0.033	0	0	CD8+ Cycling (CT103A)
TARDBP	0.52165	0.492	0.124	0	0	CD8+ Cycling (CT103A)
PTGER4	0.516621	0.453	0.136	0	0	CD8+ Cycling (CT103A)
JAK3	0.516029	0.591	0.25	0	0	CD8+ Cycling (CT103A)
BRI3	0.514459	0.566	0.192	0	0	CD8+ Cycling (CT103A)
NELL2	0.513009	0.39	0.095	0	0	CD8+ Cycling (CT103A)
PIP4K2A	0.502996	0.54	0.198	0	0	CD8+ Cycling (CT103A)
ZFP91	0.495906	0.428	0.095	0	0	CD8+ Cycling (CT103A)
RNASEH1	0.494014	0.453	0.085	0	0	CD8+ Cycling (CT103A)
ARPC1A	0.491019	0.407	0.018	0	0	CD8+ Cycling (CT103A)
CFAP298	0.488493	0.405	0.035	0	0	CD8+ Cycling (CT103A)
UBE2M	0.488182	0.607	0.251	0	0	CD8+ Cycling (CT103A)
PPAN	0.484638	0.357	0.03	0	0	CD8+ Cycling (CT103A)
UTS2	0.481131	0.374	0.019	0	0	CD8+ Cycling (CT103A)
AL627171.2	0.47017	0.243	0	0	0	CD8+ Cycling (CT103A)
IFNAR2	0.466022	0.426	0.088	0	0	CD8+ Cycling (CT103A)
CORO7	0.465579	0.406	0.058	0	0	CD8+ Cycling (CT103A)
HEXA	0.462339	0.409	0.082	0	0	CD8+ Cycling (CT103A)
LLPH	0.459168	0.501	0.15	0	0	CD8+ Cycling (CT103A)
PPM1B	0.457237	0.388	0.047	0	0	CD8+ Cycling (CT103A)
FXN	0.455545	0.389	0.035	0	0	CD8+ Cycling (CT103A)
PSENEN	0.446693	0.496	0.157	0	0	CD8+ Cycling (CT103A)
POLR2J3	0.440091	0.345	0.019	0	0	CD8+ Cycling (CT103A)
OSBP	0.435896	0.445	0.136	0	0	CD8+ Cycling (CT103A)
HCP5	0.432152	0.411	0.095	0	0	CD8+ Cycling (CT103A)
GOSR2	0.43206	0.406	0.065	0	0	CD8+ Cycling (CT103A)
MRPL38	0.431804	0.498	0.157	0	0	CD8+ Cycling (CT103A)
RBM4	0.430482	0.432	0.118	0	0	CD8+ Cycling (CT103A)
RPL29	0.428637	0.998	0.992	0	0	CD8+ Cycling (CT103A)
MRPS17	0.428589	0.38	0.05	0	0	CD8+ Cycling (CT103A)
MOB4	0.426043	0.492	0.147	0	0	CD8+ Cycling (CT103A)
TXNDC5	0.424689	0.364	0.072	0	0	CD8+ Cycling (CT103A)
TMEM238	0.424589	0.484	0.117	0	0	CD8+ Cycling (CT103A)
IFI30	0.424487	0.32	0.012	0	0	CD8+ Cycling (CT103A)
BCAP29	0.420376	0.363	0.049	0	0	CD8+ Cycling (CT103A)
CHKB	0.41594	0.387	0.074	0	0	CD8+ Cycling (CT103A)
TRIM59	0.412334	0.398	0.122	0	0	CD8+ Cycling (CT103A)
A1BG	0.410809	0.304	0.002	0	0	CD8+ Cycling (CT103A)
CD59	0.410371	0.346	0.083	0	0	CD8+ Cycling (CT103A)
RAPGEF6	0.407959	0.416	0.132	0	0	CD8+ Cycling (CT103A)
AC007952.4	0.406288	0.252	0.026	0	0	CD8+ Cycling (CT103A)
RNF125	0.4048	0.355	0.069	0	0	CD8+ Cycling (CT103A)
HNRNPH2	0.40232	0.413	0.108	0	0	CD8+ Cycling (CT103A)
TSNAX	0.397732	0.386	0.08	0	0	CD8+ Cycling (CT103A)
ARHGAP19	0.394047	0.327	0.062	0	0	CD8+ Cycling (CT103A)
TCTEX1D2	0.393895	0.414	0.107	0	0	CD8+ Cycling (CT103A)
FXYD2	0.39365	0.207	0.019	0	0	CD8+ Cycling (CT103A)
NSF	0.392297	0.318	0.04	0	0	CD8+ Cycling (CT103A)
RPS4X	0.391809	0.999	0.998	0	0	CD8+ Cycling (CT103A)
LINC02273	0.391513	0.396	0.097	0	0	CD8+ Cycling (CT103A)
ADA2	0.390785	0.408	0.107	0	0	CD8+ Cycling (CT103A)
NOP2	0.389785	0.38	0.093	0	0	CD8+ Cycling (CT103A)
TIMM10B	0.380225	0.348	0.051	0	0	CD8+ Cycling (CT103A)
POLA2	0.37435	0.322	0.034	0	0	CD8+ Cycling (CT103A)
ZNF721	0.363306	0.325	0.061	0	0	CD8+ Cycling (CT103A)
AL441992.1	0.361141	0.293	0	0	0	CD8+ Cycling (CT103A)
HECA	0.351439	0.336	0.076	0	0	CD8+ Cycling (CT103A)
PINX1	0.349214	0.268	0	0	0	CD8+ Cycling (CT103A)
MED6	0.348236	0.379	0.096	0	0	CD8+ Cycling (CT103A)
CHD7	0.34527	0.319	0.076	0	0	CD8+ Cycling (CT103A)
SGSM3	0.344737	0.343	0.057	0	0	CD8+ Cycling (CT103A)
LY75	0.340151	0.281	0.039	0	0	CD8+ Cycling (CT103A)
GCSH	0.339156	0.31	0.062	0	0	CD8+ Cycling (CT103A)
PDXP	0.326609	0.345	0.075	0	0	CD8+ Cycling (CT103A)
DDX19B	0.326296	0.312	0.035	0	0	CD8+ Cycling (CT103A)
SLC39A1	0.315562	0.286	0.039	0	0	CD8+ Cycling (CT103A)
CENPS	0.3141	0.291	0.036	0	0	CD8+ Cycling (CT103A)
MXRA7	0.309284	0.287	0.034	0	0	CD8+ Cycling (CT103A)
CCR8	0.307251	0.222	0.028	0	0	CD8+ Cycling (CT103A)
SOGA3	0.305378	0.208	0.002	0	0	CD8+ Cycling (CT103A)
SLC33A1	0.304753	0.238	0.018	0	0	CD8+ Cycling (CT103A)
CLN3	0.304736	0.321	0.063	0	0	CD8+ Cycling (CT103A)
TMEM199	0.303498	0.278	0.026	0	0	CD8+ Cycling (CT103A)
TCAF2	0.303226	0.272	0.042	0	0	CD8+ Cycling (CT103A)
TMED7	0.29324	0.279	0.054	0	0	CD8+ Cycling (CT103A)
MRM2	0.292771	0.319	0.069	0	0	CD8+ Cycling (CT103A)
SLC39A3	0.292021	0.335	0.076	0	0	CD8+ Cycling (CT103A)
INO80B	0.286498	0.261	0.012	0	0	CD8+ Cycling (CT103A)
ZNF410	0.280608	0.31	0.067	0	0	CD8+ Cycling (CT103A)
VPS33A	0.276916	0.267	0.041	0	0	CD8+ Cycling (CT103A)
HDAC8	0.276025	0.253	0.036	0	0	CD8+ Cycling (CT103A)
NBL1	0.274631	0.29	0.055	0	0	CD8+ Cycling (CT103A)
MDP1	0.274422	0.269	0.035	0	0	CD8+ Cycling (CT103A)
BLOC1S5	0.272678	0.275	0.05	0	0	CD8+ Cycling (CT103A)
AC131971.1	0.271793	0.245	0.014	0	0	CD8+ Cycling (CT103A)
KLRC4	0.26844	0.166	0.005	0	0	CD8+ Cycling (CT103A)
SNX15	0.268104	0.221	0.005	0	0	CD8+ Cycling (CT103A)
RNF31	0.262968	0.205	0.008	0	0	CD8+ Cycling (CT103A)
RBM7	0.262503	0.245	0.038	0	0	CD8+ Cycling (CT103A)
AL662797.1	0.259184	0.155	0	0	0	CD8+ Cycling (CT103A)
UBE2W	0.25543	0.241	0.036	0	0	CD8+ Cycling (CT103A)
ST6GALNAC6	0.252113	0.22	0.027	0	0	CD8+ Cycling (CT103A)
AARSD1	0.251686	0.235	0.034	0	0	CD8+ Cycling (CT103A)
SPOUT1	0.234952	0.2	0.003	0	0	CD8+ Cycling (CT103A)
SYNJ2BP	0.221834	0.181	0.01	0	0	CD8+ Cycling (CT103A)
AC015871.1	0.211833	0.183	0	0	0	CD8+ Cycling (CT103A)
GTF2H4	0.203646	0.174	0.012	0	0	CD8+ Cycling (CT103A)
TEN1	0.200183	0.163	0.003	0	0	CD8+ Cycling (CT103A)
NBPF19	0.196992	0.158	0.002	0	0	CD8+ Cycling (CT103A)
NOTCH2NLC	0.196431	0.15	0.004	0	0	CD8+ Cycling (CT103A)
AL138724.1	0.16185	0.129	0	0	0	CD8+ Cycling (CT103A)
AC020915.2	0.152128	0.132	0	0	0	CD8+ Cycling (CT103A)
FO393401.1	0.14717	0.122	0	0	0	CD8+ Cycling (CT103A)
STIMATE	0.195689	0.159	0.01	5.04e-307	3.09e-302	CD8+ Cycling (CT103A)
HNRNPU	0.572722	0.961	0.821	2.94e-306	1.81e-301	CD8+ Cycling (CT103A)
RASA4	0.183446	0.164	0.012	1.02e-304	6.29e-300	CD8+ Cycling (CT103A)
BORCS8	0.219718	0.246	0.043	9.39e-304	5.77e-299	CD8+ Cycling (CT103A)
RPL7	0.508906	0.968	0.907	2.41e-302	1.48e-297	CD8+ Cycling (CT103A)
CLN6	0.360645	0.398	0.121	1.64e-301	1.01e-296	CD8+ Cycling (CT103A)
ABHD14A	0.193842	0.19	0.021	9.51e-301	5.84e-296	CD8+ Cycling (CT103A)
ESYT2	0.41503	0.469	0.166	1.41e-299	8.64e-295	CD8+ Cycling (CT103A)
GLUL	0.567231	0.591	0.272	6.29e-299	3.86e-294	CD8+ Cycling (CT103A)
MAP3K1	0.351745	0.335	0.088	1.92e-298	1.18e-293	CD8+ Cycling (CT103A)
PABPN1	0.539784	0.837	0.572	5.45e-298	3.35e-293	CD8+ Cycling (CT103A)
TUT1	0.178381	0.17	0.015	2.03e-296	1.24e-291	CD8+ Cycling (CT103A)
AP002360.1	0.128008	0.115	0	3.3e-296	2.03e-291	CD8+ Cycling (CT103A)
EIF3B	0.520717	0.644	0.309	6.16e-296	3.78e-291	CD8+ Cycling (CT103A)
PTEN	0.448751	0.524	0.208	5.81e-295	3.57e-290	CD8+ Cycling (CT103A)
DAXX	0.422079	0.553	0.228	3.02e-293	1.86e-288	CD8+ Cycling (CT103A)
TRAT1	0.560313	0.677	0.346	3.46e-292	2.13e-287	CD8+ Cycling (CT103A)
AL138963.4	0.926075	0.485	0.179	5.86e-292	3.6e-287	CD8+ Cycling (CT103A)
NHEJ1	0.212448	0.2	0.026	7.07e-292	4.34e-287	CD8+ Cycling (CT103A)
BATF3	0.622277	0.628	0.308	8.09e-292	4.97e-287	CD8+ Cycling (CT103A)
HDGFL3	0.52286	0.617	0.289	2.14e-291	1.31e-286	CD8+ Cycling (CT103A)
RBM14	0.343213	0.408	0.13	5.21e-291	3.2e-286	CD8+ Cycling (CT103A)
COX15	0.224168	0.23	0.038	9.51e-291	5.84e-286	CD8+ Cycling (CT103A)
PSMA6	0.562598	0.846	0.634	1.32e-290	8.12e-286	CD8+ Cycling (CT103A)
TMEM35B	0.358725	0.468	0.169	4.26e-290	2.62e-285	CD8+ Cycling (CT103A)
AC092821.3	0.150681	0.113	0	4.63e-289	2.85e-284	CD8+ Cycling (CT103A)
LEF1-AS1	0.192749	0.155	0.011	1.17e-288	7.22e-284	CD8+ Cycling (CT103A)
DPYD	0.377257	0.45	0.156	1.78e-288	1.09e-283	CD8+ Cycling (CT103A)
ITGB2-AS1	0.267307	0.256	0.051	6.23e-286	3.83e-281	CD8+ Cycling (CT103A)
SFPQ	0.586457	0.923	0.742	4.54e-284	2.79e-279	CD8+ Cycling (CT103A)
LRRC8C	0.347403	0.374	0.113	1.05e-283	6.42e-279	CD8+ Cycling (CT103A)
OGT	0.489865	0.537	0.222	3.21e-283	1.97e-278	CD8+ Cycling (CT103A)
TSFM	0.25673	0.314	0.079	1.07e-282	6.6e-278	CD8+ Cycling (CT103A)
CBFB	0.546452	0.7	0.38	4.2e-282	2.58e-277	CD8+ Cycling (CT103A)
BOD1L1	0.499654	0.581	0.266	2.07e-281	1.27e-276	CD8+ Cycling (CT103A)
TMEM65	0.404451	0.377	0.118	8.87e-279	5.45e-274	CD8+ Cycling (CT103A)
HNRNPA1P48	0.173012	0.186	0.023	2.72e-277	1.67e-272	CD8+ Cycling (CT103A)
RPS10	0.323327	0.478	0.176	3.98e-277	2.45e-272	CD8+ Cycling (CT103A)
HMGB1	0.505114	0.992	0.984	6.59e-277	4.05e-272	CD8+ Cycling (CT103A)
IL12RB2	0.332579	0.335	0.093	7.71e-277	4.74e-272	CD8+ Cycling (CT103A)
FYB1	0.607282	0.885	0.669	9.98e-274	6.13e-269	CD8+ Cycling (CT103A)
EIF4E3	0.310701	0.356	0.105	3.76e-273	2.31e-268	CD8+ Cycling (CT103A)
PRORP	0.287716	0.3	0.075	4.54e-273	2.79e-268	CD8+ Cycling (CT103A)
ABCD2	0.315247	0.292	0.071	1.22e-272	7.52e-268	CD8+ Cycling (CT103A)
RPP21	0.312974	0.429	0.147	2.49e-272	1.53e-267	CD8+ Cycling (CT103A)
PDS5A	0.490132	0.644	0.312	1.41e-271	8.65e-267	CD8+ Cycling (CT103A)
RBM15B	0.331422	0.415	0.141	3.48e-270	2.14e-265	CD8+ Cycling (CT103A)
PMS2	0.262716	0.29	0.071	1.1e-269	6.79e-265	CD8+ Cycling (CT103A)
SRP19	0.504306	0.698	0.388	1.26e-269	7.76e-265	CD8+ Cycling (CT103A)
BCKDHA	0.279647	0.355	0.106	1.1e-268	6.77e-264	CD8+ Cycling (CT103A)
NFATC3	0.544529	0.679	0.357	1.5e-267	9.2e-263	CD8+ Cycling (CT103A)
RASGRP1	0.508494	0.666	0.345	3.12e-267	1.92e-262	CD8+ Cycling (CT103A)
EIF4B	0.579977	0.806	0.531	5.44e-267	3.34e-262	CD8+ Cycling (CT103A)
STK39	0.384171	0.456	0.171	6.53e-267	4.01e-262	CD8+ Cycling (CT103A)
STAT1	0.752629	0.878	0.598	9.96e-266	6.12e-261	CD8+ Cycling (CT103A)
ERCC5	0.369906	0.43	0.154	1.12e-264	6.91e-260	CD8+ Cycling (CT103A)
DTD1	0.367243	0.45	0.169	1.25e-263	7.65e-259	CD8+ Cycling (CT103A)
AL133415.1	0.473227	0.481	0.18	1.49e-263	9.16e-259	CD8+ Cycling (CT103A)
TAX1BP3	0.254032	0.293	0.074	1.67e-263	1.02e-258	CD8+ Cycling (CT103A)
PTP4A2	0.522493	0.881	0.689	1.46e-262	8.98e-258	CD8+ Cycling (CT103A)
STK24	0.448911	0.615	0.283	1.92e-261	1.18e-256	CD8+ Cycling (CT103A)
DGKA	0.46546	0.57	0.26	2.48e-261	1.53e-256	CD8+ Cycling (CT103A)
TCF7	0.629666	0.312	0.089	8.43e-261	5.18e-256	CD8+ Cycling (CT103A)
DDX6	0.49548	0.659	0.338	2.36e-258	1.45e-253	CD8+ Cycling (CT103A)
ARF3	0.374414	0.487	0.194	4.25e-258	2.61e-253	CD8+ Cycling (CT103A)
GBP5	0.560218	0.819	0.499	1.95e-256	1.2e-251	CD8+ Cycling (CT103A)
MYH9	0.601546	0.915	0.759	6.86e-256	4.21e-251	CD8+ Cycling (CT103A)
CDKN1B	0.445886	0.562	0.256	1.27e-255	7.78e-251	CD8+ Cycling (CT103A)
GET1	0.1956	0.215	0.039	1.76e-255	1.08e-250	CD8+ Cycling (CT103A)
MAP2K2	0.453683	0.705	0.382	4.69e-255	2.88e-250	CD8+ Cycling (CT103A)
HDGF	0.533229	0.703	0.395	1.34e-253	8.25e-249	CD8+ Cycling (CT103A)
MAML1	0.263164	0.3	0.08	3.04e-253	1.87e-248	CD8+ Cycling (CT103A)
EEF2	0.458636	0.992	0.956	4.96e-253	3.05e-248	CD8+ Cycling (CT103A)
PIK3R2	0.121704	0.1	0	4e-252	2.46e-247	CD8+ Cycling (CT103A)
SON	0.498079	0.9	0.76	1.3e-251	8.01e-247	CD8+ Cycling (CT103A)
CDR2	0.310874	0.371	0.121	3.58e-251	2.2e-246	CD8+ Cycling (CT103A)
CPNE1	0.420645	0.597	0.288	7.75e-251	4.76e-246	CD8+ Cycling (CT103A)
STT3B	0.536073	0.678	0.365	2.87e-250	1.77e-245	CD8+ Cycling (CT103A)
FLCN	0.159747	0.153	0.015	1.17e-249	7.19e-245	CD8+ Cycling (CT103A)
TNFSF10	0.651998	0.765	0.479	2.1e-249	1.29e-244	CD8+ Cycling (CT103A)
KLF13	0.418754	0.614	0.295	2.43e-249	1.5e-244	CD8+ Cycling (CT103A)
CD27	0.471386	0.618	0.297	1.07e-248	6.58e-244	CD8+ Cycling (CT103A)
TNFSF8	0.311996	0.313	0.088	4.95e-248	3.04e-243	CD8+ Cycling (CT103A)
LY9	0.210756	0.168	0.022	1.15e-247	7.09e-243	CD8+ Cycling (CT103A)
HSPA13	0.350472	0.395	0.139	8.31e-247	5.1e-242	CD8+ Cycling (CT103A)
CYLD	0.516041	0.687	0.377	8.75e-247	5.38e-242	CD8+ Cycling (CT103A)
VOPP1	0.365756	0.46	0.182	4.96e-246	3.05e-241	CD8+ Cycling (CT103A)
PPP1R14B	0.496589	0.674	0.366	5.76e-246	3.54e-241	CD8+ Cycling (CT103A)
FMC1	0.244459	0.305	0.086	1.31e-245	8.07e-241	CD8+ Cycling (CT103A)
TSIX	0.128368	0.11	0.003	1.84e-245	1.13e-240	CD8+ Cycling (CT103A)
TSPAN33	0.186416	0.164	0.02	5.08e-245	3.12e-240	CD8+ Cycling (CT103A)
SEPTIN6	0.490024	0.926	0.806	8.8e-245	5.41e-240	CD8+ Cycling (CT103A)
CPOX	0.399908	0.521	0.221	9.26e-245	5.69e-240	CD8+ Cycling (CT103A)
HMGCS1	0.603078	0.665	0.376	2.61e-241	1.6e-236	CD8+ Cycling (CT103A)
F11R	0.159321	0.152	0.016	3.68e-241	2.26e-236	CD8+ Cycling (CT103A)
ZNRF2	0.211875	0.227	0.047	9e-241	5.53e-236	CD8+ Cycling (CT103A)
LFNG	0.30182	0.362	0.119	9.02e-241	5.54e-236	CD8+ Cycling (CT103A)
MSTO1	0.22034	0.224	0.046	1.79e-240	1.1e-235	CD8+ Cycling (CT103A)
TXNIP	0.606454	0.681	0.386	9.64e-240	5.92e-235	CD8+ Cycling (CT103A)
AKT3	0.296838	0.286	0.078	1.16e-239	7.1e-235	CD8+ Cycling (CT103A)
PAM16	0.290107	0.359	0.119	3.64e-239	2.24e-234	CD8+ Cycling (CT103A)
SUN2	0.521839	0.702	0.401	4.14e-239	2.55e-234	CD8+ Cycling (CT103A)
TMEM123	0.557622	0.84	0.622	5.96e-238	3.66e-233	CD8+ Cycling (CT103A)
HCLS1	0.471921	0.917	0.779	1.45e-235	8.94e-231	CD8+ Cycling (CT103A)
PRKX	0.462658	0.603	0.304	1.9e-235	1.16e-230	CD8+ Cycling (CT103A)
GLG1	0.462103	0.645	0.338	1.48e-234	9.11e-230	CD8+ Cycling (CT103A)
SPINDOC	0.232129	0.279	0.074	2.58e-234	1.58e-229	CD8+ Cycling (CT103A)
CCNY	0.243209	0.344	0.109	7.93e-234	4.87e-229	CD8+ Cycling (CT103A)
MTMR1	0.248599	0.256	0.062	2.5e-233	1.54e-228	CD8+ Cycling (CT103A)
MSH5	0.205218	0.216	0.044	1.49e-232	9.13e-228	CD8+ Cycling (CT103A)
RPL7A	0.314356	0.998	0.994	3.56e-232	2.19e-227	CD8+ Cycling (CT103A)
DGKZ	0.372331	0.543	0.247	4.08e-232	2.51e-227	CD8+ Cycling (CT103A)
AP1S2	0.345403	0.485	0.204	1.49e-231	9.13e-227	CD8+ Cycling (CT103A)
LTB	0.577655	0.995	0.939	1.92e-231	1.18e-226	CD8+ Cycling (CT103A)
C11orf98	0.260674	0.317	0.096	8.48e-231	5.21e-226	CD8+ Cycling (CT103A)
STT3A	0.409304	0.578	0.281	2.51e-230	1.54e-225	CD8+ Cycling (CT103A)
SYNC	0.379481	0.526	0.232	4.14e-230	2.54e-225	CD8+ Cycling (CT103A)
SIAH2	0.303411	0.422	0.161	1.22e-228	7.47e-224	CD8+ Cycling (CT103A)
CLN5	0.15971	0.152	0.019	2.46e-228	1.51e-223	CD8+ Cycling (CT103A)
PLCG1	0.375765	0.488	0.207	4.81e-228	2.95e-223	CD8+ Cycling (CT103A)
RALGDS	0.249855	0.297	0.085	9.04e-228	5.55e-223	CD8+ Cycling (CT103A)
BORCS7	0.230515	0.259	0.067	2.37e-227	1.45e-222	CD8+ Cycling (CT103A)
AIF1	0.484709	0.649	0.354	6.71e-227	4.12e-222	CD8+ Cycling (CT103A)
HLA-DRB1	0.498078	0.946	0.726	8.22e-227	5.05e-222	CD8+ Cycling (CT103A)
IPO4	0.15261	0.136	0.013	9.67e-227	5.94e-222	CD8+ Cycling (CT103A)
LINC02446	0.538127	0.602	0.299	2.58e-226	1.58e-221	CD8+ Cycling (CT103A)
SH3GLB2	0.332887	0.488	0.204	4.01e-226	2.47e-221	CD8+ Cycling (CT103A)
FDX2	0.157722	0.147	0.017	8.62e-226	5.3e-221	CD8+ Cycling (CT103A)
UTRN	0.412348	0.493	0.216	1.12e-225	6.89e-221	CD8+ Cycling (CT103A)
ZNF585A	0.173398	0.167	0.025	1.69e-225	1.04e-220	CD8+ Cycling (CT103A)
SESN3	0.374672	0.261	0.07	1.98e-225	1.22e-220	CD8+ Cycling (CT103A)
NCAPD2	0.477308	0.627	0.343	1.06e-224	6.52e-220	CD8+ Cycling (CT103A)
ZNF217	0.394414	0.461	0.193	1.36e-224	8.38e-220	CD8+ Cycling (CT103A)
CLPTM1L	0.301348	0.436	0.168	2.01e-224	1.23e-219	CD8+ Cycling (CT103A)
WDFY1	0.232024	0.22	0.048	8.36e-224	5.13e-219	CD8+ Cycling (CT103A)
CAPNS1	0.430566	0.783	0.507	2.55e-223	1.57e-218	CD8+ Cycling (CT103A)
TMEM189	0.252145	0.359	0.121	4.03e-223	2.48e-218	CD8+ Cycling (CT103A)
ANAPC10	0.233545	0.257	0.067	6e-223	3.69e-218	CD8+ Cycling (CT103A)
LGALS9	0.357476	0.337	0.114	3.74e-222	2.3e-217	CD8+ Cycling (CT103A)
PRKCB	0.420008	0.592	0.296	4.45e-222	2.74e-217	CD8+ Cycling (CT103A)
PLEC	0.408917	0.489	0.21	5.94e-222	3.65e-217	CD8+ Cycling (CT103A)
BRD7	0.447761	0.664	0.371	7.84e-222	4.82e-217	CD8+ Cycling (CT103A)
ELK4	0.331664	0.368	0.131	8.01e-222	4.92e-217	CD8+ Cycling (CT103A)
PHKG2	0.212687	0.267	0.072	1.62e-221	9.96e-217	CD8+ Cycling (CT103A)
CSNK1G2	0.358304	0.545	0.254	2.13e-221	1.31e-216	CD8+ Cycling (CT103A)
CLK1	0.300993	0.369	0.13	3.15e-221	1.94e-216	CD8+ Cycling (CT103A)
WDR45	0.263958	0.349	0.117	8.5e-221	5.22e-216	CD8+ Cycling (CT103A)
EEF1AKMT4	0.131494	0.129	0.012	1.23e-220	7.54e-216	CD8+ Cycling (CT103A)
GBP4	0.451406	0.579	0.284	3e-220	1.84e-215	CD8+ Cycling (CT103A)
C7orf25	0.121313	0.106	0.005	8.15e-220	5.01e-215	CD8+ Cycling (CT103A)
TRIM34	0.12177	0.108	0.005	1.04e-219	6.39e-215	CD8+ Cycling (CT103A)
GTF2I	0.371437	0.449	0.187	2.71e-219	1.67e-214	CD8+ Cycling (CT103A)
SMARCD2	0.302498	0.496	0.212	1.43e-218	8.81e-214	CD8+ Cycling (CT103A)
GBP2	0.508839	0.785	0.53	5.77e-218	3.55e-213	CD8+ Cycling (CT103A)
ATM	0.407607	0.501	0.222	3.07e-217	1.89e-212	CD8+ Cycling (CT103A)
MFHAS1	0.319367	0.452	0.185	8.81e-217	5.41e-212	CD8+ Cycling (CT103A)
PRC1	0.475273	0.466	0.212	1.41e-215	8.66e-211	CD8+ Cycling (CT103A)
GLCCI1	0.225522	0.261	0.07	1.95e-215	1.2e-210	CD8+ Cycling (CT103A)
CYTH1	0.452458	0.638	0.339	6.18e-215	3.8e-210	CD8+ Cycling (CT103A)
SMC1A	0.554879	0.777	0.531	6.62e-215	4.07e-210	CD8+ Cycling (CT103A)
PITPNA	0.281029	0.35	0.122	9.27e-215	5.69e-210	CD8+ Cycling (CT103A)
RMND5A	0.246449	0.298	0.091	2.19e-214	1.35e-209	CD8+ Cycling (CT103A)
PLCL2	0.266874	0.287	0.085	1.08e-213	6.64e-209	CD8+ Cycling (CT103A)
HDHD2	0.20731	0.269	0.074	7.17e-213	4.4e-208	CD8+ Cycling (CT103A)
TRAPPC10	0.301836	0.346	0.12	1.49e-212	9.16e-208	CD8+ Cycling (CT103A)
DUS1L	0.298706	0.449	0.183	2.77e-212	1.7e-207	CD8+ Cycling (CT103A)
ITK	0.390684	0.552	0.265	4.39e-212	2.7e-207	CD8+ Cycling (CT103A)
TRERF1	0.265305	0.306	0.097	8.38e-212	5.15e-207	CD8+ Cycling (CT103A)
IQGAP1	0.507847	0.845	0.613	2.94e-211	1.81e-206	CD8+ Cycling (CT103A)
MACF1	0.543304	0.731	0.454	5.62e-211	3.45e-206	CD8+ Cycling (CT103A)
ACAA2	0.392796	0.606	0.318	7.82e-211	4.8e-206	CD8+ Cycling (CT103A)
TC2N	0.4099	0.535	0.253	8.15e-211	5.01e-206	CD8+ Cycling (CT103A)
UBTF	0.439809	0.649	0.364	3.89e-210	2.39e-205	CD8+ Cycling (CT103A)
MPRIP	0.344807	0.508	0.234	8.24e-209	5.07e-204	CD8+ Cycling (CT103A)
MTAP	0.264976	0.288	0.088	1.94e-207	1.19e-202	CD8+ Cycling (CT103A)
ZNF626	0.117454	0.108	0.007	3.41e-207	2.1e-202	CD8+ Cycling (CT103A)
IGSF9B	0.190467	0.164	0.027	4.24e-206	2.61e-201	CD8+ Cycling (CT103A)
CAB39	0.430844	0.622	0.328	3.62e-205	2.22e-200	CD8+ Cycling (CT103A)
COL6A2	0.257789	0.158	0.025	3.98e-204	2.44e-199	CD8+ Cycling (CT103A)
FAM102A	0.310921	0.358	0.129	4.3e-204	2.64e-199	CD8+ Cycling (CT103A)
AGFG1	0.305885	0.371	0.139	4.69e-204	2.88e-199	CD8+ Cycling (CT103A)
TIGAR	0.202999	0.205	0.046	1.97e-203	1.21e-198	CD8+ Cycling (CT103A)
TMSB4X	0.268854	1	1	2.96e-203	1.82e-198	CD8+ Cycling (CT103A)
RRAS	0.183688	0.231	0.058	1.89e-202	1.16e-197	CD8+ Cycling (CT103A)
PSMC1	0.376239	0.583	0.296	4.94e-202	3.04e-197	CD8+ Cycling (CT103A)
ANK3	0.309228	0.215	0.052	8.66e-202	5.32e-197	CD8+ Cycling (CT103A)
ZNF544	0.198056	0.247	0.067	2.92e-201	1.8e-196	CD8+ Cycling (CT103A)
OTUD5	0.227529	0.308	0.1	7.54e-201	4.63e-196	CD8+ Cycling (CT103A)
SAP30L	0.229626	0.299	0.095	5.49e-200	3.37e-195	CD8+ Cycling (CT103A)
HLA-DOA	0.192414	0.212	0.05	8.18e-200	5.02e-195	CD8+ Cycling (CT103A)
CCR7	0.548359	0.448	0.209	9.1e-200	5.59e-195	CD8+ Cycling (CT103A)
TP53BP2	0.222624	0.261	0.075	1.13e-199	6.96e-195	CD8+ Cycling (CT103A)
SLC35F3	0.334574	0.331	0.118	1.87e-199	1.15e-194	CD8+ Cycling (CT103A)
COA8	0.25341	0.356	0.131	2.17e-199	1.33e-194	CD8+ Cycling (CT103A)
SLC35A1	0.155382	0.139	0.019	2.51e-199	1.54e-194	CD8+ Cycling (CT103A)
APP	0.245532	0.235	0.061	2.74e-199	1.68e-194	CD8+ Cycling (CT103A)
MBP	0.44501	0.753	0.497	9.57e-199	5.88e-194	CD8+ Cycling (CT103A)
SMAP2	0.426872	0.728	0.445	1.85e-198	1.14e-193	CD8+ Cycling (CT103A)
NFX1	0.292131	0.349	0.127	1.09e-197	6.72e-193	CD8+ Cycling (CT103A)
SAMHD1	0.492055	0.763	0.495	1.69e-197	1.04e-192	CD8+ Cycling (CT103A)
UBALD2	0.253242	0.737	0.42	6.62e-197	4.07e-192	CD8+ Cycling (CT103A)
AIDA	0.35414	0.422	0.177	7.82e-197	4.8e-192	CD8+ Cycling (CT103A)
HRH2	0.239424	0.213	0.052	9.84e-196	6.05e-191	CD8+ Cycling (CT103A)
DDX5	0.454045	0.957	0.824	1.68e-195	1.03e-190	CD8+ Cycling (CT103A)
UBQLN2	0.307357	0.428	0.176	1.86e-195	1.14e-190	CD8+ Cycling (CT103A)
ZNF683	0.293444	0.195	0.042	2.46e-195	1.51e-190	CD8+ Cycling (CT103A)
WEE1	0.245971	0.298	0.097	3.33e-195	2.05e-190	CD8+ Cycling (CT103A)
LRRC23	0.141226	0.153	0.024	3.86e-195	2.37e-190	CD8+ Cycling (CT103A)
S1PR1	0.439001	0.659	0.382	8.62e-195	5.3e-190	CD8+ Cycling (CT103A)
STAU2	0.242978	0.333	0.117	1.37e-194	8.45e-190	CD8+ Cycling (CT103A)
ARF6	0.435046	0.84	0.625	2.88e-194	1.77e-189	CD8+ Cycling (CT103A)
RRP36	0.320551	0.542	0.262	5.61e-194	3.44e-189	CD8+ Cycling (CT103A)
PECAM1	0.325516	0.424	0.176	7.27e-194	4.47e-189	CD8+ Cycling (CT103A)
SLC35A3	0.168582	0.165	0.03	1.01e-193	6.21e-189	CD8+ Cycling (CT103A)
TTN	0.312809	0.218	0.055	3.02e-193	1.85e-188	CD8+ Cycling (CT103A)
JMJD7	0.112437	0.104	0.007	4.29e-193	2.64e-188	CD8+ Cycling (CT103A)
SPEN	0.344582	0.475	0.214	4.99e-193	3.07e-188	CD8+ Cycling (CT103A)
C18orf32	0.255302	0.43	0.179	6.87e-193	4.22e-188	CD8+ Cycling (CT103A)
LARP4B	0.316259	0.4	0.162	1.35e-192	8.27e-188	CD8+ Cycling (CT103A)
SEMA4D	0.358904	0.548	0.271	2.73e-192	1.68e-187	CD8+ Cycling (CT103A)
ARL8A	0.252289	0.414	0.167	8.23e-192	5.06e-187	CD8+ Cycling (CT103A)
TAB2	0.405749	0.55	0.278	3.34e-191	2.05e-186	CD8+ Cycling (CT103A)
PRRC2B	0.377801	0.576	0.294	9.64e-191	5.92e-186	CD8+ Cycling (CT103A)
SPTAN1	0.424522	0.648	0.367	1.12e-190	6.9e-186	CD8+ Cycling (CT103A)
VARS2	0.133429	0.126	0.015	1.15e-190	7.07e-186	CD8+ Cycling (CT103A)
QKI	0.277135	0.35	0.13	1.33e-190	8.16e-186	CD8+ Cycling (CT103A)
TGFB1	0.433292	0.848	0.649	2.47e-190	1.52e-185	CD8+ Cycling (CT103A)
ADORA2A	0.139414	0.153	0.025	2.82e-190	1.73e-185	CD8+ Cycling (CT103A)
MED13L	0.236691	0.281	0.089	5.32e-190	3.27e-185	CD8+ Cycling (CT103A)
KRIT1	0.263198	0.325	0.116	7.11e-190	4.37e-185	CD8+ Cycling (CT103A)
MAPK9	0.246835	0.329	0.118	1.11e-189	6.84e-185	CD8+ Cycling (CT103A)
RPS2	0.31873	0.999	0.997	2.88e-189	1.77e-184	CD8+ Cycling (CT103A)
MYB	0.345936	0.366	0.147	9.02e-189	5.54e-184	CD8+ Cycling (CT103A)
ZNF91	0.216773	0.247	0.071	5.47e-187	3.36e-182	CD8+ Cycling (CT103A)
SLFN5	0.470846	0.63	0.354	5.63e-187	3.46e-182	CD8+ Cycling (CT103A)
FKBP5	0.349652	0.497	0.236	2.45e-186	1.5e-181	CD8+ Cycling (CT103A)
GNG10	0.344476	0.556	0.284	1.16e-185	7.1e-181	CD8+ Cycling (CT103A)
HNRNPH1	0.443232	0.721	0.451	1.51e-185	9.25e-181	CD8+ Cycling (CT103A)
ISG20	0.389958	0.706	0.411	4.46e-185	2.74e-180	CD8+ Cycling (CT103A)
SEC24D	0.276406	0.347	0.131	5.2e-185	3.19e-180	CD8+ Cycling (CT103A)
EPS15	0.322485	0.454	0.202	1.61e-184	9.87e-180	CD8+ Cycling (CT103A)
MYO9B	0.317936	0.486	0.223	1.72e-184	1.06e-179	CD8+ Cycling (CT103A)
SPECC1L	0.206554	0.21	0.052	5.85e-184	3.6e-179	CD8+ Cycling (CT103A)
RFLNB	0.340612	0.542	0.273	6.75e-184	4.15e-179	CD8+ Cycling (CT103A)
CNOT11	0.288075	0.46	0.204	1.71e-183	1.05e-178	CD8+ Cycling (CT103A)
ZNF655	0.319812	0.516	0.248	1.75e-183	1.08e-178	CD8+ Cycling (CT103A)
ADD1	0.374436	0.635	0.35	2.07e-183	1.27e-178	CD8+ Cycling (CT103A)
COPE	0.409477	0.86	0.723	2.64e-183	1.62e-178	CD8+ Cycling (CT103A)
MB21D2	0.197858	0.213	0.054	3.18e-183	1.95e-178	CD8+ Cycling (CT103A)
DDHD1	0.383151	0.466	0.217	8.54e-183	5.25e-178	CD8+ Cycling (CT103A)
COPB2	0.37469	0.607	0.327	1.13e-182	6.96e-178	CD8+ Cycling (CT103A)
VPS33B	0.11762	0.103	0.008	1.13e-182	6.97e-178	CD8+ Cycling (CT103A)
NDST2	0.168642	0.166	0.032	1.22e-182	7.5e-178	CD8+ Cycling (CT103A)
CCPG1	0.176282	0.197	0.047	1.38e-182	8.51e-178	CD8+ Cycling (CT103A)
FOXO1	0.21099	0.252	0.075	1.88e-182	1.15e-177	CD8+ Cycling (CT103A)
ARL6IP4	0.403707	0.868	0.737	2.08e-182	1.28e-177	CD8+ Cycling (CT103A)
WDR92	0.110483	0.115	0.012	2.18e-182	1.34e-177	CD8+ Cycling (CT103A)
SPNS1	0.183098	0.226	0.061	2.6e-182	1.59e-177	CD8+ Cycling (CT103A)
TIAM1	0.198031	0.217	0.056	8.96e-182	5.5e-177	CD8+ Cycling (CT103A)
HINT2	0.380461	0.683	0.426	2.61e-181	1.6e-176	CD8+ Cycling (CT103A)
SPATA13	0.253013	0.3	0.104	4.66e-181	2.86e-176	CD8+ Cycling (CT103A)
PDE4DIP	0.261784	0.348	0.132	1.51e-180	9.3e-176	CD8+ Cycling (CT103A)
EWSR1	0.412202	0.884	0.698	2.5e-180	1.53e-175	CD8+ Cycling (CT103A)
IL10RB	0.22327	0.338	0.125	2.98e-180	1.83e-175	CD8+ Cycling (CT103A)
SMARCE1	0.392982	0.657	0.385	5.1e-180	3.13e-175	CD8+ Cycling (CT103A)
RAVER1	0.231728	0.39	0.156	6.88e-180	4.23e-175	CD8+ Cycling (CT103A)
SMG1	0.359839	0.515	0.256	1.48e-179	9.11e-175	CD8+ Cycling (CT103A)
DNM2	0.331064	0.594	0.31	1.56e-179	9.59e-175	CD8+ Cycling (CT103A)
ATF7	0.191941	0.249	0.075	1.6e-179	9.83e-175	CD8+ Cycling (CT103A)
UBE2Q1	0.252746	0.38	0.154	1.92e-179	1.18e-174	CD8+ Cycling (CT103A)
MKRN1	0.296204	0.446	0.202	4.26e-179	2.62e-174	CD8+ Cycling (CT103A)
HELB	0.243675	0.277	0.09	5.04e-179	3.09e-174	CD8+ Cycling (CT103A)
PTPRC	0.414465	0.955	0.881	5.5e-179	3.38e-174	CD8+ Cycling (CT103A)
TJP2	0.124365	0.122	0.015	2.51e-178	1.54e-173	CD8+ Cycling (CT103A)
SPPL3	0.212712	0.265	0.083	2.94e-178	1.81e-173	CD8+ Cycling (CT103A)
PPFIBP1	0.279279	0.227	0.065	3.68e-178	2.26e-173	CD8+ Cycling (CT103A)
CUL3	0.291173	0.455	0.205	4.23e-178	2.6e-173	CD8+ Cycling (CT103A)
KDM5C	0.245371	0.305	0.107	8.16e-178	5.01e-173	CD8+ Cycling (CT103A)
SRCAP	0.212243	0.215	0.057	1.67e-177	1.03e-172	CD8+ Cycling (CT103A)
IL6ST	0.264384	0.251	0.077	3.76e-177	2.31e-172	CD8+ Cycling (CT103A)
P2RY8	0.340101	0.554	0.285	2.95e-176	1.81e-171	CD8+ Cycling (CT103A)
SMARCA2	0.405318	0.574	0.31	1.11e-175	6.85e-171	CD8+ Cycling (CT103A)
EXOSC6	0.244807	0.362	0.141	1.98e-175	1.21e-170	CD8+ Cycling (CT103A)
RESF1	0.409942	0.585	0.317	2.59e-175	1.59e-170	CD8+ Cycling (CT103A)
LST1	0.356804	0.495	0.242	3.43e-175	2.11e-170	CD8+ Cycling (CT103A)
ECI1	0.292638	0.518	0.257	3.6e-175	2.21e-170	CD8+ Cycling (CT103A)
ZNFX1	0.291017	0.387	0.161	4.63e-175	2.84e-170	CD8+ Cycling (CT103A)
TNKS2	0.276116	0.387	0.16	2.52e-174	1.55e-169	CD8+ Cycling (CT103A)
WRNIP1	0.216441	0.375	0.149	5.14e-174	3.16e-169	CD8+ Cycling (CT103A)
BMP2K	0.197278	0.207	0.054	6.35e-174	3.9e-169	CD8+ Cycling (CT103A)
PCBP1-AS1	0.258581	0.344	0.134	1.15e-173	7.08e-169	CD8+ Cycling (CT103A)
RBBP4	0.430156	0.821	0.623	1.85e-173	1.14e-168	CD8+ Cycling (CT103A)
NAP1L4	0.4334	0.851	0.665	1.93e-173	1.19e-168	CD8+ Cycling (CT103A)
IL16	0.415157	0.686	0.408	2.17e-173	1.33e-168	CD8+ Cycling (CT103A)
RCC2	0.315273	0.497	0.24	2.88e-173	1.77e-168	CD8+ Cycling (CT103A)
DNAJB9	0.230989	0.295	0.103	3.42e-173	2.1e-168	CD8+ Cycling (CT103A)
AKAP13	0.373707	0.612	0.342	4.2e-173	2.58e-168	CD8+ Cycling (CT103A)
ZFPM1	0.148713	0.175	0.038	1.01e-172	6.21e-168	CD8+ Cycling (CT103A)
PARP4	0.295113	0.394	0.167	1.88e-172	1.16e-167	CD8+ Cycling (CT103A)
GSK3A	0.244735	0.402	0.168	4.32e-172	2.65e-167	CD8+ Cycling (CT103A)
PSMD9	0.345909	0.637	0.368	7.93e-172	4.88e-167	CD8+ Cycling (CT103A)
RAD50	0.324742	0.494	0.241	1.01e-171	6.23e-167	CD8+ Cycling (CT103A)
HERC2	0.24593	0.315	0.117	2.07e-171	1.27e-166	CD8+ Cycling (CT103A)
CANX	0.486418	0.889	0.706	1.23e-170	7.54e-166	CD8+ Cycling (CT103A)
CASP3	0.40159	0.629	0.359	1.39e-170	8.55e-166	CD8+ Cycling (CT103A)
CDK2AP1	0.220098	0.343	0.131	1.72e-170	1.05e-165	CD8+ Cycling (CT103A)
MAML2	0.243069	0.236	0.071	1.88e-170	1.16e-165	CD8+ Cycling (CT103A)
NUP62	0.305796	0.538	0.273	3.59e-170	2.21e-165	CD8+ Cycling (CT103A)
SIK3	0.197744	0.211	0.058	1.35e-169	8.3e-165	CD8+ Cycling (CT103A)
CHMP3	0.217492	0.313	0.115	2.07e-169	1.27e-164	CD8+ Cycling (CT103A)
ZNF598	0.216166	0.296	0.104	1.06e-168	6.53e-164	CD8+ Cycling (CT103A)
LBH	0.311089	0.561	0.288	1.08e-168	6.61e-164	CD8+ Cycling (CT103A)
PIK3R5	0.186149	0.257	0.081	1.57e-168	9.66e-164	CD8+ Cycling (CT103A)
ZNF460	0.192545	0.229	0.067	1.93e-168	1.19e-163	CD8+ Cycling (CT103A)
GALT	0.220977	0.295	0.105	4.24e-168	2.61e-163	CD8+ Cycling (CT103A)
CRYBG3	0.159877	0.16	0.033	4.73e-168	2.9e-163	CD8+ Cycling (CT103A)
RARA	0.209576	0.299	0.106	6.04e-168	3.71e-163	CD8+ Cycling (CT103A)
MTHFS	0.255866	0.425	0.189	1.13e-167	6.92e-163	CD8+ Cycling (CT103A)
SNTB1	0.216741	0.264	0.087	1.61e-167	9.91e-163	CD8+ Cycling (CT103A)
RPS6KA3	0.308872	0.464	0.22	3.45e-167	2.12e-162	CD8+ Cycling (CT103A)
PRR5	0.145769	0.148	0.028	4.55e-167	2.8e-162	CD8+ Cycling (CT103A)
CBLB	0.341042	0.472	0.226	8.3e-167	5.1e-162	CD8+ Cycling (CT103A)
SYS1	0.173442	0.208	0.056	1.53e-166	9.37e-162	CD8+ Cycling (CT103A)
TFDP1	0.400562	0.675	0.416	2.49e-166	1.53e-161	CD8+ Cycling (CT103A)
RUNX2	0.247047	0.295	0.106	2.91e-166	1.79e-161	CD8+ Cycling (CT103A)
TTC9	0.201166	0.236	0.071	3.88e-166	2.38e-161	CD8+ Cycling (CT103A)
CD28	0.32647	0.481	0.236	1e-165	6.15e-161	CD8+ Cycling (CT103A)
FCMR	0.253667	0.28	0.098	5.8e-165	3.57e-160	CD8+ Cycling (CT103A)
GRK3	0.246488	0.238	0.074	5.98e-165	3.67e-160	CD8+ Cycling (CT103A)
NONO	0.411102	0.846	0.665	9.71e-165	5.97e-160	CD8+ Cycling (CT103A)
RIOX2	0.326077	0.453	0.214	1.11e-164	6.83e-160	CD8+ Cycling (CT103A)
GNA13	0.294822	0.457	0.214	1.9e-164	1.17e-159	CD8+ Cycling (CT103A)
MGAT4A	0.305842	0.469	0.226	2.29e-164	1.41e-159	CD8+ Cycling (CT103A)
MGAT4B	0.208561	0.311	0.115	2.96e-164	1.82e-159	CD8+ Cycling (CT103A)
EVL	0.381994	0.932	0.833	3.19e-164	1.96e-159	CD8+ Cycling (CT103A)
URI1	0.325802	0.525	0.265	4.5e-164	2.76e-159	CD8+ Cycling (CT103A)
PIK3CD	0.352696	0.602	0.336	4.93e-164	3.03e-159	CD8+ Cycling (CT103A)
CASP2	0.262592	0.417	0.187	5.42e-164	3.33e-159	CD8+ Cycling (CT103A)
ATF7IP	0.345076	0.457	0.218	6.07e-164	3.73e-159	CD8+ Cycling (CT103A)
UMAD1	0.177212	0.184	0.046	8.29e-164	5.09e-159	CD8+ Cycling (CT103A)
STAT5B	0.245069	0.362	0.148	1.16e-163	7.16e-159	CD8+ Cycling (CT103A)
STK10	0.371879	0.671	0.397	1.88e-163	1.16e-158	CD8+ Cycling (CT103A)
TXK	0.19945	0.223	0.065	2.17e-163	1.33e-158	CD8+ Cycling (CT103A)
NCK2	0.238542	0.328	0.127	2.61e-163	1.6e-158	CD8+ Cycling (CT103A)
SYNE3	0.26997	0.368	0.154	3.4e-163	2.09e-158	CD8+ Cycling (CT103A)
TIPARP	0.283041	0.356	0.146	6.62e-163	4.07e-158	CD8+ Cycling (CT103A)
ZNF512	0.176196	0.2	0.053	7.13e-163	4.38e-158	CD8+ Cycling (CT103A)
DTX2	0.148019	0.198	0.052	8.08e-163	4.97e-158	CD8+ Cycling (CT103A)
EPB41	0.355713	0.545	0.289	1.01e-162	6.2e-158	CD8+ Cycling (CT103A)
FYN	0.312658	0.52	0.263	1.6e-162	9.82e-158	CD8+ Cycling (CT103A)
CCM2	0.382551	0.695	0.44	1.78e-162	1.09e-157	CD8+ Cycling (CT103A)
DCAF8	0.238634	0.315	0.12	1.82e-162	1.12e-157	CD8+ Cycling (CT103A)
KAT6A	0.264997	0.376	0.159	2.12e-162	1.3e-157	CD8+ Cycling (CT103A)
GRK6	0.333946	0.59	0.326	4.32e-162	2.66e-157	CD8+ Cycling (CT103A)
ALOX5AP	0.488394	0.865	0.719	6e-162	3.69e-157	CD8+ Cycling (CT103A)
DYRK1A	0.225933	0.278	0.098	7.49e-162	4.6e-157	CD8+ Cycling (CT103A)
EGLN1	0.186642	0.268	0.09	1.31e-161	8.05e-157	CD8+ Cycling (CT103A)
FBXL3	0.185211	0.272	0.093	6.21e-161	3.81e-156	CD8+ Cycling (CT103A)
SEC22B	0.288679	0.5	0.249	9.1e-161	5.59e-156	CD8+ Cycling (CT103A)
DDX3X	0.379759	0.612	0.347	1.31e-160	8.03e-156	CD8+ Cycling (CT103A)
POM121	0.249909	0.386	0.166	1.33e-160	8.17e-156	CD8+ Cycling (CT103A)
PHGDH	0.421893	0.544	0.306	1.6e-160	9.84e-156	CD8+ Cycling (CT103A)
RRN3	0.229005	0.31	0.117	1.86e-160	1.15e-155	CD8+ Cycling (CT103A)
IKZF1	0.424698	0.835	0.635	1.9e-160	1.16e-155	CD8+ Cycling (CT103A)
STX16	0.310248	0.393	0.175	2.14e-160	1.31e-155	CD8+ Cycling (CT103A)
MDFIC	0.341003	0.552	0.294	2.42e-160	1.49e-155	CD8+ Cycling (CT103A)
NPHP3	0.140319	0.122	0.019	3.63e-160	2.23e-155	CD8+ Cycling (CT103A)
ITPKB	0.180638	0.192	0.05	4.27e-160	2.62e-155	CD8+ Cycling (CT103A)
YTHDF1	0.193443	0.26	0.087	4.33e-160	2.66e-155	CD8+ Cycling (CT103A)
WBP1	0.2864	0.457	0.221	5.42e-160	3.33e-155	CD8+ Cycling (CT103A)
ZBTB11	0.228373	0.307	0.115	5.5e-160	3.38e-155	CD8+ Cycling (CT103A)
TERF2	0.211157	0.301	0.111	8.33e-160	5.12e-155	CD8+ Cycling (CT103A)
SKP1	0.397578	0.872	0.753	8.74e-160	5.37e-155	CD8+ Cycling (CT103A)
RSRP1	0.350615	0.645	0.371	1.13e-159	6.96e-155	CD8+ Cycling (CT103A)
PARP8	0.269755	0.385	0.164	1.28e-159	7.88e-155	CD8+ Cycling (CT103A)
CBWD1	0.209244	0.25	0.083	1.55e-159	9.53e-155	CD8+ Cycling (CT103A)
PAG1	0.356452	0.566	0.305	1.65e-159	1.01e-154	CD8+ Cycling (CT103A)
DYRK2	0.192743	0.244	0.078	1.86e-159	1.14e-154	CD8+ Cycling (CT103A)
PPP1R35	0.287116	0.616	0.345	7.2e-159	4.43e-154	CD8+ Cycling (CT103A)
KDM1A	0.263258	0.434	0.199	1.1e-158	6.79e-154	CD8+ Cycling (CT103A)
NFKB1	0.318579	0.505	0.253	1.31e-158	8.04e-154	CD8+ Cycling (CT103A)
PPP6R1	0.325889	0.632	0.362	1.49e-158	9.17e-154	CD8+ Cycling (CT103A)
CERS6	0.252473	0.305	0.116	2.71e-158	1.66e-153	CD8+ Cycling (CT103A)
CYTH4	0.231577	0.378	0.16	5.03e-158	3.09e-153	CD8+ Cycling (CT103A)
HBP1	0.213714	0.241	0.077	7.06e-158	4.34e-153	CD8+ Cycling (CT103A)
YPEL3	0.243397	0.474	0.226	1.76e-157	1.08e-152	CD8+ Cycling (CT103A)
HMGCR	0.326658	0.457	0.221	1.8e-157	1.11e-152	CD8+ Cycling (CT103A)
ZNF836	0.113727	0.122	0.019	1.99e-157	1.22e-152	CD8+ Cycling (CT103A)
CCDC88C	0.329826	0.529	0.276	4e-157	2.46e-152	CD8+ Cycling (CT103A)
EDEM1	0.25606	0.35	0.145	6.24e-157	3.84e-152	CD8+ Cycling (CT103A)
CSDE1	0.403096	0.817	0.611	1.4e-156	8.57e-152	CD8+ Cycling (CT103A)
LNPEP	0.349233	0.545	0.29	3.52e-156	2.16e-151	CD8+ Cycling (CT103A)
C11orf68	0.182923	0.276	0.098	1.45e-155	8.92e-151	CD8+ Cycling (CT103A)
PRKACB	0.294357	0.529	0.271	2.55e-155	1.57e-150	CD8+ Cycling (CT103A)
HECTD4	0.216152	0.25	0.084	5.31e-155	3.26e-150	CD8+ Cycling (CT103A)
ELF1	0.392805	0.706	0.467	1.99e-154	1.22e-149	CD8+ Cycling (CT103A)
CYP51A1	0.396398	0.607	0.354	2.37e-154	1.46e-149	CD8+ Cycling (CT103A)
NIN	0.304631	0.465	0.23	5.24e-154	3.22e-149	CD8+ Cycling (CT103A)
RABGAP1L	0.276151	0.426	0.197	5.6e-154	3.44e-149	CD8+ Cycling (CT103A)
POLR2J	0.251743	0.519	0.261	8.07e-154	4.96e-149	CD8+ Cycling (CT103A)
FAM241A	0.191723	0.243	0.079	1.3e-153	8.01e-149	CD8+ Cycling (CT103A)
SLC38A1	0.419016	0.738	0.494	2.22e-153	1.36e-148	CD8+ Cycling (CT103A)
MALT1	0.249967	0.376	0.163	2.35e-153	1.45e-148	CD8+ Cycling (CT103A)
SEC31A	0.290067	0.523	0.269	2.36e-153	1.45e-148	CD8+ Cycling (CT103A)
CTSS	0.289691	0.479	0.236	2.93e-153	1.8e-148	CD8+ Cycling (CT103A)
TMA7	0.294329	0.95	0.945	3.62e-153	2.22e-148	CD8+ Cycling (CT103A)
CYFIP2	0.397293	0.742	0.491	3.86e-153	2.37e-148	CD8+ Cycling (CT103A)
LINC00623	0.175019	0.2	0.056	4.14e-153	2.54e-148	CD8+ Cycling (CT103A)
PBRM1	0.32359	0.553	0.3	5.8e-153	3.56e-148	CD8+ Cycling (CT103A)
RAB21	0.238636	0.359	0.152	1.69e-152	1.04e-147	CD8+ Cycling (CT103A)
ARCN1	0.348095	0.542	0.29	2.28e-152	1.4e-147	CD8+ Cycling (CT103A)
CDK6	0.437175	0.709	0.469	3.35e-152	2.06e-147	CD8+ Cycling (CT103A)
PI4KA	0.176126	0.284	0.103	8.43e-152	5.18e-147	CD8+ Cycling (CT103A)
CEP170	0.208249	0.241	0.08	1.19e-151	7.29e-147	CD8+ Cycling (CT103A)
SLAMF7	0.292637	0.347	0.146	1.63e-151	1e-146	CD8+ Cycling (CT103A)
SCLY	0.171722	0.224	0.07	3.83e-151	2.35e-146	CD8+ Cycling (CT103A)
TATDN2	0.182979	0.228	0.072	4.55e-151	2.79e-146	CD8+ Cycling (CT103A)
USP7	0.270357	0.448	0.215	5.17e-151	3.18e-146	CD8+ Cycling (CT103A)
STXBP1	0.17032	0.218	0.066	5.85e-151	3.6e-146	CD8+ Cycling (CT103A)
ALKBH6	0.182769	0.299	0.113	9.62e-151	5.91e-146	CD8+ Cycling (CT103A)
PIK3IP1	0.202844	0.227	0.072	1.67e-150	1.03e-145	CD8+ Cycling (CT103A)
GOLGB1	0.351289	0.523	0.28	2.71e-150	1.67e-145	CD8+ Cycling (CT103A)
ARRB1	0.207762	0.296	0.112	3.68e-150	2.26e-145	CD8+ Cycling (CT103A)
BCL2	0.334496	0.436	0.212	3.99e-150	2.45e-145	CD8+ Cycling (CT103A)
PNRC1	0.325177	0.583	0.322	4.14e-150	2.55e-145	CD8+ Cycling (CT103A)
MPND	0.154404	0.236	0.076	8.36e-150	5.14e-145	CD8+ Cycling (CT103A)
CASP8	0.325595	0.501	0.261	8.58e-150	5.27e-145	CD8+ Cycling (CT103A)
TSPOAP1-AS1	0.207366	0.303	0.117	1.58e-149	9.73e-145	CD8+ Cycling (CT103A)
MAP4K4	0.247527	0.364	0.157	2.92e-149	1.8e-144	CD8+ Cycling (CT103A)
RALB	0.332807	0.441	0.217	4.34e-149	2.67e-144	CD8+ Cycling (CT103A)
ADD3	0.399235	0.745	0.518	5.09e-149	3.13e-144	CD8+ Cycling (CT103A)
GCA	0.165135	0.239	0.079	1.37e-148	8.42e-144	CD8+ Cycling (CT103A)
SGK3	0.112592	0.128	0.023	1.79e-148	1.1e-143	CD8+ Cycling (CT103A)
ZMYM6	0.145138	0.128	0.023	2.92e-148	1.8e-143	CD8+ Cycling (CT103A)
KDM2A	0.277907	0.417	0.194	4.51e-148	2.77e-143	CD8+ Cycling (CT103A)
STRADA	0.180089	0.31	0.12	5.94e-148	3.65e-143	CD8+ Cycling (CT103A)
PRKAA1	0.230206	0.353	0.15	1.14e-147	6.99e-143	CD8+ Cycling (CT103A)
FAF1	0.259537	0.44	0.211	1.34e-147	8.26e-143	CD8+ Cycling (CT103A)
SRRM2	0.386648	0.866	0.672	2.62e-147	1.61e-142	CD8+ Cycling (CT103A)
OGA	0.314991	0.54	0.288	3.31e-147	2.03e-142	CD8+ Cycling (CT103A)
MSL2	0.191756	0.23	0.075	3.31e-147	2.04e-142	CD8+ Cycling (CT103A)
VPS39	0.190533	0.272	0.098	4.59e-147	2.82e-142	CD8+ Cycling (CT103A)
WAC	0.320901	0.539	0.292	5.91e-147	3.63e-142	CD8+ Cycling (CT103A)
ST6GAL1	0.223099	0.307	0.12	9.7e-147	5.96e-142	CD8+ Cycling (CT103A)
USP11	0.219815	0.374	0.164	1.71e-146	1.05e-141	CD8+ Cycling (CT103A)
YBX3	0.321455	0.586	0.332	1.88e-146	1.16e-141	CD8+ Cycling (CT103A)
ARID1B	0.255467	0.371	0.164	3.53e-146	2.17e-141	CD8+ Cycling (CT103A)
VPS13C	0.342184	0.469	0.238	9.15e-146	5.62e-141	CD8+ Cycling (CT103A)
PSAT1	0.457082	0.508	0.281	1.2e-145	7.38e-141	CD8+ Cycling (CT103A)
SH3BP1	0.305566	0.614	0.357	5.53e-145	3.4e-140	CD8+ Cycling (CT103A)
PPP2R5C	0.349244	0.591	0.345	6.45e-145	3.96e-140	CD8+ Cycling (CT103A)
CHAC1	0.155871	0.1	0.013	8.07e-145	4.96e-140	CD8+ Cycling (CT103A)
CFLAR	0.322479	0.602	0.347	1.72e-144	1.06e-139	CD8+ Cycling (CT103A)
TRBC2	0.457721	0.83	0.658	2.52e-144	1.55e-139	CD8+ Cycling (CT103A)
NUMB	0.194534	0.257	0.092	2.73e-144	1.68e-139	CD8+ Cycling (CT103A)
EHBP1L1	0.187988	0.34	0.142	4.55e-144	2.8e-139	CD8+ Cycling (CT103A)
ANKRD44	0.358741	0.661	0.412	1.05e-143	6.43e-139	CD8+ Cycling (CT103A)
SUMO2	0.300977	0.938	0.896	1.09e-143	6.68e-139	CD8+ Cycling (CT103A)
IFFO2	0.140899	0.145	0.032	1.22e-143	7.48e-139	CD8+ Cycling (CT103A)
COPG1	0.302581	0.521	0.278	1.33e-143	8.2e-139	CD8+ Cycling (CT103A)
PURA	0.243646	0.47	0.233	1.6e-143	9.85e-139	CD8+ Cycling (CT103A)
HERC3	0.12541	0.105	0.015	2.29e-143	1.41e-138	CD8+ Cycling (CT103A)
SET	0.350245	0.94	0.848	2.88e-143	1.77e-138	CD8+ Cycling (CT103A)
TNFAIP3	0.261771	0.307	0.125	5.55e-143	3.41e-138	CD8+ Cycling (CT103A)
MAP3K14	0.235086	0.235	0.08	5.8e-143	3.56e-138	CD8+ Cycling (CT103A)
LSM14B	0.14912	0.196	0.057	8.43e-143	5.18e-138	CD8+ Cycling (CT103A)
TGFBR2	0.256228	0.401	0.185	9.18e-143	5.64e-138	CD8+ Cycling (CT103A)
CLEC2D	0.422478	0.813	0.619	1.09e-142	6.71e-138	CD8+ Cycling (CT103A)
SETX	0.307103	0.494	0.255	1.27e-142	7.82e-138	CD8+ Cycling (CT103A)
SEPTIN9	0.395812	0.872	0.698	1.83e-142	1.13e-137	CD8+ Cycling (CT103A)
FBXO32	0.148783	0.191	0.054	2.07e-142	1.27e-137	CD8+ Cycling (CT103A)
GATC	0.184844	0.248	0.087	2.29e-142	1.41e-137	CD8+ Cycling (CT103A)
KCNA3	0.226281	0.397	0.18	5.25e-142	3.23e-137	CD8+ Cycling (CT103A)
ALDH16A1	0.180243	0.356	0.151	5.65e-142	3.47e-137	CD8+ Cycling (CT103A)
CDV3	0.358777	0.755	0.493	5.84e-142	3.59e-137	CD8+ Cycling (CT103A)
BCOR	0.234504	0.327	0.136	6.84e-142	4.2e-137	CD8+ Cycling (CT103A)
MAMLD1	0.114946	0.105	0.015	7.39e-142	4.54e-137	CD8+ Cycling (CT103A)
P2RX5	0.147902	0.112	0.018	1.13e-141	6.95e-137	CD8+ Cycling (CT103A)
AK2	0.380185	0.656	0.409	1.58e-141	9.69e-137	CD8+ Cycling (CT103A)
IMPAD1	0.231114	0.326	0.136	2.12e-141	1.3e-136	CD8+ Cycling (CT103A)
RANBP9	0.219464	0.319	0.131	2.54e-141	1.56e-136	CD8+ Cycling (CT103A)
ELMO1	0.300329	0.473	0.244	3.09e-141	1.9e-136	CD8+ Cycling (CT103A)
TRAM1	0.390997	0.759	0.527	3.67e-141	2.26e-136	CD8+ Cycling (CT103A)
CHRM3-AS2	0.208657	0.273	0.103	4.03e-141	2.48e-136	CD8+ Cycling (CT103A)
TAF9B	0.1974	0.32	0.13	5.66e-141	3.48e-136	CD8+ Cycling (CT103A)
UPF1	0.180223	0.311	0.125	9.14e-141	5.62e-136	CD8+ Cycling (CT103A)
ZFX	0.216514	0.284	0.11	1.87e-140	1.15e-135	CD8+ Cycling (CT103A)
ARHGAP15	0.367424	0.732	0.495	2.35e-140	1.45e-135	CD8+ Cycling (CT103A)
DTD2	0.129165	0.148	0.034	2.42e-140	1.49e-135	CD8+ Cycling (CT103A)
KDM4A	0.156174	0.169	0.044	3.26e-140	2e-135	CD8+ Cycling (CT103A)
COPA	0.290115	0.527	0.286	5.66e-140	3.48e-135	CD8+ Cycling (CT103A)
SUMO1	0.365876	0.795	0.608	9.69e-140	5.95e-135	CD8+ Cycling (CT103A)
CA5B	0.135224	0.203	0.061	1.17e-139	7.16e-135	CD8+ Cycling (CT103A)
SSBP2	0.241375	0.307	0.127	3.92e-139	2.41e-134	CD8+ Cycling (CT103A)
TPP1	0.219533	0.374	0.168	5.6e-139	3.44e-134	CD8+ Cycling (CT103A)
EIF2AK3	0.178476	0.227	0.076	6.26e-139	3.85e-134	CD8+ Cycling (CT103A)
SMARCC1	0.351878	0.641	0.393	9.52e-139	5.85e-134	CD8+ Cycling (CT103A)
TAGAP	0.211831	0.228	0.077	1.57e-138	9.62e-134	CD8+ Cycling (CT103A)
FAM89A	0.125306	0.167	0.044	3.56e-138	2.19e-133	CD8+ Cycling (CT103A)
AP3S2	0.141002	0.168	0.044	4.92e-138	3.02e-133	CD8+ Cycling (CT103A)
ERBIN	0.214749	0.325	0.136	8.92e-138	5.48e-133	CD8+ Cycling (CT103A)
CLK2	0.181397	0.282	0.109	9.24e-138	5.68e-133	CD8+ Cycling (CT103A)
EPB41L2	0.188408	0.25	0.09	9.91e-138	6.09e-133	CD8+ Cycling (CT103A)
NPAT	0.252742	0.391	0.182	1.13e-137	6.94e-133	CD8+ Cycling (CT103A)
GNAQ	0.235121	0.299	0.121	1.13e-137	6.94e-133	CD8+ Cycling (CT103A)
CTDSP2	0.205603	0.33	0.14	1.72e-137	1.05e-132	CD8+ Cycling (CT103A)
UBE2Z	0.241647	0.402	0.189	7.73e-137	4.75e-132	CD8+ Cycling (CT103A)
SH3BP5	0.252519	0.556	0.303	1.71e-136	1.05e-131	CD8+ Cycling (CT103A)
WASHC4	0.21057	0.338	0.145	2.54e-136	1.56e-131	CD8+ Cycling (CT103A)
TOP2A	0.664208	0.745	0.556	2.68e-136	1.65e-131	CD8+ Cycling (CT103A)
ALG9	0.12663	0.163	0.042	2.77e-136	1.7e-131	CD8+ Cycling (CT103A)
SLAIN1	0.148587	0.23	0.078	8.22e-136	5.05e-131	CD8+ Cycling (CT103A)
MAPK1	0.2557	0.513	0.27	8.35e-136	5.13e-131	CD8+ Cycling (CT103A)
MXD4	0.175889	0.183	0.053	9.16e-136	5.63e-131	CD8+ Cycling (CT103A)
TRANK1	0.165016	0.2	0.061	2.05e-135	1.26e-130	CD8+ Cycling (CT103A)
CHFR	0.20846	0.348	0.151	3.78e-135	2.32e-130	CD8+ Cycling (CT103A)
EID2	0.161576	0.297	0.118	4.51e-135	2.77e-130	CD8+ Cycling (CT103A)
ZEB1	0.271379	0.407	0.198	5.83e-135	3.58e-130	CD8+ Cycling (CT103A)
INTS6	0.231956	0.387	0.181	5.95e-135	3.65e-130	CD8+ Cycling (CT103A)
POM121C	0.242922	0.344	0.153	9.78e-135	6.01e-130	CD8+ Cycling (CT103A)
MBD3	0.164524	0.285	0.111	2.01e-134	1.24e-129	CD8+ Cycling (CT103A)
RNF220	0.209305	0.407	0.191	2.54e-134	1.56e-129	CD8+ Cycling (CT103A)
SMAD4	0.159196	0.275	0.105	5.51e-134	3.39e-129	CD8+ Cycling (CT103A)
CIITA	0.175852	0.228	0.078	9.17e-134	5.64e-129	CD8+ Cycling (CT103A)
ANKRD40	0.166522	0.211	0.069	2.22e-133	1.36e-128	CD8+ Cycling (CT103A)
ADAR	0.338611	0.677	0.424	3.14e-133	1.93e-128	CD8+ Cycling (CT103A)
CD81	0.0614466	0.555	0.268	3.16e-133	1.94e-128	CD8+ Cycling (CT103A)
ZNF384	0.167184	0.298	0.119	5.36e-133	3.29e-128	CD8+ Cycling (CT103A)
PRAF2	0.183146	0.295	0.12	6.01e-133	3.69e-128	CD8+ Cycling (CT103A)
SYNE2	0.416649	0.689	0.449	4.8e-132	2.95e-127	CD8+ Cycling (CT103A)
DDX17	0.404029	0.762	0.529	6.55e-132	4.02e-127	CD8+ Cycling (CT103A)
PPP1CB	0.290265	0.596	0.346	9.45e-132	5.81e-127	CD8+ Cycling (CT103A)
CRCP	0.16403	0.236	0.084	1.09e-131	6.68e-127	CD8+ Cycling (CT103A)
CDC34	0.209414	0.421	0.203	1.43e-131	8.76e-127	CD8+ Cycling (CT103A)
CRTAM	0.123584	0.112	0.02	1.46e-131	8.99e-127	CD8+ Cycling (CT103A)
SNF8	0.314364	0.695	0.454	1.6e-131	9.84e-127	CD8+ Cycling (CT103A)
NEAT1	0.541482	0.781	0.559	2.17e-131	1.33e-126	CD8+ Cycling (CT103A)
HS3ST3B1	0.156802	0.173	0.049	3.55e-131	2.18e-126	CD8+ Cycling (CT103A)
TOB1	0.236734	0.38	0.179	5.25e-131	3.22e-126	CD8+ Cycling (CT103A)
MTG1	0.237595	0.476	0.247	5.68e-131	3.49e-126	CD8+ Cycling (CT103A)
CTNNB1	0.240798	0.426	0.208	5.69e-131	3.5e-126	CD8+ Cycling (CT103A)
SAP30	0.209081	0.393	0.187	7.49e-131	4.6e-126	CD8+ Cycling (CT103A)
LRRC57	0.125215	0.14	0.032	1.08e-130	6.64e-126	CD8+ Cycling (CT103A)
DMTF1	0.221899	0.304	0.127	1.39e-130	8.51e-126	CD8+ Cycling (CT103A)
SF3B1	0.367364	0.845	0.664	1.77e-130	1.09e-125	CD8+ Cycling (CT103A)
NSD2	0.37762	0.66	0.426	1.96e-130	1.2e-125	CD8+ Cycling (CT103A)
ZNF92	0.164456	0.205	0.066	2.04e-130	1.26e-125	CD8+ Cycling (CT103A)
SREBF2	0.26149	0.496	0.264	2.58e-130	1.59e-125	CD8+ Cycling (CT103A)
GABARAP	0.350625	0.872	0.788	3.07e-130	1.89e-125	CD8+ Cycling (CT103A)
ASH1L	0.265705	0.434	0.218	3.58e-130	2.2e-125	CD8+ Cycling (CT103A)
PTPRJ	0.23052	0.376	0.174	1.17e-129	7.17e-125	CD8+ Cycling (CT103A)
DHFR	0.447224	0.664	0.472	3.18e-129	1.95e-124	CD8+ Cycling (CT103A)
PIK3R1	0.299709	0.556	0.317	3.83e-129	2.35e-124	CD8+ Cycling (CT103A)
RBM6	0.276605	0.503	0.271	4.56e-129	2.8e-124	CD8+ Cycling (CT103A)
AC006064.4	0.180886	0.256	0.096	4.86e-129	2.99e-124	CD8+ Cycling (CT103A)
PACS1	0.19376	0.322	0.137	5.2e-129	3.19e-124	CD8+ Cycling (CT103A)
DIDO1	0.24558	0.385	0.182	5.52e-129	3.39e-124	CD8+ Cycling (CT103A)
LDB1	0.187773	0.245	0.09	1.14e-128	6.99e-124	CD8+ Cycling (CT103A)
SEC24C	0.210722	0.382	0.179	1.53e-128	9.4e-124	CD8+ Cycling (CT103A)
RNF144A	0.232496	0.275	0.11	2.09e-128	1.28e-123	CD8+ Cycling (CT103A)
SNRK	0.228523	0.349	0.158	2.17e-128	1.33e-123	CD8+ Cycling (CT103A)
PLAC8	0.301783	0.348	0.159	3.13e-128	1.93e-123	CD8+ Cycling (CT103A)
RPS24	0.207906	0.995	0.992	3.16e-128	1.94e-123	CD8+ Cycling (CT103A)
CSGALNACT2	0.233403	0.373	0.173	3.27e-128	2.01e-123	CD8+ Cycling (CT103A)
TOX2	0.150982	0.113	0.021	3.4e-128	2.09e-123	CD8+ Cycling (CT103A)
NBPF9	0.137671	0.165	0.046	4.15e-128	2.55e-123	CD8+ Cycling (CT103A)
SH2D3C	0.223059	0.32	0.139	4.53e-128	2.78e-123	CD8+ Cycling (CT103A)
STAG2	0.291515	0.548	0.309	4.76e-128	2.92e-123	CD8+ Cycling (CT103A)
SPCS2	0.355058	0.836	0.658	4.96e-128	3.05e-123	CD8+ Cycling (CT103A)
MAPK14	0.208615	0.35	0.157	5.33e-128	3.28e-123	CD8+ Cycling (CT103A)
PGRMC2	0.205858	0.316	0.136	5.75e-128	3.53e-123	CD8+ Cycling (CT103A)
N4BP1	0.201326	0.324	0.14	6.25e-128	3.84e-123	CD8+ Cycling (CT103A)
DNAJC21	0.266409	0.517	0.281	7.07e-128	4.35e-123	CD8+ Cycling (CT103A)
SLC9A9	0.175675	0.241	0.088	9.25e-128	5.68e-123	CD8+ Cycling (CT103A)
DOCK2	0.302878	0.586	0.344	1.06e-127	6.49e-123	CD8+ Cycling (CT103A)
KDM6A	0.166669	0.221	0.076	1.82e-127	1.12e-122	CD8+ Cycling (CT103A)
HLA-DRB5	0.151557	0.859	0.599	2.17e-127	1.33e-122	CD8+ Cycling (CT103A)
AC093323.1	0.172451	0.281	0.113	2.6e-127	1.6e-122	CD8+ Cycling (CT103A)
TM9SF3	0.26616	0.458	0.236	2.78e-127	1.71e-122	CD8+ Cycling (CT103A)
ETV6	0.202102	0.275	0.111	3.46e-127	2.12e-122	CD8+ Cycling (CT103A)
CD8B	0.468207	0.756	0.588	5.32e-127	3.27e-122	CD8+ Cycling (CT103A)
ARID5A	0.263889	0.337	0.153	5.65e-127	3.47e-122	CD8+ Cycling (CT103A)
FOXN3	0.245579	0.386	0.185	6.5e-127	4e-122	CD8+ Cycling (CT103A)
KCMF1	0.210934	0.407	0.196	7.14e-127	4.38e-122	CD8+ Cycling (CT103A)
ZNF107	0.164492	0.228	0.081	8.85e-127	5.44e-122	CD8+ Cycling (CT103A)
FAM117A	0.188734	0.286	0.116	1.71e-126	1.05e-121	CD8+ Cycling (CT103A)
GLRX5	0.310282	0.661	0.424	3.28e-126	2.02e-121	CD8+ Cycling (CT103A)
NRAS	0.249604	0.417	0.207	3.41e-126	2.09e-121	CD8+ Cycling (CT103A)
AFDN	0.206174	0.218	0.077	5.75e-126	3.53e-121	CD8+ Cycling (CT103A)
E2F4	0.280727	0.635	0.381	6.92e-126	4.25e-121	CD8+ Cycling (CT103A)
LRP8	0.214593	0.277	0.112	1.14e-125	6.98e-121	CD8+ Cycling (CT103A)
TASOR2	0.215496	0.272	0.11	1.18e-125	7.26e-121	CD8+ Cycling (CT103A)
HNRNPK	0.320176	0.946	0.862	1.32e-125	8.09e-121	CD8+ Cycling (CT103A)
THEMIS	0.346571	0.625	0.383	1.38e-125	8.5e-121	CD8+ Cycling (CT103A)
BZW1	0.36802	0.824	0.631	1.63e-125	1e-120	CD8+ Cycling (CT103A)
RBL2	0.309372	0.644	0.394	1.77e-125	1.09e-120	CD8+ Cycling (CT103A)
TRAFD1	0.192885	0.331	0.145	4.41e-125	2.71e-120	CD8+ Cycling (CT103A)
CTBP1	0.234057	0.508	0.268	6.73e-125	4.13e-120	CD8+ Cycling (CT103A)
GTPBP6	0.186814	0.402	0.192	7.22e-125	4.44e-120	CD8+ Cycling (CT103A)
CHSY1	0.1404	0.175	0.052	7.82e-125	4.81e-120	CD8+ Cycling (CT103A)
MARK2	0.192069	0.361	0.165	2.37e-124	1.46e-119	CD8+ Cycling (CT103A)
THAP11	0.209522	0.46	0.237	3.73e-124	2.29e-119	CD8+ Cycling (CT103A)
DOCK9	0.180561	0.192	0.062	1.26e-123	7.73e-119	CD8+ Cycling (CT103A)
ABHD14B	0.257025	0.508	0.277	1.46e-123	8.94e-119	CD8+ Cycling (CT103A)
MPHOSPH9	0.244598	0.409	0.204	2.4e-123	1.48e-118	CD8+ Cycling (CT103A)
ARRDC2	0.162704	0.224	0.08	3.07e-123	1.89e-118	CD8+ Cycling (CT103A)
NCOA3	0.260295	0.385	0.186	6.2e-123	3.81e-118	CD8+ Cycling (CT103A)
ATXN7	0.17861	0.225	0.081	7.16e-123	4.4e-118	CD8+ Cycling (CT103A)
OTULIN	0.204859	0.364	0.169	8.15e-123	5e-118	CD8+ Cycling (CT103A)
HIVEP2	0.168261	0.213	0.074	8.93e-123	5.49e-118	CD8+ Cycling (CT103A)
MOV10	0.149291	0.247	0.093	1.07e-122	6.55e-118	CD8+ Cycling (CT103A)
TM9SF1	0.168737	0.302	0.128	1.1e-122	6.76e-118	CD8+ Cycling (CT103A)
TNPO1	0.249176	0.432	0.219	1.17e-122	7.16e-118	CD8+ Cycling (CT103A)
MFSD14B	0.184033	0.305	0.13	1.65e-122	1.01e-117	CD8+ Cycling (CT103A)
FXYD7	0.142419	0.135	0.032	2.03e-122	1.25e-117	CD8+ Cycling (CT103A)
ARHGAP45	0.280616	0.659	0.414	2.14e-122	1.32e-117	CD8+ Cycling (CT103A)
C16orf54	0.161546	0.28	0.114	2.53e-122	1.55e-117	CD8+ Cycling (CT103A)
E2F1	0.255439	0.408	0.207	2.72e-122	1.67e-117	CD8+ Cycling (CT103A)
RPL9	0.268008	0.985	0.96	3.21e-122	1.98e-117	CD8+ Cycling (CT103A)
TBC1D2B	0.197327	0.271	0.11	4.05e-122	2.49e-117	CD8+ Cycling (CT103A)
AFTPH	0.205636	0.351	0.163	6.84e-122	4.2e-117	CD8+ Cycling (CT103A)
CTCF	0.281894	0.615	0.379	1.68e-121	1.03e-116	CD8+ Cycling (CT103A)
SYTL2	0.191384	0.243	0.093	1.98e-121	1.22e-116	CD8+ Cycling (CT103A)
SLFN11	0.19882	0.231	0.086	2.38e-121	1.46e-116	CD8+ Cycling (CT103A)
TRIP12	0.315464	0.489	0.271	3.95e-121	2.43e-116	CD8+ Cycling (CT103A)
CHD6	0.215856	0.288	0.123	4.62e-121	2.84e-116	CD8+ Cycling (CT103A)
SNX25	0.126409	0.151	0.041	5.98e-121	3.68e-116	CD8+ Cycling (CT103A)
TRAF5	0.206106	0.371	0.175	6e-121	3.69e-116	CD8+ Cycling (CT103A)
KMT2B	0.165591	0.263	0.104	7.17e-121	4.41e-116	CD8+ Cycling (CT103A)
SNTB2	0.167934	0.238	0.09	1.07e-120	6.6e-116	CD8+ Cycling (CT103A)
RUFY1	0.170638	0.335	0.15	1.68e-120	1.03e-115	CD8+ Cycling (CT103A)
MKI67	0.508292	0.879	0.746	1.79e-120	1.1e-115	CD8+ Cycling (CT103A)
PITPNB	0.298478	0.562	0.326	1.96e-120	1.21e-115	CD8+ Cycling (CT103A)
HNRNPUL1	0.344329	0.819	0.636	2.63e-120	1.62e-115	CD8+ Cycling (CT103A)
MAP3K3	0.14501	0.22	0.078	2.9e-120	1.78e-115	CD8+ Cycling (CT103A)
EXOC4	0.193269	0.323	0.143	3.23e-120	1.99e-115	CD8+ Cycling (CT103A)
UBE2H	0.199164	0.317	0.14	3.87e-120	2.38e-115	CD8+ Cycling (CT103A)
CARS2	0.190578	0.36	0.168	5.16e-120	3.17e-115	CD8+ Cycling (CT103A)
TASOR	0.269215	0.451	0.238	5.33e-120	3.27e-115	CD8+ Cycling (CT103A)
DUSP1	0.195511	0.271	0.11	8.36e-120	5.14e-115	CD8+ Cycling (CT103A)
IGF2R	0.226821	0.34	0.157	9.14e-120	5.62e-115	CD8+ Cycling (CT103A)
MMP25-AS1	0.26633	0.469	0.253	9.24e-120	5.68e-115	CD8+ Cycling (CT103A)
BCL11B	0.295906	0.554	0.321	1.38e-119	8.46e-115	CD8+ Cycling (CT103A)
TRAK2	0.202998	0.293	0.125	1.88e-119	1.15e-114	CD8+ Cycling (CT103A)
NOSIP	0.489213	0.79	0.66	2.68e-119	1.65e-114	CD8+ Cycling (CT103A)
RABGEF1	0.133324	0.144	0.037	2.85e-119	1.75e-114	CD8+ Cycling (CT103A)
EIF3A	0.348977	0.887	0.728	6.31e-119	3.88e-114	CD8+ Cycling (CT103A)
BRD4	0.307782	0.655	0.414	7.11e-119	4.37e-114	CD8+ Cycling (CT103A)
SETD2	0.254503	0.417	0.211	7.23e-119	4.44e-114	CD8+ Cycling (CT103A)
SERINC1	0.213908	0.428	0.218	9.07e-119	5.57e-114	CD8+ Cycling (CT103A)
RSL24D1	0.350819	0.753	0.555	1.15e-118	7.07e-114	CD8+ Cycling (CT103A)
RANBP2	0.285655	0.423	0.22	1.28e-118	7.85e-114	CD8+ Cycling (CT103A)
IKZF2	0.155024	0.144	0.037	1.3e-118	7.96e-114	CD8+ Cycling (CT103A)
FGFR1	0.22819	0.293	0.128	2.3e-118	1.42e-113	CD8+ Cycling (CT103A)
HNRNPA3	0.331517	0.948	0.868	2.93e-118	1.8e-113	CD8+ Cycling (CT103A)
SERGEF	0.143051	0.185	0.06	3.15e-118	1.94e-113	CD8+ Cycling (CT103A)
DBP	0.12906	0.213	0.075	3.78e-118	2.32e-113	CD8+ Cycling (CT103A)
CEP128	0.192127	0.243	0.095	6.86e-118	4.22e-113	CD8+ Cycling (CT103A)
MED15	0.237283	0.51	0.283	8e-118	4.91e-113	CD8+ Cycling (CT103A)
HIC2	0.106113	0.113	0.023	9.07e-118	5.57e-113	CD8+ Cycling (CT103A)
EIF2A	0.345956	0.651	0.42	9.69e-118	5.96e-113	CD8+ Cycling (CT103A)
TMC8	0.246481	0.541	0.305	1.32e-117	8.13e-113	CD8+ Cycling (CT103A)
FBRS	0.208027	0.349	0.162	1.44e-117	8.83e-113	CD8+ Cycling (CT103A)
MED26	0.0908844	0.103	0.019	1.55e-117	9.53e-113	CD8+ Cycling (CT103A)
MFGE8	0.1477	0.27	0.11	1.95e-117	1.2e-112	CD8+ Cycling (CT103A)
SLA	0.280099	0.522	0.296	2.14e-117	1.32e-112	CD8+ Cycling (CT103A)
ZNF780A	0.115874	0.115	0.024	2.36e-117	1.45e-112	CD8+ Cycling (CT103A)
CPB2-AS1	0.154591	0.117	0.025	2.54e-117	1.56e-112	CD8+ Cycling (CT103A)
RB1	0.255657	0.495	0.271	2.59e-117	1.59e-112	CD8+ Cycling (CT103A)
BTBD11	0.126571	0.147	0.039	3.02e-117	1.85e-112	CD8+ Cycling (CT103A)
USP20	0.13818	0.252	0.098	3.42e-117	2.1e-112	CD8+ Cycling (CT103A)
PRKCA	0.216688	0.319	0.144	4.14e-117	2.54e-112	CD8+ Cycling (CT103A)
ZNF146	0.186893	0.373	0.179	4.38e-117	2.69e-112	CD8+ Cycling (CT103A)
RBL1	0.271125	0.39	0.196	4.53e-117	2.78e-112	CD8+ Cycling (CT103A)
SND1	0.319506	0.666	0.428	7.85e-117	4.82e-112	CD8+ Cycling (CT103A)
ESYT1	0.306716	0.64	0.409	8.07e-117	4.96e-112	CD8+ Cycling (CT103A)
MAPKAPK2	0.171926	0.325	0.145	8.79e-117	5.4e-112	CD8+ Cycling (CT103A)
PHF3	0.285898	0.579	0.341	1.14e-116	7.03e-112	CD8+ Cycling (CT103A)
ZBTB7A	0.219394	0.509	0.278	1.65e-116	1.01e-111	CD8+ Cycling (CT103A)
ANAPC7	0.170166	0.308	0.134	2.62e-116	1.61e-111	CD8+ Cycling (CT103A)
ITGB2	0.295309	0.858	0.69	2.71e-116	1.67e-111	CD8+ Cycling (CT103A)
KIAA2013	0.143844	0.244	0.094	3.25e-116	2e-111	CD8+ Cycling (CT103A)
NBPF15	0.186786	0.244	0.096	3.29e-116	2.02e-111	CD8+ Cycling (CT103A)
TMEM259	0.196775	0.474	0.249	3.75e-116	2.3e-111	CD8+ Cycling (CT103A)
ACSL6	0.117701	0.131	0.032	4.06e-116	2.49e-111	CD8+ Cycling (CT103A)
PPP3R1	0.201356	0.396	0.195	4.48e-116	2.75e-111	CD8+ Cycling (CT103A)
HIPK1	0.203134	0.281	0.119	4.78e-116	2.94e-111	CD8+ Cycling (CT103A)
ZNF407	0.128722	0.151	0.042	5.34e-116	3.28e-111	CD8+ Cycling (CT103A)
RICTOR	0.21402	0.279	0.119	5.35e-116	3.29e-111	CD8+ Cycling (CT103A)
MIR181A1HG	0.178341	0.308	0.134	7.3e-116	4.49e-111	CD8+ Cycling (CT103A)
NFE2L3	0.21598	0.32	0.146	9.41e-116	5.78e-111	CD8+ Cycling (CT103A)
TXNL4A	0.280479	0.821	0.637	1.42e-115	8.7e-111	CD8+ Cycling (CT103A)
MORF4L1	0.321111	0.837	0.693	1.97e-115	1.21e-110	CD8+ Cycling (CT103A)
AGO2	0.209896	0.323	0.148	3.03e-115	1.86e-110	CD8+ Cycling (CT103A)
AC005670.3	0.138598	0.181	0.058	3.07e-115	1.89e-110	CD8+ Cycling (CT103A)
FAM133B	0.208773	0.437	0.228	3.34e-115	2.05e-110	CD8+ Cycling (CT103A)
TWF1	0.168533	0.269	0.111	3.82e-115	2.34e-110	CD8+ Cycling (CT103A)
PHC3	0.220335	0.31	0.139	3.89e-115	2.39e-110	CD8+ Cycling (CT103A)
ARHGDIB	0.207141	0.996	0.993	4.87e-115	2.99e-110	CD8+ Cycling (CT103A)
TMEM268	0.123992	0.181	0.058	9.32e-115	5.73e-110	CD8+ Cycling (CT103A)
YY1AP1	0.215212	0.405	0.202	1.04e-114	6.42e-110	CD8+ Cycling (CT103A)
UBA3	0.269731	0.591	0.355	1.49e-114	9.13e-110	CD8+ Cycling (CT103A)
STIM2	0.22516	0.379	0.187	2.03e-114	1.25e-109	CD8+ Cycling (CT103A)
KDM3A	0.181619	0.266	0.111	2.29e-114	1.4e-109	CD8+ Cycling (CT103A)
PATL1	0.186705	0.347	0.161	3.23e-114	1.99e-109	CD8+ Cycling (CT103A)
PTCD1	0.108031	0.109	0.022	4.74e-114	2.91e-109	CD8+ Cycling (CT103A)
LTA4H	0.258661	0.504	0.283	4.76e-114	2.93e-109	CD8+ Cycling (CT103A)
BTBD6	0.15623	0.271	0.112	5.01e-114	3.08e-109	CD8+ Cycling (CT103A)
PRPF8	0.317906	0.669	0.435	5.7e-114	3.5e-109	CD8+ Cycling (CT103A)
RARG	0.15271	0.232	0.088	5.94e-114	3.65e-109	CD8+ Cycling (CT103A)
EIF3E	0.349611	0.839	0.699	7e-114	4.3e-109	CD8+ Cycling (CT103A)
POGK	0.155608	0.244	0.096	1.71e-113	1.05e-108	CD8+ Cycling (CT103A)
TRIM28	0.225758	0.652	0.403	2.23e-113	1.37e-108	CD8+ Cycling (CT103A)
RAD23B	0.264415	0.641	0.394	2.27e-113	1.39e-108	CD8+ Cycling (CT103A)
SPTBN1	0.328108	0.568	0.349	2.49e-113	1.53e-108	CD8+ Cycling (CT103A)
ZNF267	0.251927	0.397	0.203	2.66e-113	1.63e-108	CD8+ Cycling (CT103A)
AC004585.1	0.151794	0.155	0.045	2.8e-113	1.72e-108	CD8+ Cycling (CT103A)
PSAP	0.301443	0.69	0.451	3.61e-113	2.22e-108	CD8+ Cycling (CT103A)
ZNF12	0.122848	0.2	0.069	6.38e-113	3.92e-108	CD8+ Cycling (CT103A)
SNX18	0.137103	0.271	0.112	7.55e-113	4.64e-108	CD8+ Cycling (CT103A)
ITCH	0.166419	0.279	0.117	8.87e-113	5.45e-108	CD8+ Cycling (CT103A)
FSCN1	0.184298	0.163	0.05	8.88e-113	5.46e-108	CD8+ Cycling (CT103A)
ABI1	0.272945	0.565	0.332	9.49e-113	5.83e-108	CD8+ Cycling (CT103A)
GART	0.278897	0.537	0.312	1.06e-112	6.49e-108	CD8+ Cycling (CT103A)
S1PR4	0.320044	0.802	0.622	1.12e-112	6.88e-108	CD8+ Cycling (CT103A)
FBXO46	0.10825	0.146	0.04	1.19e-112	7.29e-108	CD8+ Cycling (CT103A)
CUX1	0.179447	0.309	0.138	1.23e-112	7.57e-108	CD8+ Cycling (CT103A)
HRAS	0.193439	0.404	0.203	1.26e-112	7.74e-108	CD8+ Cycling (CT103A)
TSC22D3	0.184937	0.293	0.128	1.51e-112	9.29e-108	CD8+ Cycling (CT103A)
BTBD1	0.22056	0.431	0.223	1.66e-112	1.02e-107	CD8+ Cycling (CT103A)
PPWD1	0.18419	0.318	0.146	1.86e-112	1.14e-107	CD8+ Cycling (CT103A)
ORMDL3	0.226078	0.454	0.243	2.56e-112	1.57e-107	CD8+ Cycling (CT103A)
MORC2	0.124557	0.155	0.045	2.69e-112	1.66e-107	CD8+ Cycling (CT103A)
BCL9L	0.140602	0.198	0.069	3.28e-112	2.02e-107	CD8+ Cycling (CT103A)
AKAP17A	0.198038	0.387	0.192	4.54e-112	2.79e-107	CD8+ Cycling (CT103A)
DENND5A	0.135873	0.106	0.021	5.95e-112	3.65e-107	CD8+ Cycling (CT103A)
CAP1	0.296909	0.947	0.888	1.1e-111	6.75e-107	CD8+ Cycling (CT103A)
PDPK1	0.149271	0.264	0.108	1.3e-111	7.96e-107	CD8+ Cycling (CT103A)
TIMD4	0.184253	0.166	0.051	1.38e-111	8.46e-107	CD8+ Cycling (CT103A)
PDCD4	0.241155	0.414	0.215	1.47e-111	9.03e-107	CD8+ Cycling (CT103A)
CAPZB	0.247509	0.957	0.924	1.48e-111	9.12e-107	CD8+ Cycling (CT103A)
MAP7D1	0.249149	0.615	0.377	7.4e-111	4.55e-106	CD8+ Cycling (CT103A)
RETREG2	0.159496	0.365	0.175	8.35e-111	5.13e-106	CD8+ Cycling (CT103A)
LSG1	0.220327	0.361	0.176	9.67e-111	5.94e-106	CD8+ Cycling (CT103A)
ZRSR2	0.163481	0.273	0.116	1.07e-110	6.55e-106	CD8+ Cycling (CT103A)
RAB43	0.111153	0.152	0.044	1.3e-110	8.01e-106	CD8+ Cycling (CT103A)
NBEAL1	0.163314	0.286	0.124	1.4e-110	8.61e-106	CD8+ Cycling (CT103A)
DIAPH1	0.341611	0.728	0.51	1.67e-110	1.03e-105	CD8+ Cycling (CT103A)
PCNT	0.251602	0.4	0.206	2.97e-110	1.82e-105	CD8+ Cycling (CT103A)
ZNF37A	0.182295	0.279	0.121	3.09e-110	1.9e-105	CD8+ Cycling (CT103A)
VPS35L	0.156742	0.257	0.106	3.8e-110	2.33e-105	CD8+ Cycling (CT103A)
MBNL1	0.359954	0.845	0.684	4.44e-110	2.73e-105	CD8+ Cycling (CT103A)
METTL2B	0.139853	0.201	0.071	4.46e-110	2.74e-105	CD8+ Cycling (CT103A)
AKNA	0.304944	0.612	0.381	7.44e-110	4.57e-105	CD8+ Cycling (CT103A)
MTA1	0.166973	0.288	0.125	9.13e-110	5.61e-105	CD8+ Cycling (CT103A)
ANKRD11	0.322469	0.65	0.422	9.15e-110	5.62e-105	CD8+ Cycling (CT103A)
MAP4	0.331812	0.635	0.401	1.82e-109	1.12e-104	CD8+ Cycling (CT103A)
TRIB2	0.170093	0.262	0.11	2.59e-109	1.59e-104	CD8+ Cycling (CT103A)
C2CD5	0.163774	0.261	0.109	2.78e-109	1.71e-104	CD8+ Cycling (CT103A)
ATR	0.200884	0.293	0.131	3.28e-109	2.02e-104	CD8+ Cycling (CT103A)
NCALD	0.182241	0.27	0.115	5.41e-109	3.32e-104	CD8+ Cycling (CT103A)
WIPF1	0.323735	0.824	0.646	6.51e-109	4e-104	CD8+ Cycling (CT103A)
LINC00342	0.198376	0.267	0.115	7.23e-109	4.44e-104	CD8+ Cycling (CT103A)
SP4	0.213083	0.341	0.164	8.28e-109	5.09e-104	CD8+ Cycling (CT103A)
HNRNPA1	0.234174	0.99	0.975	9.65e-109	5.93e-104	CD8+ Cycling (CT103A)
GLS	0.274949	0.524	0.3	1.14e-108	7e-104	CD8+ Cycling (CT103A)
PIK3CA	0.15153	0.186	0.064	1.42e-108	8.7e-104	CD8+ Cycling (CT103A)
AKAP8L	0.166051	0.293	0.13	1.93e-108	1.18e-103	CD8+ Cycling (CT103A)
RRAGC	0.165992	0.245	0.099	1.98e-108	1.21e-103	CD8+ Cycling (CT103A)
SMAD3	0.197098	0.331	0.154	2.32e-108	1.42e-103	CD8+ Cycling (CT103A)
ARMCX3	0.19985	0.346	0.168	3.5e-108	2.15e-103	CD8+ Cycling (CT103A)
MARF1	0.157659	0.217	0.082	6.56e-108	4.03e-103	CD8+ Cycling (CT103A)
RIF1	0.27313	0.517	0.298	6.69e-108	4.11e-103	CD8+ Cycling (CT103A)
SGPP1	0.133993	0.173	0.057	6.82e-108	4.19e-103	CD8+ Cycling (CT103A)
KLHL2	0.145866	0.185	0.064	7.08e-108	4.35e-103	CD8+ Cycling (CT103A)
FRYL	0.251564	0.476	0.264	7.44e-108	4.57e-103	CD8+ Cycling (CT103A)
TBC1D10B	0.158426	0.324	0.149	1.32e-107	8.1e-103	CD8+ Cycling (CT103A)
UBAP2L	0.248619	0.46	0.251	1.5e-107	9.24e-103	CD8+ Cycling (CT103A)
NAP1L1	0.301177	0.93	0.885	1.72e-107	1.06e-102	CD8+ Cycling (CT103A)
UPF2	0.228958	0.479	0.267	2.6e-107	1.6e-102	CD8+ Cycling (CT103A)
WSB2	0.134737	0.244	0.098	3.74e-107	2.3e-102	CD8+ Cycling (CT103A)
XPO5	0.193786	0.295	0.133	4.32e-107	2.66e-102	CD8+ Cycling (CT103A)
MYBL2	0.333969	0.542	0.342	4.35e-107	2.67e-102	CD8+ Cycling (CT103A)
TTC24	0.0913704	0.104	0.021	7.23e-107	4.44e-102	CD8+ Cycling (CT103A)
ZNF83	0.166481	0.23	0.091	9.28e-107	5.7e-102	CD8+ Cycling (CT103A)
SLC7A1	0.214432	0.372	0.189	1.42e-106	8.74e-102	CD8+ Cycling (CT103A)
ZMIZ1	0.143652	0.281	0.122	1.53e-106	9.41e-102	CD8+ Cycling (CT103A)
ZNF451	0.196254	0.309	0.142	1.56e-106	9.57e-102	CD8+ Cycling (CT103A)
ZNF787	0.111771	0.179	0.06	1.85e-106	1.14e-101	CD8+ Cycling (CT103A)
CITED2	0.26376	0.524	0.31	1.86e-106	1.14e-101	CD8+ Cycling (CT103A)
MFSD14A	0.16968	0.342	0.161	2.34e-106	1.44e-101	CD8+ Cycling (CT103A)
RBM15	0.148874	0.258	0.108	2.42e-106	1.49e-101	CD8+ Cycling (CT103A)
RASA3	0.222538	0.302	0.14	3.02e-106	1.85e-101	CD8+ Cycling (CT103A)
ABHD16A	0.135304	0.265	0.111	4.14e-106	2.54e-101	CD8+ Cycling (CT103A)
KHSRP	0.222082	0.477	0.264	6.95e-106	4.27e-101	CD8+ Cycling (CT103A)
CYP1B1	0.373446	0.144	0.043	7.11e-106	4.37e-101	CD8+ Cycling (CT103A)
SYT11	0.177267	0.277	0.121	8.08e-106	4.96e-101	CD8+ Cycling (CT103A)
JUN	0.175518	0.664	0.423	8.19e-106	5.03e-101	CD8+ Cycling (CT103A)
NFATC2	0.256605	0.509	0.294	9.16e-106	5.63e-101	CD8+ Cycling (CT103A)
DENND4A	0.167339	0.277	0.122	1.07e-105	6.55e-101	CD8+ Cycling (CT103A)
YTHDF3	0.155516	0.225	0.088	1.23e-105	7.53e-101	CD8+ Cycling (CT103A)
CS	0.271114	0.548	0.325	1.48e-105	9.1e-101	CD8+ Cycling (CT103A)
ATF2	0.190037	0.312	0.144	1.65e-105	1.02e-100	CD8+ Cycling (CT103A)
ZMYND19	0.161149	0.23	0.093	2.11e-105	1.29e-100	CD8+ Cycling (CT103A)
AC005332.4	0.0898497	0.158	0.048	4.62e-105	2.84e-100	CD8+ Cycling (CT103A)
ICOS	0.25825	0.388	0.201	5.56e-105	3.42e-100	CD8+ Cycling (CT103A)
PKIA	0.140115	0.265	0.113	5.74e-105	3.53e-100	CD8+ Cycling (CT103A)
DOCK11	0.186346	0.321	0.151	5.77e-105	3.55e-100	CD8+ Cycling (CT103A)
PIP5K1A	0.192733	0.275	0.121	7.15e-105	4.39e-100	CD8+ Cycling (CT103A)
LINC01871	0.400689	0.739	0.558	7.41e-105	4.55e-100	CD8+ Cycling (CT103A)
NSMCE3	0.145728	0.358	0.174	8.34e-105	5.12e-100	CD8+ Cycling (CT103A)
PPP2CB	0.117059	0.205	0.076	1.26e-104	7.73e-100	CD8+ Cycling (CT103A)
CAPZA1	0.331757	0.825	0.635	1.42e-104	8.72e-100	CD8+ Cycling (CT103A)
RAB8B	0.244861	0.5	0.285	1.74e-104	1.07e-99	CD8+ Cycling (CT103A)
GMFG	0.242639	0.94	0.944	1.82e-104	1.12e-99	CD8+ Cycling (CT103A)
COL18A1	0.0917999	0.1	0.02	2.04e-104	1.25e-99	CD8+ Cycling (CT103A)
FNTA	0.241097	0.584	0.353	2.14e-104	1.32e-99	CD8+ Cycling (CT103A)
CTU1	0.113634	0.196	0.07	4.05e-104	2.49e-99	CD8+ Cycling (CT103A)
SRRD	0.117433	0.211	0.08	6.4e-104	3.93e-99	CD8+ Cycling (CT103A)
GSR	0.219215	0.338	0.165	7.5e-104	4.61e-99	CD8+ Cycling (CT103A)
SATB1-AS1	0.119224	0.121	0.031	8.14e-104	5e-99	CD8+ Cycling (CT103A)
ZNF708	0.133038	0.162	0.052	1.26e-103	7.73e-99	CD8+ Cycling (CT103A)
CDK11A	0.163073	0.259	0.111	1.34e-103	8.24e-99	CD8+ Cycling (CT103A)
UBA1	0.250856	0.569	0.342	1.42e-103	8.74e-99	CD8+ Cycling (CT103A)
ZDHHC2	0.145283	0.212	0.081	1.52e-103	9.34e-99	CD8+ Cycling (CT103A)
NOMO2	0.123459	0.158	0.049	1.57e-103	9.66e-99	CD8+ Cycling (CT103A)
INPP4A	0.228445	0.407	0.212	1.98e-103	1.22e-98	CD8+ Cycling (CT103A)
CKAP5	0.359516	0.62	0.414	2.06e-103	1.27e-98	CD8+ Cycling (CT103A)
NPEPPS	0.22273	0.391	0.202	2.95e-103	1.81e-98	CD8+ Cycling (CT103A)
ADNP	0.172178	0.293	0.134	3.06e-103	1.88e-98	CD8+ Cycling (CT103A)
NAB2	0.10123	0.141	0.04	3.82e-103	2.35e-98	CD8+ Cycling (CT103A)
DHX15	0.293838	0.645	0.416	6.42e-103	3.95e-98	CD8+ Cycling (CT103A)
ASAP1	0.111112	0.157	0.049	6.9e-103	4.24e-98	CD8+ Cycling (CT103A)
SRSF6	0.196405	0.362	0.18	8.65e-103	5.32e-98	CD8+ Cycling (CT103A)
STAT2	0.162314	0.214	0.083	9.09e-103	5.58e-98	CD8+ Cycling (CT103A)
POLR2B	0.243744	0.519	0.302	9.1e-103	5.59e-98	CD8+ Cycling (CT103A)
CCNE1	0.17759	0.262	0.114	9.68e-103	5.95e-98	CD8+ Cycling (CT103A)
FNIP1	0.145921	0.247	0.103	1.11e-102	6.83e-98	CD8+ Cycling (CT103A)
U2AF1L4	0.165694	0.279	0.125	1.17e-102	7.2e-98	CD8+ Cycling (CT103A)
CD96	0.306476	0.799	0.594	1.27e-102	7.8e-98	CD8+ Cycling (CT103A)
NELFB	0.136517	0.398	0.2	1.32e-102	8.14e-98	CD8+ Cycling (CT103A)
SART1	0.171686	0.422	0.221	1.61e-102	9.91e-98	CD8+ Cycling (CT103A)
IST1	0.181136	0.452	0.241	2.07e-102	1.27e-97	CD8+ Cycling (CT103A)
SEC23B	0.202413	0.418	0.221	3.19e-102	1.96e-97	CD8+ Cycling (CT103A)
UBC	0.272375	0.976	0.921	6.56e-102	4.03e-97	CD8+ Cycling (CT103A)
DPP4	0.275515	0.742	0.513	8.86e-102	5.45e-97	CD8+ Cycling (CT103A)
LPAR6	0.197017	0.309	0.146	1e-101	6.16e-97	CD8+ Cycling (CT103A)
USF1	0.115362	0.249	0.103	1.15e-101	7.05e-97	CD8+ Cycling (CT103A)
IQGAP2	0.306027	0.719	0.509	1.25e-101	7.69e-97	CD8+ Cycling (CT103A)
BEX4	0.151392	0.245	0.102	1.31e-101	8.06e-97	CD8+ Cycling (CT103A)
USP24	0.161237	0.235	0.096	1.34e-101	8.26e-97	CD8+ Cycling (CT103A)
CAND1	0.231015	0.486	0.275	1.53e-101	9.43e-97	CD8+ Cycling (CT103A)
POC1B	0.222933	0.39	0.203	1.66e-101	1.02e-96	CD8+ Cycling (CT103A)
NUP107	0.229046	0.493	0.283	1.71e-101	1.05e-96	CD8+ Cycling (CT103A)
MID1IP1	0.227779	0.492	0.282	1.84e-101	1.13e-96	CD8+ Cycling (CT103A)
PSPH	0.117202	0.228	0.091	2.15e-101	1.32e-96	CD8+ Cycling (CT103A)
PPP2R3B	0.110527	0.195	0.071	2.23e-101	1.37e-96	CD8+ Cycling (CT103A)
DDB1	0.258997	0.616	0.386	2.44e-101	1.5e-96	CD8+ Cycling (CT103A)
TRIM24	0.153133	0.256	0.11	2.8e-101	1.72e-96	CD8+ Cycling (CT103A)
TIFA	0.167172	0.295	0.136	2.94e-101	1.8e-96	CD8+ Cycling (CT103A)
CEP68	0.131296	0.155	0.049	3.1e-101	1.91e-96	CD8+ Cycling (CT103A)
MGA	0.163967	0.273	0.12	4.52e-101	2.78e-96	CD8+ Cycling (CT103A)
ARHGEF1	0.275706	0.733	0.515	6.06e-101	3.72e-96	CD8+ Cycling (CT103A)
BMS1	0.225661	0.388	0.203	6.45e-101	3.96e-96	CD8+ Cycling (CT103A)
INTS4	0.132926	0.204	0.077	7.11e-101	4.37e-96	CD8+ Cycling (CT103A)
AC119396.1	0.130825	0.178	0.062	8.92e-101	5.48e-96	CD8+ Cycling (CT103A)
CEBPB	0.169091	0.393	0.202	1.09e-100	6.7e-96	CD8+ Cycling (CT103A)
BAG3	0.168143	0.264	0.116	1.12e-100	6.89e-96	CD8+ Cycling (CT103A)
CSE1L	0.266091	0.485	0.278	1.12e-100	6.9e-96	CD8+ Cycling (CT103A)
RAB3GAP1	0.14291	0.242	0.101	1.16e-100	7.1e-96	CD8+ Cycling (CT103A)
ELK3	0.168534	0.289	0.132	1.27e-100	7.79e-96	CD8+ Cycling (CT103A)
ERO1A	0.284687	0.667	0.435	1.58e-100	9.7e-96	CD8+ Cycling (CT103A)
TMEM250	0.130729	0.296	0.134	2.21e-100	1.36e-95	CD8+ Cycling (CT103A)
DGAT1	0.123682	0.266	0.115	2.68e-100	1.65e-95	CD8+ Cycling (CT103A)
SLC30A7	0.165978	0.285	0.13	2.88e-100	1.77e-95	CD8+ Cycling (CT103A)
AP2B1	0.252808	0.53	0.316	3.28e-100	2.02e-95	CD8+ Cycling (CT103A)
NUTM2A-AS1	0.235898	0.432	0.236	3.31e-100	2.03e-95	CD8+ Cycling (CT103A)
TNIK	0.218357	0.41	0.221	3.63e-100	2.23e-95	CD8+ Cycling (CT103A)
MLLT11	0.106638	0.173	0.059	3.76e-100	2.31e-95	CD8+ Cycling (CT103A)
NECAP1	0.120002	0.169	0.057	4.92e-100	3.02e-95	CD8+ Cycling (CT103A)
SIRT1	0.125169	0.164	0.055	5.12e-100	3.15e-95	CD8+ Cycling (CT103A)
VPS37B	0.149557	0.263	0.114	5.84e-100	3.59e-95	CD8+ Cycling (CT103A)
ZNF664	0.193411	0.239	0.101	6.14e-100	3.77e-95	CD8+ Cycling (CT103A)
KLF3	0.162027	0.187	0.068	1.35e-99	8.3e-95	CD8+ Cycling (CT103A)
ABHD10	0.160984	0.317	0.151	1.46e-99	8.99e-95	CD8+ Cycling (CT103A)
ZDHHC5	0.156848	0.25	0.107	1.53e-99	9.43e-95	CD8+ Cycling (CT103A)
ZXDC	0.12405	0.16	0.052	1.63e-99	1e-94	CD8+ Cycling (CT103A)
PCNX1	0.181539	0.276	0.125	2.1e-99	1.29e-94	CD8+ Cycling (CT103A)
UBR2	0.185402	0.318	0.152	2.77e-99	1.7e-94	CD8+ Cycling (CT103A)
HLA-DPB1	0.393131	0.831	0.689	2.95e-99	1.81e-94	CD8+ Cycling (CT103A)
ZRANB2	0.295929	0.666	0.447	3.44e-99	2.11e-94	CD8+ Cycling (CT103A)
AGTPBP1	0.175862	0.28	0.127	3.48e-99	2.14e-94	CD8+ Cycling (CT103A)
ECD	0.168933	0.311	0.146	4.62e-99	2.84e-94	CD8+ Cycling (CT103A)
POLR2M	0.147739	0.238	0.099	4.65e-99	2.86e-94	CD8+ Cycling (CT103A)
KPNA4	0.199005	0.433	0.235	5.77e-99	3.54e-94	CD8+ Cycling (CT103A)
IGFBP4	0.163244	0.253	0.109	6.35e-99	3.9e-94	CD8+ Cycling (CT103A)
TGIF2	0.142401	0.237	0.099	7.35e-99	4.51e-94	CD8+ Cycling (CT103A)
PPRC1	0.18644	0.242	0.103	7.62e-99	4.68e-94	CD8+ Cycling (CT103A)
C16orf72	0.152789	0.228	0.093	9.12e-99	5.6e-94	CD8+ Cycling (CT103A)
THAP12	0.177422	0.299	0.139	1.2e-98	7.4e-94	CD8+ Cycling (CT103A)
ZKSCAN1	0.180358	0.352	0.176	1.64e-98	1.01e-93	CD8+ Cycling (CT103A)
TEX261	0.100542	0.163	0.054	1.79e-98	1.1e-93	CD8+ Cycling (CT103A)
KNTC1	0.180255	0.281	0.128	2.21e-98	1.36e-93	CD8+ Cycling (CT103A)
YEATS2	0.186462	0.274	0.124	2.28e-98	1.4e-93	CD8+ Cycling (CT103A)
SOS1	0.278893	0.482	0.28	2.44e-98	1.5e-93	CD8+ Cycling (CT103A)
NOA1	0.156452	0.383	0.196	2.85e-98	1.75e-93	CD8+ Cycling (CT103A)
CHD8	0.243383	0.431	0.238	3.29e-98	2.02e-93	CD8+ Cycling (CT103A)
USO1	0.219687	0.458	0.256	3.91e-98	2.4e-93	CD8+ Cycling (CT103A)
LAPTM5	0.296926	0.924	0.847	4.7e-98	2.89e-93	CD8+ Cycling (CT103A)
HEATR1	0.179513	0.317	0.153	4.81e-98	2.96e-93	CD8+ Cycling (CT103A)
AEBP2	0.186026	0.333	0.164	4.95e-98	3.04e-93	CD8+ Cycling (CT103A)
ZNF609	0.14125	0.223	0.091	5.25e-98	3.23e-93	CD8+ Cycling (CT103A)
SLC35E1	0.161612	0.256	0.113	5.58e-98	3.43e-93	CD8+ Cycling (CT103A)
PPP2R2D	0.173152	0.268	0.12	5.7e-98	3.5e-93	CD8+ Cycling (CT103A)
POLR1A	0.150852	0.236	0.098	6.51e-98	4e-93	CD8+ Cycling (CT103A)
CLK4	0.135204	0.179	0.064	6.57e-98	4.03e-93	CD8+ Cycling (CT103A)
CENPQ	0.135514	0.287	0.131	7.28e-98	4.47e-93	CD8+ Cycling (CT103A)
CD226	0.187224	0.312	0.149	7.32e-98	4.5e-93	CD8+ Cycling (CT103A)
MKLN1	0.151994	0.26	0.114	7.56e-98	4.65e-93	CD8+ Cycling (CT103A)
NFKB2	0.206784	0.407	0.219	8.58e-98	5.27e-93	CD8+ Cycling (CT103A)
SRF	0.142783	0.262	0.114	8.8e-98	5.4e-93	CD8+ Cycling (CT103A)
NBPF12	0.0903658	0.114	0.029	9.01e-98	5.54e-93	CD8+ Cycling (CT103A)
BIVM	0.104573	0.153	0.049	1.15e-97	7.08e-93	CD8+ Cycling (CT103A)
LIMD2	0.246687	0.96	0.933	1.28e-97	7.87e-93	CD8+ Cycling (CT103A)
MAD1L1	0.187304	0.392	0.204	1.4e-97	8.62e-93	CD8+ Cycling (CT103A)
ERF	0.107213	0.182	0.065	1.61e-97	9.87e-93	CD8+ Cycling (CT103A)
FANCD2	0.169604	0.349	0.175	1.99e-97	1.22e-92	CD8+ Cycling (CT103A)
GPATCH8	0.212181	0.426	0.232	2.23e-97	1.37e-92	CD8+ Cycling (CT103A)
RPL15	0.184481	0.996	0.987	2.78e-97	1.71e-92	CD8+ Cycling (CT103A)
KMT2C	0.238179	0.403	0.218	4.14e-97	2.54e-92	CD8+ Cycling (CT103A)
GIMAP8	0.11794	0.16	0.053	4.6e-97	2.82e-92	CD8+ Cycling (CT103A)
CORO2A	0.121587	0.21	0.082	4.63e-97	2.84e-92	CD8+ Cycling (CT103A)
MCL1	0.298325	0.668	0.446	5.45e-97	3.35e-92	CD8+ Cycling (CT103A)
TRGV3	0.101033	0.151	0.048	5.65e-97	3.47e-92	CD8+ Cycling (CT103A)
ZNF718	0.106339	0.137	0.04	6.07e-97	3.73e-92	CD8+ Cycling (CT103A)
ZNF808	0.139765	0.168	0.058	6.91e-97	4.25e-92	CD8+ Cycling (CT103A)
SH3GL1	0.139448	0.334	0.162	8.59e-97	5.28e-92	CD8+ Cycling (CT103A)
PML	0.192896	0.457	0.253	9.51e-97	5.84e-92	CD8+ Cycling (CT103A)
CDCA7	0.321835	0.636	0.442	9.85e-97	6.05e-92	CD8+ Cycling (CT103A)
FBXL14	0.101055	0.128	0.036	1.01e-96	6.22e-92	CD8+ Cycling (CT103A)
SART3	0.181622	0.39	0.205	1.09e-96	6.71e-92	CD8+ Cycling (CT103A)
PITPNC1	0.164511	0.351	0.175	1.26e-96	7.73e-92	CD8+ Cycling (CT103A)
NCOA4	0.26323	0.616	0.394	1.34e-96	8.21e-92	CD8+ Cycling (CT103A)
SENP7	0.164216	0.234	0.098	1.45e-96	8.91e-92	CD8+ Cycling (CT103A)
PJA2	0.240488	0.421	0.231	1.76e-96	1.08e-91	CD8+ Cycling (CT103A)
WTAP	0.251603	0.674	0.45	2.28e-96	1.4e-91	CD8+ Cycling (CT103A)
RAP1B	0.285656	0.87	0.746	2.66e-96	1.63e-91	CD8+ Cycling (CT103A)
SENP3	0.080867	0.116	0.03	2.76e-96	1.7e-91	CD8+ Cycling (CT103A)
FTX	0.14808	0.16	0.054	2.94e-96	1.8e-91	CD8+ Cycling (CT103A)
TMEM131L	0.173897	0.254	0.112	3.56e-96	2.19e-91	CD8+ Cycling (CT103A)
SIAH1	0.112098	0.186	0.068	3.78e-96	2.32e-91	CD8+ Cycling (CT103A)
AHRR	0.10178	0.125	0.035	3.93e-96	2.42e-91	CD8+ Cycling (CT103A)
NAGLU	0.102794	0.146	0.045	4.27e-96	2.62e-91	CD8+ Cycling (CT103A)
FAM3C	0.182636	0.334	0.166	4.78e-96	2.93e-91	CD8+ Cycling (CT103A)
TOP2B	0.201809	0.364	0.189	5.09e-96	3.13e-91	CD8+ Cycling (CT103A)
SAMD1	0.154978	0.343	0.171	5.48e-96	3.37e-91	CD8+ Cycling (CT103A)
MLH1	0.181842	0.415	0.223	5.53e-96	3.4e-91	CD8+ Cycling (CT103A)
CCDC71L	0.111951	0.189	0.07	6.12e-96	3.76e-91	CD8+ Cycling (CT103A)
RECQL	0.250242	0.646	0.423	6.6e-96	4.06e-91	CD8+ Cycling (CT103A)
DEAF1	0.132349	0.202	0.078	7.55e-96	4.64e-91	CD8+ Cycling (CT103A)
KIF11	0.351173	0.516	0.332	8.95e-96	5.5e-91	CD8+ Cycling (CT103A)
BSCL2	0.0967469	0.205	0.079	9.42e-96	5.78e-91	CD8+ Cycling (CT103A)
USP9X	0.189475	0.339	0.17	9.48e-96	5.82e-91	CD8+ Cycling (CT103A)
KMT5A	0.17442	0.289	0.136	9.56e-96	5.87e-91	CD8+ Cycling (CT103A)
FZD6	0.085989	0.128	0.036	9.68e-96	5.95e-91	CD8+ Cycling (CT103A)
TMX2	0.171067	0.367	0.189	1.2e-95	7.38e-91	CD8+ Cycling (CT103A)
DAPP1	0.155787	0.308	0.148	1.38e-95	8.47e-91	CD8+ Cycling (CT103A)
CARMIL2	0.125131	0.249	0.106	1.77e-95	1.09e-90	CD8+ Cycling (CT103A)
SPPL2B	0.0932265	0.144	0.044	1.86e-95	1.14e-90	CD8+ Cycling (CT103A)
WASHC5	0.144755	0.311	0.148	1.89e-95	1.16e-90	CD8+ Cycling (CT103A)
TMPO-AS1	0.179566	0.281	0.13	2.14e-95	1.31e-90	CD8+ Cycling (CT103A)
TMEM203	0.141269	0.36	0.181	3.19e-95	1.96e-90	CD8+ Cycling (CT103A)
EIF3F	0.273076	0.891	0.816	4.33e-95	2.66e-90	CD8+ Cycling (CT103A)
B3GALT6	0.122396	0.204	0.08	4.59e-95	2.82e-90	CD8+ Cycling (CT103A)
TRRAP	0.170852	0.274	0.126	4.85e-95	2.98e-90	CD8+ Cycling (CT103A)
IL21R	0.109025	0.18	0.065	6.06e-95	3.73e-90	CD8+ Cycling (CT103A)
CCNL2	0.156539	0.323	0.158	1.21e-94	7.45e-90	CD8+ Cycling (CT103A)
USP25	0.152354	0.23	0.096	1.41e-94	8.69e-90	CD8+ Cycling (CT103A)
HIVEP1	0.143637	0.169	0.06	1.58e-94	9.7e-90	CD8+ Cycling (CT103A)
ATXN7L1	0.134219	0.196	0.075	1.58e-94	9.7e-90	CD8+ Cycling (CT103A)
RFX5	0.166382	0.369	0.19	1.61e-94	9.87e-90	CD8+ Cycling (CT103A)
USP10	0.236404	0.531	0.32	2e-94	1.23e-89	CD8+ Cycling (CT103A)
MPP6	0.13408	0.222	0.092	2.3e-94	1.41e-89	CD8+ Cycling (CT103A)
AL662844.4	0.112074	0.106	0.026	2.41e-94	1.48e-89	CD8+ Cycling (CT103A)
YME1L1	0.2949	0.651	0.43	2.51e-94	1.54e-89	CD8+ Cycling (CT103A)
CHERP	0.15797	0.331	0.162	2.8e-94	1.72e-89	CD8+ Cycling (CT103A)
TRG-AS1	0.193993	0.342	0.175	3.31e-94	2.03e-89	CD8+ Cycling (CT103A)
SCD	0.241801	0.437	0.247	3.84e-94	2.36e-89	CD8+ Cycling (CT103A)
DDI2	0.141118	0.201	0.079	3.95e-94	2.43e-89	CD8+ Cycling (CT103A)
PRH1	0.0957227	0.114	0.03	4.14e-94	2.54e-89	CD8+ Cycling (CT103A)
ZNF724	0.0866737	0.105	0.025	4.45e-94	2.74e-89	CD8+ Cycling (CT103A)
KDSR	0.21959	0.482	0.278	4.65e-94	2.85e-89	CD8+ Cycling (CT103A)
SIDT1	0.102322	0.128	0.037	5.03e-94	3.09e-89	CD8+ Cycling (CT103A)
LIN37	0.103328	0.19	0.071	6.32e-94	3.88e-89	CD8+ Cycling (CT103A)
PCNX2	0.124599	0.142	0.045	7.39e-94	4.54e-89	CD8+ Cycling (CT103A)
ZNF414	0.117937	0.277	0.125	9.53e-94	5.85e-89	CD8+ Cycling (CT103A)
HUWE1	0.302429	0.543	0.338	1.02e-93	6.28e-89	CD8+ Cycling (CT103A)
SYNE1	0.171395	0.341	0.171	1.24e-93	7.63e-89	CD8+ Cycling (CT103A)
MTREX	0.167659	0.324	0.158	1.33e-93	8.15e-89	CD8+ Cycling (CT103A)
STRN4	0.10378	0.225	0.092	1.73e-93	1.06e-88	CD8+ Cycling (CT103A)
KNL1	0.365168	0.522	0.341	1.8e-93	1.1e-88	CD8+ Cycling (CT103A)
FXR1	0.25092	0.593	0.378	1.84e-93	1.13e-88	CD8+ Cycling (CT103A)
PIKFYVE	0.17354	0.257	0.115	2e-93	1.23e-88	CD8+ Cycling (CT103A)
GIMAP6	0.168948	0.356	0.181	2.2e-93	1.35e-88	CD8+ Cycling (CT103A)
SHLD2	0.160804	0.271	0.124	2.3e-93	1.41e-88	CD8+ Cycling (CT103A)
SERINC3	0.227575	0.539	0.327	2.45e-93	1.51e-88	CD8+ Cycling (CT103A)
TRIM33	0.165393	0.3	0.144	2.64e-93	1.62e-88	CD8+ Cycling (CT103A)
SLC25A28	0.112681	0.171	0.061	2.89e-93	1.77e-88	CD8+ Cycling (CT103A)
CHST11	0.231963	0.5	0.295	3.15e-93	1.93e-88	CD8+ Cycling (CT103A)
DAZAP1	0.270876	0.7	0.491	3.61e-93	2.22e-88	CD8+ Cycling (CT103A)
NCAPG2	0.249446	0.471	0.28	4.19e-93	2.58e-88	CD8+ Cycling (CT103A)
RBM12	0.150089	0.266	0.121	4.86e-93	2.99e-88	CD8+ Cycling (CT103A)
CLIP4	0.121442	0.178	0.065	5.04e-93	3.1e-88	CD8+ Cycling (CT103A)
DNAJC13	0.150083	0.23	0.097	5.65e-93	3.47e-88	CD8+ Cycling (CT103A)
RABGAP1	0.147106	0.203	0.081	5.72e-93	3.51e-88	CD8+ Cycling (CT103A)
AQP3	0.0707837	0.428	0.231	5.9e-93	3.63e-88	CD8+ Cycling (CT103A)
CCDC85C	0.0974763	0.167	0.059	6.89e-93	4.23e-88	CD8+ Cycling (CT103A)
ZNF480	0.141646	0.259	0.116	9.25e-93	5.68e-88	CD8+ Cycling (CT103A)
LARP4	0.214033	0.447	0.25	1.01e-92	6.23e-88	CD8+ Cycling (CT103A)
HCFC1	0.213193	0.501	0.295	1.59e-92	9.78e-88	CD8+ Cycling (CT103A)
RAP1GDS1	0.226987	0.47	0.271	1.69e-92	1.04e-87	CD8+ Cycling (CT103A)
LRBA	0.160463	0.354	0.181	2.74e-92	1.69e-87	CD8+ Cycling (CT103A)
RPL7L1	0.264032	0.584	0.372	2.8e-92	1.72e-87	CD8+ Cycling (CT103A)
PCYT2	0.159972	0.394	0.208	3.86e-92	2.37e-87	CD8+ Cycling (CT103A)
DDX51	0.101654	0.163	0.057	5.87e-92	3.61e-87	CD8+ Cycling (CT103A)
TBC1D1	0.177992	0.358	0.183	6.33e-92	3.89e-87	CD8+ Cycling (CT103A)
TRIOBP	0.120852	0.322	0.157	6.36e-92	3.9e-87	CD8+ Cycling (CT103A)
FLII	0.199269	0.538	0.319	7.11e-92	4.37e-87	CD8+ Cycling (CT103A)
PPP6R3	0.171532	0.366	0.19	8.23e-92	5.06e-87	CD8+ Cycling (CT103A)
CELF2	0.297234	0.749	0.543	1.1e-91	6.73e-87	CD8+ Cycling (CT103A)
USP36	0.185587	0.287	0.136	1.16e-91	7.15e-87	CD8+ Cycling (CT103A)
CNNM2	0.0959895	0.151	0.05	1.24e-91	7.6e-87	CD8+ Cycling (CT103A)
DGKH	0.125475	0.183	0.069	1.24e-91	7.64e-87	CD8+ Cycling (CT103A)
PAXBP1	0.159134	0.334	0.167	1.36e-91	8.35e-87	CD8+ Cycling (CT103A)
AHCTF1	0.186701	0.318	0.158	1.4e-91	8.61e-87	CD8+ Cycling (CT103A)
EMB	0.254406	0.661	0.441	1.42e-91	8.75e-87	CD8+ Cycling (CT103A)
EDC4	0.133895	0.267	0.121	1.46e-91	8.94e-87	CD8+ Cycling (CT103A)
SPICE1	0.0979799	0.115	0.031	1.74e-91	1.07e-86	CD8+ Cycling (CT103A)
ZNF445	0.139912	0.189	0.073	2.71e-91	1.66e-86	CD8+ Cycling (CT103A)
CNTRL	0.271272	0.628	0.42	2.89e-91	1.78e-86	CD8+ Cycling (CT103A)
PSPC1	0.205231	0.465	0.265	2.92e-91	1.79e-86	CD8+ Cycling (CT103A)
PLEKHO1	0.214658	0.545	0.333	3.63e-91	2.23e-86	CD8+ Cycling (CT103A)
UGGT1	0.173698	0.312	0.153	4.69e-91	2.88e-86	CD8+ Cycling (CT103A)
RPL39	0.195403	0.989	0.989	7.24e-91	4.45e-86	CD8+ Cycling (CT103A)
AP3D1	0.206653	0.503	0.295	8.61e-91	5.29e-86	CD8+ Cycling (CT103A)
SUGP2	0.198513	0.352	0.183	1e-90	6.15e-86	CD8+ Cycling (CT103A)
PARG	0.128649	0.215	0.089	1.38e-90	8.5e-86	CD8+ Cycling (CT103A)
MACO1	0.134331	0.296	0.142	2.03e-90	1.24e-85	CD8+ Cycling (CT103A)
G3BP1	0.29658	0.754	0.555	2.04e-90	1.25e-85	CD8+ Cycling (CT103A)
GTF2H2	0.0896168	0.108	0.028	2.06e-90	1.26e-85	CD8+ Cycling (CT103A)
GKAP1	0.0866687	0.15	0.05	2.64e-90	1.62e-85	CD8+ Cycling (CT103A)
EXOC2	0.143209	0.307	0.149	2.7e-90	1.66e-85	CD8+ Cycling (CT103A)
CPSF3	0.18395	0.428	0.236	2.9e-90	1.78e-85	CD8+ Cycling (CT103A)
ARHGAP5	0.139792	0.149	0.05	3.14e-90	1.93e-85	CD8+ Cycling (CT103A)
NLRC5	0.173496	0.31	0.154	3.66e-90	2.25e-85	CD8+ Cycling (CT103A)
NPTN	0.138179	0.297	0.141	4.7e-90	2.89e-85	CD8+ Cycling (CT103A)
GPN1	0.160542	0.352	0.18	5.28e-90	3.24e-85	CD8+ Cycling (CT103A)
MAPKAP1	0.183037	0.369	0.194	5.48e-90	3.37e-85	CD8+ Cycling (CT103A)
KHDRBS1	0.269108	0.866	0.733	6.65e-90	4.09e-85	CD8+ Cycling (CT103A)
STRN	0.127302	0.296	0.141	6.81e-90	4.19e-85	CD8+ Cycling (CT103A)
SUPT6H	0.199312	0.407	0.224	7.39e-90	4.54e-85	CD8+ Cycling (CT103A)
SNRPN	0.125676	0.291	0.139	1.31e-89	8.03e-85	CD8+ Cycling (CT103A)
RANBP6	0.141831	0.177	0.066	1.41e-89	8.68e-85	CD8+ Cycling (CT103A)
STK11	0.109456	0.229	0.097	1.77e-89	1.09e-84	CD8+ Cycling (CT103A)
ICE2	0.187097	0.4	0.218	2.14e-89	1.31e-84	CD8+ Cycling (CT103A)
PRRC2A	0.24094	0.596	0.38	2.85e-89	1.75e-84	CD8+ Cycling (CT103A)
ENTR1	0.118373	0.182	0.07	2.89e-89	1.78e-84	CD8+ Cycling (CT103A)
KIF21B	0.184231	0.344	0.179	3.39e-89	2.08e-84	CD8+ Cycling (CT103A)
TESPA1	0.262061	0.506	0.307	3.99e-89	2.45e-84	CD8+ Cycling (CT103A)
NUP153	0.19509	0.362	0.189	4.62e-89	2.84e-84	CD8+ Cycling (CT103A)
BCLAF1	0.323321	0.701	0.489	4.86e-89	2.98e-84	CD8+ Cycling (CT103A)
CEP350	0.216897	0.507	0.306	5.05e-89	3.1e-84	CD8+ Cycling (CT103A)
CDK13	0.167106	0.314	0.155	5.12e-89	3.15e-84	CD8+ Cycling (CT103A)
SP1	0.145349	0.24	0.106	5.13e-89	3.15e-84	CD8+ Cycling (CT103A)
SLC66A2	0.124257	0.24	0.106	6.1e-89	3.75e-84	CD8+ Cycling (CT103A)
DOCK8	0.31079	0.707	0.507	6.2e-89	3.81e-84	CD8+ Cycling (CT103A)
ZCCHC3	0.0860944	0.158	0.055	6.35e-89	3.9e-84	CD8+ Cycling (CT103A)
PIBF1	0.154707	0.239	0.105	6.84e-89	4.2e-84	CD8+ Cycling (CT103A)
JPX	0.180829	0.433	0.245	6.88e-89	4.23e-84	CD8+ Cycling (CT103A)
TRABD2A	0.151288	0.42	0.228	7.63e-89	4.69e-84	CD8+ Cycling (CT103A)
HYOU1	0.227413	0.462	0.268	8.64e-89	5.31e-84	CD8+ Cycling (CT103A)
REPS1	0.146615	0.292	0.139	8.79e-89	5.4e-84	CD8+ Cycling (CT103A)
CCNT2	0.161849	0.244	0.109	8.89e-89	5.46e-84	CD8+ Cycling (CT103A)
COPZ1	0.258882	0.681	0.477	9.7e-89	5.96e-84	CD8+ Cycling (CT103A)
SPINT2	0.18318	0.341	0.175	1.06e-88	6.52e-84	CD8+ Cycling (CT103A)
SAMD9L	0.209131	0.398	0.218	1.18e-88	7.27e-84	CD8+ Cycling (CT103A)
RAB37	0.12636	0.329	0.164	1.37e-88	8.42e-84	CD8+ Cycling (CT103A)
NOTCH2	0.170589	0.299	0.146	1.77e-88	1.09e-83	CD8+ Cycling (CT103A)
SEC63	0.235809	0.564	0.353	1.88e-88	1.15e-83	CD8+ Cycling (CT103A)
DICER1	0.178153	0.349	0.181	2.27e-88	1.4e-83	CD8+ Cycling (CT103A)
PRDM1	0.217968	0.335	0.177	3.18e-88	1.96e-83	CD8+ Cycling (CT103A)
SP3	0.155942	0.369	0.194	3.89e-88	2.39e-83	CD8+ Cycling (CT103A)
EFTUD2	0.176481	0.458	0.259	4.04e-88	2.48e-83	CD8+ Cycling (CT103A)
SEC61A1	0.270409	0.616	0.406	4.2e-88	2.58e-83	CD8+ Cycling (CT103A)
USP37	0.145505	0.242	0.108	4.3e-88	2.64e-83	CD8+ Cycling (CT103A)
MYO1G	0.279092	0.809	0.647	4.89e-88	3.01e-83	CD8+ Cycling (CT103A)
PPIL2	0.145989	0.28	0.132	5.26e-88	3.23e-83	CD8+ Cycling (CT103A)
IL17RA	0.151622	0.344	0.176	6.89e-88	4.24e-83	CD8+ Cycling (CT103A)
DDX19A	0.15972	0.29	0.14	7.87e-88	4.84e-83	CD8+ Cycling (CT103A)
SRP68	0.18855	0.505	0.301	8.1e-88	4.98e-83	CD8+ Cycling (CT103A)
SERF2	0.209469	0.978	0.99	8.88e-88	5.46e-83	CD8+ Cycling (CT103A)
SRP72	0.281057	0.785	0.598	1.09e-87	6.71e-83	CD8+ Cycling (CT103A)
ATP11B	0.161763	0.355	0.184	1.23e-87	7.54e-83	CD8+ Cycling (CT103A)
GORASP2	0.230002	0.609	0.391	1.38e-87	8.49e-83	CD8+ Cycling (CT103A)
MFSD11	0.158756	0.309	0.152	1.48e-87	9.09e-83	CD8+ Cycling (CT103A)
CCNT1	0.153086	0.309	0.153	1.56e-87	9.56e-83	CD8+ Cycling (CT103A)
FAR1	0.168837	0.331	0.169	1.98e-87	1.21e-82	CD8+ Cycling (CT103A)
SLC38A2	0.201993	0.525	0.317	2.14e-87	1.32e-82	CD8+ Cycling (CT103A)
CCR4	0.245967	0.183	0.073	2.32e-87	1.43e-82	CD8+ Cycling (CT103A)
TRAPPC8	0.116614	0.232	0.101	2.33e-87	1.43e-82	CD8+ Cycling (CT103A)
HEXD	0.118279	0.243	0.107	2.37e-87	1.46e-82	CD8+ Cycling (CT103A)
TMEM251	0.0931287	0.142	0.047	2.45e-87	1.5e-82	CD8+ Cycling (CT103A)
CEP120	0.136393	0.226	0.097	2.45e-87	1.51e-82	CD8+ Cycling (CT103A)
UFM1	0.259501	0.614	0.407	3.14e-87	1.93e-82	CD8+ Cycling (CT103A)
TESK1	0.100653	0.141	0.046	3.23e-87	1.98e-82	CD8+ Cycling (CT103A)
IFT80	0.0974451	0.146	0.049	3.85e-87	2.37e-82	CD8+ Cycling (CT103A)
FOXJ3	0.217137	0.277	0.133	5.16e-87	3.17e-82	CD8+ Cycling (CT103A)
GAPVD1	0.172076	0.382	0.203	5.27e-87	3.24e-82	CD8+ Cycling (CT103A)
ZNF746	0.105274	0.136	0.043	5.33e-87	3.28e-82	CD8+ Cycling (CT103A)
WDR75	0.156319	0.315	0.156	6.64e-87	4.08e-82	CD8+ Cycling (CT103A)
PPP3CA	0.120911	0.295	0.143	8.28e-87	5.09e-82	CD8+ Cycling (CT103A)
SIPA1	0.111905	0.313	0.153	8.69e-87	5.34e-82	CD8+ Cycling (CT103A)
MFSD14C	0.168947	0.26	0.122	8.79e-87	5.4e-82	CD8+ Cycling (CT103A)
DNAJC25	0.0858182	0.109	0.029	9.65e-87	5.93e-82	CD8+ Cycling (CT103A)
GLI4	0.0896599	0.134	0.042	1.22e-86	7.47e-82	CD8+ Cycling (CT103A)
PLXNC1	0.106897	0.116	0.033	1.23e-86	7.57e-82	CD8+ Cycling (CT103A)
FGD3	0.171735	0.431	0.24	1.33e-86	8.16e-82	CD8+ Cycling (CT103A)
CBLL1	0.159509	0.322	0.163	1.36e-86	8.34e-82	CD8+ Cycling (CT103A)
PTPRCAP	0.113197	0.658	0.409	1.75e-86	1.08e-81	CD8+ Cycling (CT103A)
PHYKPL	0.1778	0.428	0.239	1.86e-86	1.14e-81	CD8+ Cycling (CT103A)
LINS1	0.126684	0.228	0.099	1.93e-86	1.19e-81	CD8+ Cycling (CT103A)
LRRC8B	0.0919591	0.13	0.041	2.04e-86	1.25e-81	CD8+ Cycling (CT103A)
NNT	0.182831	0.372	0.201	2.1e-86	1.29e-81	CD8+ Cycling (CT103A)
VPS13B	0.148142	0.2	0.082	2.37e-86	1.45e-81	CD8+ Cycling (CT103A)
ATP13A3	0.187524	0.314	0.158	2.58e-86	1.58e-81	CD8+ Cycling (CT103A)
DCAF5	0.159624	0.295	0.145	4e-86	2.46e-81	CD8+ Cycling (CT103A)
VEZF1	0.148704	0.31	0.154	4.16e-86	2.55e-81	CD8+ Cycling (CT103A)
UQCRFS1	0.274562	0.785	0.607	4.56e-86	2.8e-81	CD8+ Cycling (CT103A)
C11orf21	0.106834	0.218	0.093	6.53e-86	4.01e-81	CD8+ Cycling (CT103A)
EXOC5	0.153681	0.367	0.193	7.78e-86	4.78e-81	CD8+ Cycling (CT103A)
ARHGAP25	0.189309	0.455	0.261	1.01e-85	6.19e-81	CD8+ Cycling (CT103A)
TPP2	0.232677	0.504	0.306	1.16e-85	7.11e-81	CD8+ Cycling (CT103A)
ARPC5	0.235948	0.939	0.904	1.25e-85	7.68e-81	CD8+ Cycling (CT103A)
MSL1	0.131207	0.257	0.119	1.29e-85	7.91e-81	CD8+ Cycling (CT103A)
MTA2	0.181954	0.503	0.295	2.2e-85	1.35e-80	CD8+ Cycling (CT103A)
PXMP2	0.170813	0.44	0.253	2.67e-85	1.64e-80	CD8+ Cycling (CT103A)
UBL3	0.114139	0.173	0.066	2.77e-85	1.7e-80	CD8+ Cycling (CT103A)
GOSR1	0.160754	0.395	0.215	2.79e-85	1.71e-80	CD8+ Cycling (CT103A)
CMC2	0.266666	0.657	0.461	3.04e-85	1.86e-80	CD8+ Cycling (CT103A)
POLDIP3	0.160019	0.41	0.226	3.08e-85	1.89e-80	CD8+ Cycling (CT103A)
CYHR1	0.123145	0.219	0.094	3.94e-85	2.42e-80	CD8+ Cycling (CT103A)
PPP2R5A	0.153544	0.364	0.194	4.42e-85	2.72e-80	CD8+ Cycling (CT103A)
SORL1	0.189931	0.296	0.147	5.77e-85	3.55e-80	CD8+ Cycling (CT103A)
TSR3	0.163364	0.477	0.274	5.98e-85	3.67e-80	CD8+ Cycling (CT103A)
RFFL	0.125657	0.267	0.125	6.56e-85	4.03e-80	CD8+ Cycling (CT103A)
MRPL45	0.149073	0.286	0.139	7.17e-85	4.41e-80	CD8+ Cycling (CT103A)
YLPM1	0.211574	0.444	0.257	8.08e-85	4.97e-80	CD8+ Cycling (CT103A)
EEF1AKMT2	0.157328	0.361	0.191	8.25e-85	5.07e-80	CD8+ Cycling (CT103A)
UBE2O	0.114958	0.191	0.076	8.3e-85	5.1e-80	CD8+ Cycling (CT103A)
QRICH1	0.171382	0.398	0.217	8.43e-85	5.18e-80	CD8+ Cycling (CT103A)
SREBF1	0.0872271	0.211	0.087	8.81e-85	5.41e-80	CD8+ Cycling (CT103A)
CRNKL1	0.131178	0.271	0.128	2.39e-84	1.47e-79	CD8+ Cycling (CT103A)
CASP8AP2	0.190827	0.424	0.244	2.4e-84	1.48e-79	CD8+ Cycling (CT103A)
SF3B3	0.2224	0.515	0.312	2.66e-84	1.64e-79	CD8+ Cycling (CT103A)
MKNK2	0.171638	0.376	0.203	2.69e-84	1.65e-79	CD8+ Cycling (CT103A)
HIGD1A	0.116911	0.218	0.094	2.93e-84	1.8e-79	CD8+ Cycling (CT103A)
NSA2	0.275323	0.739	0.545	3.06e-84	1.88e-79	CD8+ Cycling (CT103A)
ZNF136	0.0899935	0.123	0.037	4.01e-84	2.46e-79	CD8+ Cycling (CT103A)
NPLOC4	0.147833	0.309	0.154	4.1e-84	2.52e-79	CD8+ Cycling (CT103A)
XRRA1	0.116022	0.154	0.055	4.88e-84	3e-79	CD8+ Cycling (CT103A)
AP1B1	0.168105	0.421	0.236	5e-84	3.07e-79	CD8+ Cycling (CT103A)
AP1G1	0.160854	0.297	0.147	5.15e-84	3.16e-79	CD8+ Cycling (CT103A)
TGIF1	0.106055	0.145	0.049	5.87e-84	3.61e-79	CD8+ Cycling (CT103A)
STRIP1	0.128156	0.2	0.082	6.37e-84	3.91e-79	CD8+ Cycling (CT103A)
CDC42SE1	0.260686	0.727	0.526	7.76e-84	4.77e-79	CD8+ Cycling (CT103A)
SNHG14	0.11538	0.116	0.034	8.5e-84	5.22e-79	CD8+ Cycling (CT103A)
STAG3	0.15093	0.185	0.075	8.56e-84	5.26e-79	CD8+ Cycling (CT103A)
MFSD12	0.115585	0.231	0.101	8.91e-84	5.48e-79	CD8+ Cycling (CT103A)
SCAF4	0.176217	0.453	0.261	9.4e-84	5.77e-79	CD8+ Cycling (CT103A)
HLA-F	0.238402	0.76	0.572	1.03e-83	6.34e-79	CD8+ Cycling (CT103A)
DENND11	0.119329	0.134	0.044	1.05e-83	6.47e-79	CD8+ Cycling (CT103A)
C8orf76	0.127039	0.333	0.17	1.78e-83	1.09e-78	CD8+ Cycling (CT103A)
TRIM8	0.108467	0.278	0.132	1.84e-83	1.13e-78	CD8+ Cycling (CT103A)
CHST7	0.0828228	0.136	0.045	1.93e-83	1.18e-78	CD8+ Cycling (CT103A)
RNF213	0.37537	0.909	0.766	1.95e-83	1.2e-78	CD8+ Cycling (CT103A)
UBE3C	0.177192	0.363	0.195	2.18e-83	1.34e-78	CD8+ Cycling (CT103A)
NUP205	0.168079	0.33	0.17	2.19e-83	1.35e-78	CD8+ Cycling (CT103A)
ZNF141	0.125064	0.18	0.07	2.47e-83	1.51e-78	CD8+ Cycling (CT103A)
TBC1D15	0.14386	0.276	0.134	2.67e-83	1.64e-78	CD8+ Cycling (CT103A)
MDC1	0.138863	0.248	0.114	2.67e-83	1.64e-78	CD8+ Cycling (CT103A)
IPO9	0.155175	0.377	0.205	2.68e-83	1.64e-78	CD8+ Cycling (CT103A)
COX16	0.231318	0.691	0.484	2.85e-83	1.75e-78	CD8+ Cycling (CT103A)
UBXN7	0.151646	0.237	0.108	3.33e-83	2.05e-78	CD8+ Cycling (CT103A)
VAMP5	0.237391	0.738	0.545	3.69e-83	2.27e-78	CD8+ Cycling (CT103A)
MRPS6	0.257464	0.638	0.438	3.95e-83	2.43e-78	CD8+ Cycling (CT103A)
ZNF253	0.101018	0.114	0.033	4.03e-83	2.47e-78	CD8+ Cycling (CT103A)
ARNT	0.116623	0.218	0.094	4.07e-83	2.5e-78	CD8+ Cycling (CT103A)
DHCR24	0.218315	0.543	0.342	4.17e-83	2.56e-78	CD8+ Cycling (CT103A)
SPNS3	0.105169	0.266	0.124	5.34e-83	3.28e-78	CD8+ Cycling (CT103A)
HAT1	0.239379	0.598	0.392	5.59e-83	3.44e-78	CD8+ Cycling (CT103A)
PGAM5	0.137768	0.219	0.096	5.62e-83	3.45e-78	CD8+ Cycling (CT103A)
KAT7	0.144174	0.277	0.134	5.65e-83	3.47e-78	CD8+ Cycling (CT103A)
RASSF3	0.119712	0.204	0.085	6.7e-83	4.12e-78	CD8+ Cycling (CT103A)
HABP4	0.0993122	0.177	0.069	8.38e-83	5.15e-78	CD8+ Cycling (CT103A)
TM7SF2	0.128041	0.31	0.156	1.01e-82	6.24e-78	CD8+ Cycling (CT103A)
SURF6	0.137522	0.264	0.126	1.03e-82	6.3e-78	CD8+ Cycling (CT103A)
TAPT1	0.104575	0.133	0.043	1.14e-82	7.03e-78	CD8+ Cycling (CT103A)
ABCC1	0.15314	0.247	0.115	1.16e-82	7.15e-78	CD8+ Cycling (CT103A)
HMCES	0.179877	0.485	0.287	1.37e-82	8.4e-78	CD8+ Cycling (CT103A)
PCYT1A	0.139606	0.288	0.142	1.56e-82	9.61e-78	CD8+ Cycling (CT103A)
PTPN6	0.259724	0.644	0.444	1.65e-82	1.02e-77	CD8+ Cycling (CT103A)
NUP93	0.154357	0.421	0.235	1.89e-82	1.16e-77	CD8+ Cycling (CT103A)
KAT6B	0.176617	0.295	0.149	1.92e-82	1.18e-77	CD8+ Cycling (CT103A)
RFTN1	0.192357	0.504	0.304	2.22e-82	1.36e-77	CD8+ Cycling (CT103A)
CRLF3	0.174906	0.447	0.257	2.71e-82	1.66e-77	CD8+ Cycling (CT103A)
AFF1	0.150986	0.278	0.135	2.77e-82	1.7e-77	CD8+ Cycling (CT103A)
CCNG2	0.141691	0.176	0.07	2.82e-82	1.73e-77	CD8+ Cycling (CT103A)
ZNF367	0.111638	0.227	0.1	2.87e-82	1.76e-77	CD8+ Cycling (CT103A)
ADSL	0.249807	0.706	0.513	3.11e-82	1.91e-77	CD8+ Cycling (CT103A)
ANKRD13A	0.14405	0.344	0.18	3.49e-82	2.15e-77	CD8+ Cycling (CT103A)
KCTD7	0.10369	0.144	0.049	3.7e-82	2.28e-77	CD8+ Cycling (CT103A)
HLA-DMB	0.15118	0.348	0.183	5.41e-82	3.32e-77	CD8+ Cycling (CT103A)
POLD4	0.210458	0.599	0.39	6.03e-82	3.71e-77	CD8+ Cycling (CT103A)
MAN2B1	0.153816	0.411	0.227	6.19e-82	3.81e-77	CD8+ Cycling (CT103A)
ORAI1	0.191441	0.565	0.355	6.55e-82	4.02e-77	CD8+ Cycling (CT103A)
CRYBG1	0.225428	0.459	0.275	7.26e-82	4.46e-77	CD8+ Cycling (CT103A)
CCDC92	0.103084	0.172	0.066	7.9e-82	4.86e-77	CD8+ Cycling (CT103A)
KIAA1143	0.15976	0.386	0.214	9.1e-82	5.59e-77	CD8+ Cycling (CT103A)
API5	0.202881	0.517	0.316	1.06e-81	6.5e-77	CD8+ Cycling (CT103A)
PARP14	0.226082	0.458	0.272	1.11e-81	6.81e-77	CD8+ Cycling (CT103A)
ARMT1	0.135635	0.359	0.189	1.2e-81	7.35e-77	CD8+ Cycling (CT103A)
JAML	0.192474	0.471	0.278	1.34e-81	8.24e-77	CD8+ Cycling (CT103A)
THOC3	0.248991	0.643	0.442	1.73e-81	1.06e-76	CD8+ Cycling (CT103A)
MAPRE2	0.164053	0.416	0.232	1.75e-81	1.07e-76	CD8+ Cycling (CT103A)
ATP8B2	0.113256	0.165	0.062	1.96e-81	1.2e-76	CD8+ Cycling (CT103A)
TMEM30A	0.186246	0.411	0.23	2.01e-81	1.23e-76	CD8+ Cycling (CT103A)
TDRKH	0.0901087	0.154	0.055	2.03e-81	1.25e-76	CD8+ Cycling (CT103A)
NT5C2	0.142699	0.302	0.152	2.09e-81	1.29e-76	CD8+ Cycling (CT103A)
RBM5	0.138872	0.257	0.121	2.43e-81	1.5e-76	CD8+ Cycling (CT103A)
GIPC1	0.15079	0.263	0.126	2.57e-81	1.58e-76	CD8+ Cycling (CT103A)
PUDP	0.134938	0.281	0.136	2.98e-81	1.83e-76	CD8+ Cycling (CT103A)
ANKRD17	0.196032	0.403	0.228	3.32e-81	2.04e-76	CD8+ Cycling (CT103A)
BMI1	0.126698	0.239	0.109	3.93e-81	2.42e-76	CD8+ Cycling (CT103A)
ARID2	0.151611	0.313	0.16	4.12e-81	2.53e-76	CD8+ Cycling (CT103A)
HMG20A	0.168488	0.255	0.121	4.33e-81	2.66e-76	CD8+ Cycling (CT103A)
WBP2	0.238662	0.613	0.406	5.07e-81	3.11e-76	CD8+ Cycling (CT103A)
ITPR1	0.201937	0.317	0.167	5.28e-81	3.25e-76	CD8+ Cycling (CT103A)
CD3D	0.237779	0.923	0.909	5.36e-81	3.29e-76	CD8+ Cycling (CT103A)
SUPT5H	0.178065	0.449	0.261	6.32e-81	3.88e-76	CD8+ Cycling (CT103A)
SPART	0.129995	0.173	0.068	6.74e-81	4.14e-76	CD8+ Cycling (CT103A)
FUT8	0.227466	0.5	0.31	6.85e-81	4.21e-76	CD8+ Cycling (CT103A)
TUG1	0.140156	0.241	0.111	7.78e-81	4.78e-76	CD8+ Cycling (CT103A)
CYTIP	0.301652	0.816	0.644	8.34e-81	5.12e-76	CD8+ Cycling (CT103A)
DDX58	0.0949312	0.13	0.042	1.12e-80	6.86e-76	CD8+ Cycling (CT103A)
MAT2B	0.232189	0.672	0.458	1.23e-80	7.54e-76	CD8+ Cycling (CT103A)
OXNAD1	0.193966	0.434	0.251	1.25e-80	7.68e-76	CD8+ Cycling (CT103A)
SQLE	0.256923	0.669	0.479	1.29e-80	7.94e-76	CD8+ Cycling (CT103A)
TAB3	0.108166	0.13	0.043	1.3e-80	7.97e-76	CD8+ Cycling (CT103A)
JARID2	0.18124	0.344	0.183	1.4e-80	8.58e-76	CD8+ Cycling (CT103A)
LRRC8D	0.117769	0.172	0.067	2.1e-80	1.29e-75	CD8+ Cycling (CT103A)
ZNF430	0.128494	0.255	0.121	2.32e-80	1.43e-75	CD8+ Cycling (CT103A)
MTHFD1	0.273641	0.566	0.376	2.51e-80	1.54e-75	CD8+ Cycling (CT103A)
C21orf58	0.190828	0.38	0.214	2.67e-80	1.64e-75	CD8+ Cycling (CT103A)
DDX11	0.153329	0.28	0.139	3.7e-80	2.27e-75	CD8+ Cycling (CT103A)
SLC25A23	0.0950507	0.137	0.046	3.71e-80	2.28e-75	CD8+ Cycling (CT103A)
MED27	0.152048	0.369	0.2	5.18e-80	3.19e-75	CD8+ Cycling (CT103A)
NRIP1	0.0863608	0.1	0.027	8.02e-80	4.93e-75	CD8+ Cycling (CT103A)
LONP1	0.151653	0.301	0.153	8.44e-80	5.18e-75	CD8+ Cycling (CT103A)
EXOC8	0.12714	0.165	0.063	8.63e-80	5.3e-75	CD8+ Cycling (CT103A)
CHD2	0.226445	0.454	0.272	9.41e-80	5.78e-75	CD8+ Cycling (CT103A)
ZNF519	0.115209	0.181	0.073	9.51e-80	5.84e-75	CD8+ Cycling (CT103A)
NSUN2	0.178173	0.393	0.219	1.07e-79	6.59e-75	CD8+ Cycling (CT103A)
MAGED1	0.127155	0.293	0.146	1.1e-79	6.73e-75	CD8+ Cycling (CT103A)
ZC3H7A	0.166896	0.395	0.221	1.31e-79	8.03e-75	CD8+ Cycling (CT103A)
KLHL28	0.122333	0.189	0.078	1.33e-79	8.15e-75	CD8+ Cycling (CT103A)
NOL11	0.194984	0.411	0.233	1.46e-79	8.94e-75	CD8+ Cycling (CT103A)
UBE2J1	0.19207	0.522	0.322	1.6e-79	9.8e-75	CD8+ Cycling (CT103A)
EP300	0.126291	0.239	0.11	2.44e-79	1.5e-74	CD8+ Cycling (CT103A)
VCPIP1	0.159377	0.213	0.094	2.45e-79	1.5e-74	CD8+ Cycling (CT103A)
PLEKHO2	0.0779723	0.108	0.031	2.72e-79	1.67e-74	CD8+ Cycling (CT103A)
SCYL2	0.133479	0.256	0.121	2.73e-79	1.68e-74	CD8+ Cycling (CT103A)
LRPPRC	0.247708	0.491	0.305	2.84e-79	1.74e-74	CD8+ Cycling (CT103A)
NPIPB5	0.106263	0.106	0.03	3.42e-79	2.1e-74	CD8+ Cycling (CT103A)
WWP2	0.138505	0.251	0.119	3.7e-79	2.27e-74	CD8+ Cycling (CT103A)
SEC61G	0.305879	0.882	0.842	3.93e-79	2.41e-74	CD8+ Cycling (CT103A)
REXO1	0.118734	0.204	0.088	3.95e-79	2.43e-74	CD8+ Cycling (CT103A)
PDXK	0.151915	0.519	0.313	4.34e-79	2.66e-74	CD8+ Cycling (CT103A)
RPSA	0.175864	0.995	0.988	4.8e-79	2.95e-74	CD8+ Cycling (CT103A)
TECPR1	0.104168	0.189	0.078	5.95e-79	3.66e-74	CD8+ Cycling (CT103A)
FRAT2	0.0800104	0.108	0.031	6.54e-79	4.02e-74	CD8+ Cycling (CT103A)
BACH2	0.118977	0.155	0.057	6.58e-79	4.04e-74	CD8+ Cycling (CT103A)
CEPT1	0.11664	0.213	0.094	7.26e-79	4.46e-74	CD8+ Cycling (CT103A)
SCYL3	0.104737	0.19	0.078	7.9e-79	4.85e-74	CD8+ Cycling (CT103A)
KDM4C	0.156527	0.28	0.139	8.26e-79	5.08e-74	CD8+ Cycling (CT103A)
RBMS1	0.222186	0.558	0.354	1.06e-78	6.54e-74	CD8+ Cycling (CT103A)
ANKRD13D	0.140728	0.413	0.232	1.18e-78	7.24e-74	CD8+ Cycling (CT103A)
HERPUD1	0.234215	0.633	0.438	1.2e-78	7.38e-74	CD8+ Cycling (CT103A)
ELP2	0.136328	0.297	0.149	1.25e-78	7.67e-74	CD8+ Cycling (CT103A)
PIAS1	0.169927	0.412	0.235	1.47e-78	9.02e-74	CD8+ Cycling (CT103A)
CPSF1	0.123323	0.32	0.165	1.47e-78	9.04e-74	CD8+ Cycling (CT103A)
TTC4	0.110607	0.193	0.081	1.52e-78	9.37e-74	CD8+ Cycling (CT103A)
TMEM245	0.1472	0.285	0.142	1.84e-78	1.13e-73	CD8+ Cycling (CT103A)
WDR70	0.120414	0.201	0.086	2.2e-78	1.35e-73	CD8+ Cycling (CT103A)
XKR6	0.0847774	0.111	0.033	2.58e-78	1.58e-73	CD8+ Cycling (CT103A)
SPN	0.278826	0.804	0.64	3.26e-78	2e-73	CD8+ Cycling (CT103A)
CASP4	0.216261	0.576	0.371	3.62e-78	2.22e-73	CD8+ Cycling (CT103A)
DDX24	0.27236	0.791	0.61	3.69e-78	2.27e-73	CD8+ Cycling (CT103A)
ZNF766	0.106255	0.178	0.072	3.73e-78	2.29e-73	CD8+ Cycling (CT103A)
ZNF638	0.197554	0.46	0.274	3.8e-78	2.34e-73	CD8+ Cycling (CT103A)
PCED1B	0.146012	0.306	0.157	3.9e-78	2.4e-73	CD8+ Cycling (CT103A)
ZNF592	0.129685	0.221	0.099	3.92e-78	2.41e-73	CD8+ Cycling (CT103A)
MLLT3	0.239949	0.556	0.361	3.95e-78	2.43e-73	CD8+ Cycling (CT103A)
ITM2A	0.2354	0.643	0.452	4.09e-78	2.51e-73	CD8+ Cycling (CT103A)
IVNS1ABP	0.250066	0.503	0.314	4.15e-78	2.55e-73	CD8+ Cycling (CT103A)
NCOA6	0.131093	0.222	0.1	4.66e-78	2.86e-73	CD8+ Cycling (CT103A)
KIF15	0.253965	0.407	0.246	4.74e-78	2.91e-73	CD8+ Cycling (CT103A)
DCAKD	0.101684	0.245	0.115	4.9e-78	3.01e-73	CD8+ Cycling (CT103A)
RNF146	0.105095	0.15	0.055	5.16e-78	3.17e-73	CD8+ Cycling (CT103A)
STAT4	0.173529	0.424	0.245	5.42e-78	3.33e-73	CD8+ Cycling (CT103A)
TACC1	0.252582	0.681	0.474	5.47e-78	3.36e-73	CD8+ Cycling (CT103A)
TRPC4AP	0.152371	0.366	0.198	7.39e-78	4.54e-73	CD8+ Cycling (CT103A)
PAIP2	0.246667	0.761	0.576	7.93e-78	4.88e-73	CD8+ Cycling (CT103A)
EIF4H	0.280032	0.807	0.631	9.83e-78	6.04e-73	CD8+ Cycling (CT103A)
PPP4R3A	0.169478	0.472	0.281	1.04e-77	6.39e-73	CD8+ Cycling (CT103A)
ENSA	0.249474	0.794	0.636	1.05e-77	6.43e-73	CD8+ Cycling (CT103A)
WDR82	0.198549	0.513	0.316	1.14e-77	7.01e-73	CD8+ Cycling (CT103A)
BCL7C	0.165227	0.554	0.345	1.39e-77	8.51e-73	CD8+ Cycling (CT103A)
GTF3C3	0.13596	0.262	0.128	1.42e-77	8.72e-73	CD8+ Cycling (CT103A)
ZNF433-AS1	0.0997056	0.203	0.088	1.57e-77	9.64e-73	CD8+ Cycling (CT103A)
DHX36	0.19424	0.582	0.376	1.59e-77	9.75e-73	CD8+ Cycling (CT103A)
PIK3C3	0.121756	0.203	0.088	1.8e-77	1.1e-72	CD8+ Cycling (CT103A)
MAGT1	0.163594	0.357	0.195	1.81e-77	1.11e-72	CD8+ Cycling (CT103A)
SMURF2	0.117054	0.159	0.061	1.82e-77	1.12e-72	CD8+ Cycling (CT103A)
AHNAK	0.350994	0.746	0.564	2.49e-77	1.53e-72	CD8+ Cycling (CT103A)
KIDINS220	0.129426	0.253	0.121	2.75e-77	1.69e-72	CD8+ Cycling (CT103A)
PHF10	0.124843	0.232	0.107	2.97e-77	1.83e-72	CD8+ Cycling (CT103A)
DVL3	0.10921	0.188	0.078	3.63e-77	2.23e-72	CD8+ Cycling (CT103A)
GMIP	0.130628	0.377	0.205	4.09e-77	2.51e-72	CD8+ Cycling (CT103A)
ARHGAP21	0.101799	0.135	0.047	4.71e-77	2.89e-72	CD8+ Cycling (CT103A)
ZNF736	0.0850129	0.122	0.039	4.77e-77	2.93e-72	CD8+ Cycling (CT103A)
IGSF8	0.124769	0.341	0.181	5.99e-77	3.68e-72	CD8+ Cycling (CT103A)
DCAF15	0.124073	0.362	0.195	7.14e-77	4.39e-72	CD8+ Cycling (CT103A)
RPAP3	0.164183	0.39	0.219	7.52e-77	4.62e-72	CD8+ Cycling (CT103A)
LINC01215	0.117654	0.156	0.059	8.32e-77	5.11e-72	CD8+ Cycling (CT103A)
ARHGEF18	0.0916813	0.138	0.049	8.57e-77	5.26e-72	CD8+ Cycling (CT103A)
MCMBP	0.168967	0.436	0.254	9.83e-77	6.04e-72	CD8+ Cycling (CT103A)
AGFG2	0.0977271	0.256	0.122	1.08e-76	6.63e-72	CD8+ Cycling (CT103A)
SDAD1	0.193744	0.568	0.365	1.1e-76	6.74e-72	CD8+ Cycling (CT103A)
PTPRA	0.152583	0.406	0.231	1.11e-76	6.84e-72	CD8+ Cycling (CT103A)
CNOT6L	0.170378	0.302	0.157	1.17e-76	7.16e-72	CD8+ Cycling (CT103A)
PEX19	0.131559	0.277	0.138	1.17e-76	7.2e-72	CD8+ Cycling (CT103A)
TNRC18	0.0954889	0.176	0.071	1.28e-76	7.89e-72	CD8+ Cycling (CT103A)
RASAL3	0.178169	0.579	0.367	1.48e-76	9.09e-72	CD8+ Cycling (CT103A)
MAT2A	0.271022	0.634	0.435	2e-76	1.23e-71	CD8+ Cycling (CT103A)
PDXDC1	0.128352	0.331	0.175	2.58e-76	1.58e-71	CD8+ Cycling (CT103A)
ATF6B	0.190305	0.525	0.325	2.79e-76	1.71e-71	CD8+ Cycling (CT103A)
UIMC1	0.129914	0.32	0.167	3.34e-76	2.05e-71	CD8+ Cycling (CT103A)
TLE4	0.122059	0.284	0.142	3.42e-76	2.1e-71	CD8+ Cycling (CT103A)
CASK	0.135136	0.183	0.077	3.54e-76	2.18e-71	CD8+ Cycling (CT103A)
KDM3B	0.131777	0.25	0.121	3.7e-76	2.28e-71	CD8+ Cycling (CT103A)
ZNF121	0.154783	0.198	0.087	3.86e-76	2.37e-71	CD8+ Cycling (CT103A)
C8orf82	0.100827	0.154	0.058	4.83e-76	2.97e-71	CD8+ Cycling (CT103A)
NDEL1	0.13993	0.288	0.145	4.92e-76	3.02e-71	CD8+ Cycling (CT103A)
GIMAP2	0.131243	0.344	0.185	5.3e-76	3.25e-71	CD8+ Cycling (CT103A)
ARL6IP5	0.254533	0.904	0.829	5.85e-76	3.59e-71	CD8+ Cycling (CT103A)
USP4	0.170277	0.401	0.23	6.29e-76	3.87e-71	CD8+ Cycling (CT103A)
TM9SF2	0.223291	0.639	0.421	6.51e-76	4e-71	CD8+ Cycling (CT103A)
FBXO38	0.103137	0.179	0.073	6.71e-76	4.12e-71	CD8+ Cycling (CT103A)
ATP6V0C	0.241124	0.758	0.578	7.01e-76	4.31e-71	CD8+ Cycling (CT103A)
CASD1	0.103761	0.143	0.052	7.78e-76	4.78e-71	CD8+ Cycling (CT103A)
BCAT1	0.165559	0.203	0.09	1.22e-75	7.49e-71	CD8+ Cycling (CT103A)
RBIS	0.272306	0.77	0.633	1.34e-75	8.24e-71	CD8+ Cycling (CT103A)
GBF1	0.163667	0.316	0.167	1.47e-75	9.06e-71	CD8+ Cycling (CT103A)
SELPLG	0.251091	0.824	0.694	1.57e-75	9.67e-71	CD8+ Cycling (CT103A)
ZNF526	0.0830131	0.134	0.046	1.69e-75	1.04e-70	CD8+ Cycling (CT103A)
FOXM1	0.224893	0.44	0.272	1.83e-75	1.12e-70	CD8+ Cycling (CT103A)
PRDM2	0.180543	0.327	0.177	2.28e-75	1.4e-70	CD8+ Cycling (CT103A)
LHFPL5	0.0630235	0.14	0.05	2.48e-75	1.53e-70	CD8+ Cycling (CT103A)
CREBBP	0.119845	0.256	0.124	2.53e-75	1.56e-70	CD8+ Cycling (CT103A)
MSMO1	0.234898	0.578	0.381	3.18e-75	1.95e-70	CD8+ Cycling (CT103A)
ANKH	0.141607	0.258	0.127	4.55e-75	2.8e-70	CD8+ Cycling (CT103A)
PASK	0.1806	0.177	0.074	4.75e-75	2.92e-70	CD8+ Cycling (CT103A)
NIPAL3	0.136415	0.27	0.135	5.42e-75	3.33e-70	CD8+ Cycling (CT103A)
SLC16A1-AS1	0.143812	0.223	0.103	5.86e-75	3.6e-70	CD8+ Cycling (CT103A)
PRKCH	0.196102	0.598	0.389	5.93e-75	3.64e-70	CD8+ Cycling (CT103A)
PI4K2B	0.13992	0.298	0.153	6.4e-75	3.93e-70	CD8+ Cycling (CT103A)
CCSER2	0.154686	0.37	0.206	6.55e-75	4.03e-70	CD8+ Cycling (CT103A)
DCTN4	0.136394	0.255	0.124	6.8e-75	4.18e-70	CD8+ Cycling (CT103A)
MRTFA	0.148595	0.296	0.152	6.86e-75	4.21e-70	CD8+ Cycling (CT103A)
EXOC3	0.151484	0.312	0.165	7.41e-75	4.55e-70	CD8+ Cycling (CT103A)
DENND4C	0.155165	0.287	0.147	7.59e-75	4.66e-70	CD8+ Cycling (CT103A)
TPRG1L	0.098941	0.128	0.043	9.39e-75	5.77e-70	CD8+ Cycling (CT103A)
ITPK1	0.12465	0.331	0.176	9.74e-75	5.99e-70	CD8+ Cycling (CT103A)
ATG13	0.0972573	0.263	0.128	1.02e-74	6.28e-70	CD8+ Cycling (CT103A)
FUBP3	0.108283	0.202	0.089	1.08e-74	6.66e-70	CD8+ Cycling (CT103A)
RNF139	0.10366	0.233	0.109	1.12e-74	6.86e-70	CD8+ Cycling (CT103A)
NUFIP2	0.189962	0.433	0.255	1.13e-74	6.92e-70	CD8+ Cycling (CT103A)
TMEM170A	0.124847	0.295	0.152	1.15e-74	7.08e-70	CD8+ Cycling (CT103A)
ASPHD2	0.0968241	0.135	0.048	1.26e-74	7.77e-70	CD8+ Cycling (CT103A)
PM20D2	0.103019	0.188	0.079	1.31e-74	8.04e-70	CD8+ Cycling (CT103A)
LATS1	0.137067	0.26	0.128	1.4e-74	8.61e-70	CD8+ Cycling (CT103A)
RNFT1	0.105214	0.156	0.06	1.67e-74	1.03e-69	CD8+ Cycling (CT103A)
GSPT1	0.260012	0.697	0.487	1.73e-74	1.07e-69	CD8+ Cycling (CT103A)
SNX10	0.225214	0.655	0.451	1.86e-74	1.14e-69	CD8+ Cycling (CT103A)
RLF	0.140361	0.25	0.121	1.97e-74	1.21e-69	CD8+ Cycling (CT103A)
LARP1	0.174976	0.458	0.272	2.19e-74	1.35e-69	CD8+ Cycling (CT103A)
ATXN2L	0.161097	0.515	0.316	2.91e-74	1.79e-69	CD8+ Cycling (CT103A)
SETD5	0.187203	0.415	0.243	3.06e-74	1.88e-69	CD8+ Cycling (CT103A)
NVL	0.119761	0.256	0.125	3.65e-74	2.24e-69	CD8+ Cycling (CT103A)
RAB30-DT	0.109893	0.205	0.091	3.78e-74	2.32e-69	CD8+ Cycling (CT103A)
ARFGEF2	0.123214	0.197	0.086	3.87e-74	2.38e-69	CD8+ Cycling (CT103A)
CD164	0.261676	0.773	0.595	4.27e-74	2.62e-69	CD8+ Cycling (CT103A)
BPTF	0.23768	0.603	0.404	4.63e-74	2.85e-69	CD8+ Cycling (CT103A)
ECT2	0.187777	0.35	0.198	5.9e-74	3.62e-69	CD8+ Cycling (CT103A)
POLQ	0.167326	0.273	0.139	6.34e-74	3.9e-69	CD8+ Cycling (CT103A)
FMNL1	0.190372	0.647	0.434	6.51e-74	4e-69	CD8+ Cycling (CT103A)
RLIM	0.126163	0.212	0.096	7.13e-74	4.38e-69	CD8+ Cycling (CT103A)
GRAMD1B	0.152878	0.34	0.185	7.23e-74	4.44e-69	CD8+ Cycling (CT103A)
AL365361.1	0.0849167	0.158	0.061	9.62e-74	5.91e-69	CD8+ Cycling (CT103A)
TRPM7	0.160787	0.355	0.195	1.08e-73	6.67e-69	CD8+ Cycling (CT103A)
PDCL3	0.163735	0.499	0.309	1.22e-73	7.5e-69	CD8+ Cycling (CT103A)
IK	0.259167	0.703	0.497	1.35e-73	8.29e-69	CD8+ Cycling (CT103A)
ORC3	0.116512	0.312	0.163	1.43e-73	8.77e-69	CD8+ Cycling (CT103A)
ZFP36L2	0.182481	0.692	0.491	1.53e-73	9.38e-69	CD8+ Cycling (CT103A)
SUZ12	0.220752	0.631	0.431	1.62e-73	9.97e-69	CD8+ Cycling (CT103A)
CXCR4	0.258986	0.489	0.319	2.27e-73	1.4e-68	CD8+ Cycling (CT103A)
ERN1	0.167223	0.271	0.139	2.46e-73	1.51e-68	CD8+ Cycling (CT103A)
CEP192	0.149704	0.281	0.144	2.71e-73	1.67e-68	CD8+ Cycling (CT103A)
DDX42	0.193307	0.474	0.291	2.78e-73	1.71e-68	CD8+ Cycling (CT103A)
SLU7	0.15334	0.415	0.241	2.99e-73	1.84e-68	CD8+ Cycling (CT103A)
ARHGEF6	0.222109	0.612	0.412	3.66e-73	2.25e-68	CD8+ Cycling (CT103A)
FOXO3	0.0972823	0.13	0.045	4.61e-73	2.83e-68	CD8+ Cycling (CT103A)
FMNL3	0.0881856	0.163	0.064	4.64e-73	2.85e-68	CD8+ Cycling (CT103A)
ZDHHC18	0.121877	0.24	0.115	5.6e-73	3.44e-68	CD8+ Cycling (CT103A)
MAP2K4	0.107897	0.206	0.092	5.78e-73	3.55e-68	CD8+ Cycling (CT103A)
ZNF85	0.101481	0.189	0.081	7.02e-73	4.31e-68	CD8+ Cycling (CT103A)
IL10RA	0.215509	0.548	0.355	8.02e-73	4.93e-68	CD8+ Cycling (CT103A)
GNG5	0.216708	0.886	0.875	9.69e-73	5.96e-68	CD8+ Cycling (CT103A)
EXOSC10	0.176673	0.441	0.261	1.01e-72	6.21e-68	CD8+ Cycling (CT103A)
SPSB1	0.0795639	0.122	0.041	1.03e-72	6.33e-68	CD8+ Cycling (CT103A)
GANAB	0.137974	0.44	0.256	1.09e-72	6.67e-68	CD8+ Cycling (CT103A)
SLC20A1	0.198234	0.481	0.296	1.28e-72	7.84e-68	CD8+ Cycling (CT103A)
OAS2	0.170564	0.348	0.193	1.33e-72	8.18e-68	CD8+ Cycling (CT103A)
TRAC	0.255415	0.767	0.589	1.38e-72	8.51e-68	CD8+ Cycling (CT103A)
STXBP3	0.121296	0.223	0.103	1.42e-72	8.71e-68	CD8+ Cycling (CT103A)
FBXW8	0.0924463	0.141	0.052	1.61e-72	9.91e-68	CD8+ Cycling (CT103A)
NUP214	0.135803	0.307	0.162	1.74e-72	1.07e-67	CD8+ Cycling (CT103A)
TAF1	0.111286	0.205	0.092	1.82e-72	1.12e-67	CD8+ Cycling (CT103A)
DHX9	0.209558	0.558	0.363	2.42e-72	1.49e-67	CD8+ Cycling (CT103A)
DPY19L1	0.0957072	0.138	0.05	2.63e-72	1.61e-67	CD8+ Cycling (CT103A)
LCOR	0.129467	0.242	0.117	3.38e-72	2.08e-67	CD8+ Cycling (CT103A)
GIT2	0.189915	0.469	0.283	3.84e-72	2.36e-67	CD8+ Cycling (CT103A)
ARMC8	0.132846	0.349	0.191	5.29e-72	3.25e-67	CD8+ Cycling (CT103A)
RGS3	0.102471	0.158	0.062	5.45e-72	3.35e-67	CD8+ Cycling (CT103A)
RAB5B	0.135203	0.307	0.161	5.49e-72	3.37e-67	CD8+ Cycling (CT103A)
STX17	0.14378	0.36	0.2	5.56e-72	3.42e-67	CD8+ Cycling (CT103A)
C2CD2L	0.0902173	0.15	0.057	5.61e-72	3.45e-67	CD8+ Cycling (CT103A)
TTK	0.169096	0.272	0.141	5.81e-72	3.57e-67	CD8+ Cycling (CT103A)
ATP8A1	0.110706	0.187	0.08	6.04e-72	3.71e-67	CD8+ Cycling (CT103A)
RAB22A	0.140581	0.359	0.2	6.45e-72	3.96e-67	CD8+ Cycling (CT103A)
STIL	0.168115	0.333	0.183	9.25e-72	5.68e-67	CD8+ Cycling (CT103A)
AP3B1	0.187185	0.461	0.278	9.82e-72	6.03e-67	CD8+ Cycling (CT103A)
RAP2A	0.0960899	0.192	0.083	1.07e-71	6.58e-67	CD8+ Cycling (CT103A)
GBP1	0.242113	0.631	0.441	1.18e-71	7.22e-67	CD8+ Cycling (CT103A)
STK26	0.141351	0.387	0.22	1.24e-71	7.65e-67	CD8+ Cycling (CT103A)
ZNF614	0.0875503	0.121	0.041	1.27e-71	7.79e-67	CD8+ Cycling (CT103A)
ZNF639	0.122034	0.294	0.153	1.38e-71	8.47e-67	CD8+ Cycling (CT103A)
RBM38	0.129362	0.288	0.148	1.45e-71	8.9e-67	CD8+ Cycling (CT103A)
SUGP1	0.0783009	0.228	0.106	1.5e-71	9.2e-67	CD8+ Cycling (CT103A)
RNF111	0.130523	0.205	0.093	1.61e-71	9.86e-67	CD8+ Cycling (CT103A)
TAF15	0.254549	0.791	0.615	1.74e-71	1.07e-66	CD8+ Cycling (CT103A)
SRSF9	0.216975	0.869	0.753	1.9e-71	1.17e-66	CD8+ Cycling (CT103A)
TLN1	0.252681	0.752	0.565	2.03e-71	1.24e-66	CD8+ Cycling (CT103A)
ALCAM	0.0822118	0.102	0.03	2.24e-71	1.38e-66	CD8+ Cycling (CT103A)
TNFAIP8L2	0.133585	0.276	0.141	2.5e-71	1.54e-66	CD8+ Cycling (CT103A)
TBCC	0.124909	0.311	0.165	2.53e-71	1.56e-66	CD8+ Cycling (CT103A)
AQR	0.145284	0.265	0.134	2.61e-71	1.6e-66	CD8+ Cycling (CT103A)
SF1	0.239628	0.836	0.678	2.73e-71	1.68e-66	CD8+ Cycling (CT103A)
SERTAD2	0.158652	0.295	0.155	2.79e-71	1.72e-66	CD8+ Cycling (CT103A)
PRRC1	0.134509	0.31	0.164	4.12e-71	2.53e-66	CD8+ Cycling (CT103A)
CEP95	0.133475	0.238	0.116	4.15e-71	2.55e-66	CD8+ Cycling (CT103A)
TXNRD1	0.199228	0.537	0.343	4.93e-71	3.03e-66	CD8+ Cycling (CT103A)
LYSMD3	0.119043	0.179	0.076	5.24e-71	3.22e-66	CD8+ Cycling (CT103A)
COX10	0.130227	0.322	0.172	6.91e-71	4.24e-66	CD8+ Cycling (CT103A)
ZBTB1	0.129879	0.258	0.128	7.66e-71	4.71e-66	CD8+ Cycling (CT103A)
POLA1	0.128314	0.251	0.124	8.25e-71	5.07e-66	CD8+ Cycling (CT103A)
EFL1	0.104719	0.228	0.108	9.51e-71	5.84e-66	CD8+ Cycling (CT103A)
TMEM209	0.123141	0.33	0.179	9.57e-71	5.88e-66	CD8+ Cycling (CT103A)
HSPA1A	0.310587	0.492	0.318	9.62e-71	5.91e-66	CD8+ Cycling (CT103A)
ATP2A2	0.17522	0.443	0.262	1.06e-70	6.5e-66	CD8+ Cycling (CT103A)
CDC25A	0.118456	0.205	0.093	1.24e-70	7.61e-66	CD8+ Cycling (CT103A)
NUB1	0.184217	0.431	0.259	1.41e-70	8.69e-66	CD8+ Cycling (CT103A)
ZZEF1	0.135785	0.242	0.118	1.6e-70	9.86e-66	CD8+ Cycling (CT103A)
SMPD4	0.12891	0.337	0.183	1.68e-70	1.03e-65	CD8+ Cycling (CT103A)
FAM126B	0.111744	0.182	0.079	1.71e-70	1.05e-65	CD8+ Cycling (CT103A)
GFPT1	0.13127	0.323	0.174	1.82e-70	1.12e-65	CD8+ Cycling (CT103A)
IKZF3	0.15022	0.304	0.162	1.94e-70	1.19e-65	CD8+ Cycling (CT103A)
ZNF292	0.193014	0.498	0.313	2.14e-70	1.32e-65	CD8+ Cycling (CT103A)
PAGR1	0.181702	0.551	0.361	2.27e-70	1.39e-65	CD8+ Cycling (CT103A)
RWDD3	0.0790779	0.231	0.109	2.43e-70	1.49e-65	CD8+ Cycling (CT103A)
NFE2L2	0.18753	0.475	0.295	2.45e-70	1.51e-65	CD8+ Cycling (CT103A)
NUP188	0.11655	0.253	0.126	2.66e-70	1.63e-65	CD8+ Cycling (CT103A)
RBM26	0.177113	0.407	0.238	2.79e-70	1.72e-65	CD8+ Cycling (CT103A)
THADA	0.119945	0.178	0.076	3.08e-70	1.89e-65	CD8+ Cycling (CT103A)
GPR55	0.0979259	0.104	0.032	3.23e-70	1.98e-65	CD8+ Cycling (CT103A)
C2orf74	0.0811332	0.122	0.042	3.54e-70	2.18e-65	CD8+ Cycling (CT103A)
RCC1L	0.125424	0.308	0.164	3.64e-70	2.24e-65	CD8+ Cycling (CT103A)
MGAT2	0.133914	0.401	0.23	3.97e-70	2.44e-65	CD8+ Cycling (CT103A)
APOL3	0.140343	0.357	0.201	4.13e-70	2.54e-65	CD8+ Cycling (CT103A)
GIGYF2	0.180823	0.384	0.222	4.75e-70	2.92e-65	CD8+ Cycling (CT103A)
SOS2	0.0809867	0.119	0.04	5.27e-70	3.24e-65	CD8+ Cycling (CT103A)
C2orf68	0.112408	0.3	0.158	5.34e-70	3.28e-65	CD8+ Cycling (CT103A)
TMEM263	0.139361	0.313	0.168	5.39e-70	3.31e-65	CD8+ Cycling (CT103A)
ZNF224	0.0982061	0.169	0.07	5.41e-70	3.32e-65	CD8+ Cycling (CT103A)
NADK	0.117012	0.274	0.139	6.95e-70	4.27e-65	CD8+ Cycling (CT103A)
C12orf49	0.104361	0.248	0.122	7e-70	4.3e-65	CD8+ Cycling (CT103A)
CORO1C	0.114752	0.234	0.112	7.58e-70	4.66e-65	CD8+ Cycling (CT103A)
PANK3	0.122357	0.224	0.106	7.81e-70	4.8e-65	CD8+ Cycling (CT103A)
NUP98	0.171504	0.419	0.245	8.15e-70	5.01e-65	CD8+ Cycling (CT103A)
EIF1AX	0.257974	0.69	0.514	8.59e-70	5.28e-65	CD8+ Cycling (CT103A)
HERC1	0.150114	0.273	0.141	9.91e-70	6.09e-65	CD8+ Cycling (CT103A)
ATP6V1A	0.118972	0.249	0.123	9.93e-70	6.1e-65	CD8+ Cycling (CT103A)
SPEF2	0.102533	0.128	0.046	1.01e-69	6.23e-65	CD8+ Cycling (CT103A)
TARBP1	0.0979794	0.154	0.061	1.1e-69	6.76e-65	CD8+ Cycling (CT103A)
EIF4A2	0.223123	0.696	0.502	1.19e-69	7.3e-65	CD8+ Cycling (CT103A)
TTC7A	0.11786	0.299	0.156	1.34e-69	8.24e-65	CD8+ Cycling (CT103A)
BTG1	0.234497	0.778	0.602	1.42e-69	8.74e-65	CD8+ Cycling (CT103A)
MAPK3	0.118947	0.363	0.203	1.47e-69	9.03e-65	CD8+ Cycling (CT103A)
RCAN3	0.213413	0.438	0.268	1.48e-69	9.1e-65	CD8+ Cycling (CT103A)
KIAA0040	0.150941	0.418	0.247	1.62e-69	9.93e-65	CD8+ Cycling (CT103A)
LY96	0.0937215	0.19	0.084	1.69e-69	1.04e-64	CD8+ Cycling (CT103A)
DMWD	0.0893853	0.133	0.048	1.74e-69	1.07e-64	CD8+ Cycling (CT103A)
TMEM161B	0.101197	0.151	0.06	1.97e-69	1.21e-64	CD8+ Cycling (CT103A)
MIAT	0.113111	0.159	0.064	2.11e-69	1.3e-64	CD8+ Cycling (CT103A)
ANAPC1	0.116848	0.238	0.116	2.13e-69	1.31e-64	CD8+ Cycling (CT103A)
USP15	0.240163	0.656	0.452	2.24e-69	1.37e-64	CD8+ Cycling (CT103A)
SNRPG	0.24212	0.89	0.856	2.84e-69	1.74e-64	CD8+ Cycling (CT103A)
HELZ	0.151887	0.375	0.214	3.24e-69	1.99e-64	CD8+ Cycling (CT103A)
DCAF1	0.117061	0.202	0.092	3.73e-69	2.29e-64	CD8+ Cycling (CT103A)
USP33	0.139524	0.317	0.172	4.49e-69	2.76e-64	CD8+ Cycling (CT103A)
CAPRIN1	0.237116	0.688	0.483	4.61e-69	2.83e-64	CD8+ Cycling (CT103A)
PPT1	0.196341	0.622	0.412	5.19e-69	3.19e-64	CD8+ Cycling (CT103A)
CUL4A	0.177184	0.452	0.274	5.48e-69	3.37e-64	CD8+ Cycling (CT103A)
TGDS	0.123723	0.295	0.157	5.52e-69	3.39e-64	CD8+ Cycling (CT103A)
IPO7	0.204796	0.528	0.339	6.05e-69	3.72e-64	CD8+ Cycling (CT103A)
ASB3	0.0996616	0.23	0.11	6.14e-69	3.77e-64	CD8+ Cycling (CT103A)
MAFG	0.0989503	0.194	0.086	6.17e-69	3.79e-64	CD8+ Cycling (CT103A)
ADO	0.0852238	0.158	0.063	6.19e-69	3.8e-64	CD8+ Cycling (CT103A)
GPRIN3	0.179347	0.45	0.272	6.37e-69	3.91e-64	CD8+ Cycling (CT103A)
SCAF11	0.237139	0.69	0.495	6.41e-69	3.94e-64	CD8+ Cycling (CT103A)
RPS23	0.130932	0.999	0.998	6.53e-69	4.01e-64	CD8+ Cycling (CT103A)
MCTP2	0.1272	0.259	0.131	6.88e-69	4.22e-64	CD8+ Cycling (CT103A)
MVP	0.161731	0.538	0.339	8.58e-69	5.27e-64	CD8+ Cycling (CT103A)
MOGS	0.105592	0.316	0.168	9.33e-69	5.73e-64	CD8+ Cycling (CT103A)
PUM1	0.157016	0.377	0.216	1.25e-68	7.69e-64	CD8+ Cycling (CT103A)
CARD16	0.194784	0.574	0.377	1.42e-68	8.73e-64	CD8+ Cycling (CT103A)
CTC1	0.0835684	0.151	0.06	1.42e-68	8.75e-64	CD8+ Cycling (CT103A)
RAD21	0.278254	0.919	0.825	1.67e-68	1.03e-63	CD8+ Cycling (CT103A)
XPNPEP1	0.12519	0.401	0.231	1.94e-68	1.19e-63	CD8+ Cycling (CT103A)
MED17	0.104541	0.217	0.102	2e-68	1.23e-63	CD8+ Cycling (CT103A)
AC083798.2	0.0650161	0.105	0.033	2.01e-68	1.24e-63	CD8+ Cycling (CT103A)
NBR1	0.107292	0.265	0.133	2.06e-68	1.27e-63	CD8+ Cycling (CT103A)
MEGF9	0.0865495	0.147	0.057	2.1e-68	1.29e-63	CD8+ Cycling (CT103A)
ABCB7	0.108781	0.257	0.129	2.36e-68	1.45e-63	CD8+ Cycling (CT103A)
ARFGEF1	0.16483	0.319	0.175	2.42e-68	1.49e-63	CD8+ Cycling (CT103A)
ACSS1	0.0864637	0.185	0.08	2.43e-68	1.5e-63	CD8+ Cycling (CT103A)
NUP160	0.118742	0.335	0.184	2.44e-68	1.5e-63	CD8+ Cycling (CT103A)
VEZT	0.119842	0.267	0.136	2.52e-68	1.55e-63	CD8+ Cycling (CT103A)
DGKD	0.0952143	0.205	0.093	2.57e-68	1.58e-63	CD8+ Cycling (CT103A)
CLTC	0.212456	0.574	0.375	2.78e-68	1.71e-63	CD8+ Cycling (CT103A)
NBPF14	0.120709	0.231	0.112	2.83e-68	1.74e-63	CD8+ Cycling (CT103A)
XPO6	0.143935	0.336	0.185	2.83e-68	1.74e-63	CD8+ Cycling (CT103A)
PARP10	0.106158	0.277	0.142	3.12e-68	1.92e-63	CD8+ Cycling (CT103A)
CCNK	0.15108	0.452	0.271	3.24e-68	1.99e-63	CD8+ Cycling (CT103A)
CCDC106	0.0741709	0.122	0.042	3.29e-68	2.02e-63	CD8+ Cycling (CT103A)
AMFR	0.0902544	0.179	0.077	3.42e-68	2.1e-63	CD8+ Cycling (CT103A)
UBA6	0.146629	0.332	0.183	3.45e-68	2.12e-63	CD8+ Cycling (CT103A)
KCTD18	0.0825771	0.188	0.083	4.03e-68	2.48e-63	CD8+ Cycling (CT103A)
CREBRF	0.0979508	0.114	0.038	4.26e-68	2.62e-63	CD8+ Cycling (CT103A)
SFMBT2	0.11535	0.225	0.107	4.28e-68	2.63e-63	CD8+ Cycling (CT103A)
DTL	0.180367	0.397	0.238	4.73e-68	2.9e-63	CD8+ Cycling (CT103A)
MZT2A	0.203699	0.843	0.732	4.74e-68	2.91e-63	CD8+ Cycling (CT103A)
NT5E	0.0913158	0.121	0.042	4.82e-68	2.96e-63	CD8+ Cycling (CT103A)
DLG1	0.107395	0.258	0.129	4.83e-68	2.97e-63	CD8+ Cycling (CT103A)
PIGQ	0.0702803	0.132	0.048	5.08e-68	3.12e-63	CD8+ Cycling (CT103A)
CRNDE	0.120046	0.232	0.113	5.33e-68	3.27e-63	CD8+ Cycling (CT103A)
WDR26	0.111938	0.219	0.104	5.4e-68	3.32e-63	CD8+ Cycling (CT103A)
RMI1	0.119815	0.246	0.122	6.48e-68	3.98e-63	CD8+ Cycling (CT103A)
RPL31	0.195945	0.966	0.947	7.15e-68	4.39e-63	CD8+ Cycling (CT103A)
RNF38	0.128416	0.179	0.079	7.16e-68	4.4e-63	CD8+ Cycling (CT103A)
SNAP23	0.135086	0.402	0.231	1.16e-67	7.1e-63	CD8+ Cycling (CT103A)
MED1	0.159026	0.364	0.21	1.29e-67	7.95e-63	CD8+ Cycling (CT103A)
UAP1L1	0.070347	0.133	0.049	1.32e-67	8.08e-63	CD8+ Cycling (CT103A)
DDX60L	0.106547	0.143	0.055	1.39e-67	8.56e-63	CD8+ Cycling (CT103A)
ZFC3H1	0.193611	0.379	0.224	1.43e-67	8.76e-63	CD8+ Cycling (CT103A)
ARSG	0.0913825	0.118	0.041	1.46e-67	9e-63	CD8+ Cycling (CT103A)
MED23	0.105198	0.167	0.07	1.55e-67	9.55e-63	CD8+ Cycling (CT103A)
RBBP5	0.112633	0.278	0.144	1.69e-67	1.04e-62	CD8+ Cycling (CT103A)
SERPINB1	0.221452	0.68	0.489	1.89e-67	1.16e-62	CD8+ Cycling (CT103A)
CHD1L	0.0935749	0.258	0.129	1.96e-67	1.21e-62	CD8+ Cycling (CT103A)
MSH2	0.163624	0.394	0.232	2.4e-67	1.47e-62	CD8+ Cycling (CT103A)
FAM168B	0.12901	0.272	0.142	2.58e-67	1.59e-62	CD8+ Cycling (CT103A)
EIF4G3	0.167319	0.332	0.186	2.66e-67	1.63e-62	CD8+ Cycling (CT103A)
NLRP1	0.125695	0.223	0.107	4.64e-67	2.85e-62	CD8+ Cycling (CT103A)
RAF1	0.120703	0.367	0.206	5.53e-67	3.4e-62	CD8+ Cycling (CT103A)
ZNF276	0.0899465	0.197	0.089	6.03e-67	3.71e-62	CD8+ Cycling (CT103A)
FANCI	0.224067	0.539	0.366	6.2e-67	3.81e-62	CD8+ Cycling (CT103A)
POLRMT	0.0874078	0.211	0.098	6.63e-67	4.07e-62	CD8+ Cycling (CT103A)
HJURP	0.257381	0.446	0.295	8.48e-67	5.21e-62	CD8+ Cycling (CT103A)
PHF23	0.126764	0.296	0.158	9.14e-67	5.61e-62	CD8+ Cycling (CT103A)
CIZ1	0.12479	0.304	0.164	9.37e-67	5.76e-62	CD8+ Cycling (CT103A)
MTOR	0.119471	0.253	0.128	9.86e-67	6.06e-62	CD8+ Cycling (CT103A)
FNDC3A	0.147981	0.229	0.113	1.21e-66	7.41e-62	CD8+ Cycling (CT103A)
ZNF277	0.104943	0.22	0.105	1.25e-66	7.65e-62	CD8+ Cycling (CT103A)
BRPF1	0.0923196	0.182	0.079	1.34e-66	8.23e-62	CD8+ Cycling (CT103A)
FBLN5	0.082869	0.111	0.037	1.4e-66	8.6e-62	CD8+ Cycling (CT103A)
NADK2	0.080877	0.115	0.04	1.41e-66	8.69e-62	CD8+ Cycling (CT103A)
SP110	0.201903	0.647	0.45	1.46e-66	8.96e-62	CD8+ Cycling (CT103A)
XRCC5	0.244402	0.898	0.805	1.46e-66	9e-62	CD8+ Cycling (CT103A)
ELF2	0.131074	0.403	0.237	1.49e-66	9.13e-62	CD8+ Cycling (CT103A)
FBXO45	0.0959758	0.254	0.127	1.82e-66	1.12e-61	CD8+ Cycling (CT103A)
UBE2E1	0.180617	0.478	0.3	1.82e-66	1.12e-61	CD8+ Cycling (CT103A)
PHKB	0.114201	0.236	0.116	2.04e-66	1.25e-61	CD8+ Cycling (CT103A)
SAMD10	0.0882704	0.169	0.072	2.08e-66	1.28e-61	CD8+ Cycling (CT103A)
ZNF574	0.0624247	0.139	0.053	2.2e-66	1.35e-61	CD8+ Cycling (CT103A)
RBBP7	0.227877	0.728	0.555	2.21e-66	1.36e-61	CD8+ Cycling (CT103A)
GALNT7	0.120079	0.155	0.064	2.34e-66	1.44e-61	CD8+ Cycling (CT103A)
GTF2A1	0.11622	0.25	0.126	2.51e-66	1.54e-61	CD8+ Cycling (CT103A)
TANK	0.165124	0.539	0.349	2.63e-66	1.61e-61	CD8+ Cycling (CT103A)
PCNX4	0.121366	0.246	0.124	3.13e-66	1.92e-61	CD8+ Cycling (CT103A)
NRGN	0.0757721	0.166	0.07	3.36e-66	2.07e-61	CD8+ Cycling (CT103A)
CCDC66	0.107791	0.256	0.13	3.4e-66	2.09e-61	CD8+ Cycling (CT103A)
NPC2	0.200455	0.627	0.436	3.67e-66	2.26e-61	CD8+ Cycling (CT103A)
ZNF350	0.0804879	0.124	0.045	3.98e-66	2.44e-61	CD8+ Cycling (CT103A)
MAX	0.209778	0.576	0.382	4.27e-66	2.62e-61	CD8+ Cycling (CT103A)
MAP2K1	0.147603	0.497	0.308	5.53e-66	3.4e-61	CD8+ Cycling (CT103A)
LIG3	0.116761	0.2	0.092	6.02e-66	3.7e-61	CD8+ Cycling (CT103A)
RACGAP1	0.273323	0.483	0.329	6.07e-66	3.73e-61	CD8+ Cycling (CT103A)
PLRG1	0.124621	0.408	0.24	6.12e-66	3.76e-61	CD8+ Cycling (CT103A)
UTP4	0.16446	0.367	0.213	6.12e-66	3.76e-61	CD8+ Cycling (CT103A)
MIS12	0.111682	0.269	0.138	6.23e-66	3.83e-61	CD8+ Cycling (CT103A)
MDN1	0.155312	0.273	0.144	6.67e-66	4.1e-61	CD8+ Cycling (CT103A)
BIRC6	0.188881	0.464	0.29	9.64e-66	5.92e-61	CD8+ Cycling (CT103A)
FANCE	0.0766974	0.152	0.061	1.14e-65	6.98e-61	CD8+ Cycling (CT103A)
DHX8	0.108514	0.263	0.135	1.19e-65	7.29e-61	CD8+ Cycling (CT103A)
USPL1	0.117493	0.15	0.061	1.35e-65	8.32e-61	CD8+ Cycling (CT103A)
RBBP6	0.186695	0.555	0.365	1.37e-65	8.43e-61	CD8+ Cycling (CT103A)
ZNF398	0.0858921	0.134	0.051	1.4e-65	8.58e-61	CD8+ Cycling (CT103A)
ZMIZ2	0.0994085	0.154	0.063	1.42e-65	8.75e-61	CD8+ Cycling (CT103A)
UBE2S	0.24593	0.85	0.704	1.53e-65	9.41e-61	CD8+ Cycling (CT103A)
IPO8	0.12445	0.249	0.126	1.64e-65	1.01e-60	CD8+ Cycling (CT103A)
SEL1L	0.12568	0.311	0.169	1.9e-65	1.17e-60	CD8+ Cycling (CT103A)
ZBTB14	0.0810885	0.137	0.052	2.03e-65	1.25e-60	CD8+ Cycling (CT103A)
IKBKB	0.129074	0.285	0.15	2.16e-65	1.33e-60	CD8+ Cycling (CT103A)
KMT5B	0.0939138	0.196	0.09	2.56e-65	1.58e-60	CD8+ Cycling (CT103A)
SNRPE	0.255738	0.799	0.652	2.97e-65	1.83e-60	CD8+ Cycling (CT103A)
BTAF1	0.136048	0.268	0.14	3.18e-65	1.95e-60	CD8+ Cycling (CT103A)
SFMBT1	0.105036	0.227	0.111	3.3e-65	2.03e-60	CD8+ Cycling (CT103A)
TNFAIP8	0.215387	0.643	0.456	3.3e-65	2.03e-60	CD8+ Cycling (CT103A)
MEX3C	0.0870566	0.151	0.061	4.23e-65	2.6e-60	CD8+ Cycling (CT103A)
MCM2	0.252671	0.5	0.344	4.34e-65	2.67e-60	CD8+ Cycling (CT103A)
LMBR1	0.11749	0.287	0.153	6.03e-65	3.7e-60	CD8+ Cycling (CT103A)
SH3BGRL	0.201519	0.676	0.482	6.13e-65	3.77e-60	CD8+ Cycling (CT103A)
SPIN1	0.137649	0.336	0.189	6.33e-65	3.89e-60	CD8+ Cycling (CT103A)
CDC14A	0.12286	0.186	0.085	6.73e-65	4.13e-60	CD8+ Cycling (CT103A)
ANLN	0.183334	0.346	0.202	6.91e-65	4.25e-60	CD8+ Cycling (CT103A)
COX10-AS1	0.116896	0.164	0.07	7.71e-65	4.74e-60	CD8+ Cycling (CT103A)
CNOT6	0.096907	0.209	0.099	8.02e-65	4.93e-60	CD8+ Cycling (CT103A)
PPP1R37	0.0708562	0.133	0.05	8.92e-65	5.48e-60	CD8+ Cycling (CT103A)
FUBP1	0.215446	0.625	0.423	9.01e-65	5.54e-60	CD8+ Cycling (CT103A)
PSD4	0.133786	0.42	0.25	1.24e-64	7.61e-60	CD8+ Cycling (CT103A)
SSBP3	0.114439	0.361	0.205	1.42e-64	8.72e-60	CD8+ Cycling (CT103A)
MTRR	0.101522	0.225	0.109	1.5e-64	9.22e-60	CD8+ Cycling (CT103A)
ABCB10	0.130974	0.187	0.086	1.66e-64	1.02e-59	CD8+ Cycling (CT103A)
ZC3HAV1	0.204246	0.6	0.404	1.94e-64	1.19e-59	CD8+ Cycling (CT103A)
CAMK4	0.2027	0.499	0.319	2.18e-64	1.34e-59	CD8+ Cycling (CT103A)
TOMM70	0.170017	0.414	0.249	2.34e-64	1.44e-59	CD8+ Cycling (CT103A)
TFIP11	0.0766111	0.299	0.159	2.49e-64	1.53e-59	CD8+ Cycling (CT103A)
CC2D1B	0.0747553	0.159	0.066	2.7e-64	1.66e-59	CD8+ Cycling (CT103A)
CLINT1	0.213061	0.584	0.394	2.8e-64	1.72e-59	CD8+ Cycling (CT103A)
MRPS27	0.127755	0.378	0.218	2.82e-64	1.74e-59	CD8+ Cycling (CT103A)
ZNF654	0.108533	0.183	0.083	2.82e-64	1.74e-59	CD8+ Cycling (CT103A)
MEF2A	0.111428	0.257	0.132	2.9e-64	1.78e-59	CD8+ Cycling (CT103A)
PCM1	0.237512	0.625	0.434	3.02e-64	1.86e-59	CD8+ Cycling (CT103A)
LINC01550	0.0749826	0.143	0.057	3.12e-64	1.92e-59	CD8+ Cycling (CT103A)
AC073111.4	0.0888645	0.131	0.049	3.36e-64	2.07e-59	CD8+ Cycling (CT103A)
RFWD3	0.118595	0.313	0.171	3.78e-64	2.32e-59	CD8+ Cycling (CT103A)
CSNK1G1	0.131587	0.194	0.091	3.79e-64	2.33e-59	CD8+ Cycling (CT103A)
DCTN6	0.110451	0.243	0.124	4.48e-64	2.75e-59	CD8+ Cycling (CT103A)
ZNF28	0.0824472	0.1	0.032	4.6e-64	2.83e-59	CD8+ Cycling (CT103A)
CNNM3	0.0637776	0.145	0.058	4.95e-64	3.04e-59	CD8+ Cycling (CT103A)
ZNF93	0.0828497	0.126	0.047	5.56e-64	3.42e-59	CD8+ Cycling (CT103A)
USP42	0.112265	0.214	0.103	5.85e-64	3.59e-59	CD8+ Cycling (CT103A)
PARP9	0.14437	0.399	0.237	6.59e-64	4.05e-59	CD8+ Cycling (CT103A)
SIN3A	0.142374	0.357	0.206	6.62e-64	4.07e-59	CD8+ Cycling (CT103A)
GON4L	0.162757	0.441	0.271	7.01e-64	4.3e-59	CD8+ Cycling (CT103A)
IDH1	0.115152	0.247	0.125	7.23e-64	4.44e-59	CD8+ Cycling (CT103A)
MTR	0.116131	0.294	0.158	7.39e-64	4.54e-59	CD8+ Cycling (CT103A)
DNAJB14	0.147975	0.442	0.27	7.68e-64	4.72e-59	CD8+ Cycling (CT103A)
ZNRF1	0.106345	0.255	0.13	8.21e-64	5.05e-59	CD8+ Cycling (CT103A)
RASA1	0.124431	0.216	0.105	9.95e-64	6.11e-59	CD8+ Cycling (CT103A)
GTF3C4	0.0817318	0.156	0.065	1.18e-63	7.22e-59	CD8+ Cycling (CT103A)
AC243960.1	0.118113	0.309	0.171	1.18e-63	7.26e-59	CD8+ Cycling (CT103A)
ARID3B	0.0870333	0.206	0.097	1.19e-63	7.29e-59	CD8+ Cycling (CT103A)
GBA	0.0984862	0.276	0.145	1.21e-63	7.43e-59	CD8+ Cycling (CT103A)
AC008105.3	0.118453	0.226	0.111	1.26e-63	7.71e-59	CD8+ Cycling (CT103A)
STAT3	0.169449	0.556	0.362	1.39e-63	8.56e-59	CD8+ Cycling (CT103A)
PTBP2	0.0813432	0.102	0.033	1.46e-63	8.96e-59	CD8+ Cycling (CT103A)
EFCAB14	0.177317	0.402	0.24	1.52e-63	9.33e-59	CD8+ Cycling (CT103A)
INTS5	0.0674191	0.158	0.066	1.56e-63	9.6e-59	CD8+ Cycling (CT103A)
PRPF3	0.128997	0.295	0.16	1.58e-63	9.71e-59	CD8+ Cycling (CT103A)
PDCD7	0.118329	0.478	0.296	1.59e-63	9.8e-59	CD8+ Cycling (CT103A)
SLC25A46	0.152685	0.443	0.272	1.74e-63	1.07e-58	CD8+ Cycling (CT103A)
SINHCAF	0.176457	0.529	0.345	1.92e-63	1.18e-58	CD8+ Cycling (CT103A)
CPNE2	0.0681245	0.215	0.102	1.95e-63	1.2e-58	CD8+ Cycling (CT103A)
TGFBRAP1	0.0775334	0.166	0.071	1.99e-63	1.22e-58	CD8+ Cycling (CT103A)
SLC12A2	0.0934065	0.164	0.071	2.23e-63	1.37e-58	CD8+ Cycling (CT103A)
RASSF2	0.147263	0.339	0.194	2.35e-63	1.44e-58	CD8+ Cycling (CT103A)
CD53	0.23076	0.868	0.805	2.49e-63	1.53e-58	CD8+ Cycling (CT103A)
GCLC	0.0992739	0.145	0.059	2.53e-63	1.56e-58	CD8+ Cycling (CT103A)
NUDT3	0.128241	0.386	0.225	2.71e-63	1.66e-58	CD8+ Cycling (CT103A)
GEN1	0.108766	0.241	0.122	3.24e-63	1.99e-58	CD8+ Cycling (CT103A)
ATAD1	0.113399	0.349	0.198	3.73e-63	2.29e-58	CD8+ Cycling (CT103A)
JAK2	0.166024	0.268	0.144	3.87e-63	2.38e-58	CD8+ Cycling (CT103A)
[truncated: 6,335 more rows]
