# Supplementary material for: B cell lineage reconstitution underlies CAR-T cell therapeutic efficacy in patients with refractory myasthenia gravis
Source: EMBO Mol Med. 2024 Feb 26;16(4):21. doi: 10.1038/s44321-024-00043-z (PMC11018773; doi:10.1038/s44321-024-00043-z)
Supplement: Supplementary file 6 — Source Data Fig. 6 [file 44321_2024_43_MOESM6_ESM.zip › EMM-2023-18744_Fig 6/Fig 6B/CT103A vs. CAR-BCMA_donor.xlsx]

## Sheet: Sheet1
Related to Fig 6B (CT103A vs. CAR-BCMA_donor)
## P-values calculated from a Wilcoxon Rank Sum test using FindAllMarkers function (Seurat)
## Adjusted p-values using Bonferroni correction
gene	avg_log2FC	pct.1	pct.2	p_val	p_val_adj	cluster
MALAT1	5.78784	1	0	0	0	CD8+ Cycling (CT103A)
EEF1G	3.52828	0.985	0.009	0	0	CD8+ Cycling (CT103A)
LDHB	3.31305	0.988	0.359	0	0	CD8+ Cycling (CT103A)
COTL1	2.83739	0.972	0.467	0	0	CD8+ Cycling (CT103A)
SNHG29	2.56019	0.916	0	0	0	CD8+ Cycling (CT103A)
EIF4A1	2.37209	0.973	0.56	0	0	CD8+ Cycling (CT103A)
IL2RG	2.36402	0.946	0.385	0	0	CD8+ Cycling (CT103A)
RPL17	2.36021	0.997	0.878	0	0	CD8+ Cycling (CT103A)
RPS17	2.31775	0.933	0.351	0	0	CD8+ Cycling (CT103A)
ARPC1B	2.29678	0.95	0.552	0	0	CD8+ Cycling (CT103A)
JUND	2.27679	0.936	0.336	0	0	CD8+ Cycling (CT103A)
UBE2S	2.26355	0.85	0.231	0	0	CD8+ Cycling (CT103A)
NDUFA13	2.25412	0.907	0.295	0	0	CD8+ Cycling (CT103A)
NDUFB8	2.23505	0.89	0.081	0	0	CD8+ Cycling (CT103A)
MZT2B	2.22724	0.926	0.408	0	0	CD8+ Cycling (CT103A)
NME2	2.20403	0.956	0.623	0	0	CD8+ Cycling (CT103A)
PSMA2	2.188	0.892	0.062	0	0	CD8+ Cycling (CT103A)
RPL26	2.14431	0.997	0.976	0	0	CD8+ Cycling (CT103A)
TRBC2	2.09329	0.83	0	0	0	CD8+ Cycling (CT103A)
ARL6IP1	2.02819	0.863	0.371	0	0	CD8+ Cycling (CT103A)
RNASEK	2.01911	0.89	0.366	0	0	CD8+ Cycling (CT103A)
CSNK2B	2.00987	0.87	0.161	0	0	CD8+ Cycling (CT103A)
NEAT1	2.0014	0.781	0	0	0	CD8+ Cycling (CT103A)
ATP5PO	1.97579	0.873	0.119	0	0	CD8+ Cycling (CT103A)
NDUFA11	1.95388	0.872	0.257	0	0	CD8+ Cycling (CT103A)
KLF2	1.91442	0.758	0.185	0	0	CD8+ Cycling (CT103A)
NDUFC2	1.87938	0.84	0.088	0	0	CD8+ Cycling (CT103A)
TAF10	1.87535	0.852	0.067	0	0	CD8+ Cycling (CT103A)
CRIP1	1.85649	0.916	0.63	0	0	CD8+ Cycling (CT103A)
SRSF9	1.85083	0.869	0.145	0	0	CD8+ Cycling (CT103A)
LINC01871	1.84629	0.739	0	0	0	CD8+ Cycling (CT103A)
GNAI2	1.83834	0.944	0.619	0	0	CD8+ Cycling (CT103A)
SNHG6	1.77442	0.806	0	0	0	CD8+ Cycling (CT103A)
ALYREF	1.75544	0.816	0.112	0	0	CD8+ Cycling (CT103A)
PCED1B-AS1	1.74778	0.78	0	0	0	CD8+ Cycling (CT103A)
ARPC4	1.7463	0.861	0.199	0	0	CD8+ Cycling (CT103A)
NUSAP1	1.74065	0.659	0.064	0	0	CD8+ Cycling (CT103A)
LIME1	1.69946	0.779	0.165	0	0	CD8+ Cycling (CT103A)
TOMM6	1.69605	0.808	0	0	0	CD8+ Cycling (CT103A)
ATP5F1D	1.69189	0.851	0.216	0	0	CD8+ Cycling (CT103A)
LINC02446	1.68699	0.602	0	0	0	CD8+ Cycling (CT103A)
PCLAF	1.65974	0.805	0.292	0	0	CD8+ Cycling (CT103A)
UBE2V1	1.63079	0.855	0.121	0	0	CD8+ Cycling (CT103A)
TRAC	1.61727	0.767	0	0	0	CD8+ Cycling (CT103A)
HLA-DRA	1.60254	0.951	0.509	0	0	CD8+ Cycling (CT103A)
EBP	1.59217	0.79	0.122	0	0	CD8+ Cycling (CT103A)
CLDND1	1.55685	0.898	0.481	0	0	CD8+ Cycling (CT103A)
AL138963.4	1.53611	0.485	0	0	0	CD8+ Cycling (CT103A)
ZYX	1.53307	0.825	0.214	0	0	CD8+ Cycling (CT103A)
TXNL4A	1.53188	0.821	0.193	0	0	CD8+ Cycling (CT103A)
WDR83OS	1.52473	0.809	0.143	0	0	CD8+ Cycling (CT103A)
MICOS10	1.49092	0.8	0.199	0	0	CD8+ Cycling (CT103A)
RPL36A	1.48034	0.972	0.888	0	0	CD8+ Cycling (CT103A)
NME1	1.46487	0.766	0.146	0	0	CD8+ Cycling (CT103A)
RPL21	1.45098	0.988	0.972	0	0	CD8+ Cycling (CT103A)
NDUFA7	1.43519	0.771	0.049	0	0	CD8+ Cycling (CT103A)
GNAS	1.43414	0.891	0.589	0	0	CD8+ Cycling (CT103A)
GAS5	1.42764	0.741	0	0	0	CD8+ Cycling (CT103A)
TYMS	1.42278	0.855	0.583	0	0	CD8+ Cycling (CT103A)
FUT7	1.40476	0.568	0.011	0	0	CD8+ Cycling (CT103A)
C17orf49	1.39653	0.839	0.422	0	0	CD8+ Cycling (CT103A)
JTB	1.37979	0.77	0.066	0	0	CD8+ Cycling (CT103A)
RAC1	1.36315	0.813	0.278	0	0	CD8+ Cycling (CT103A)
OIP5-AS1	1.36269	0.732	0	0	0	CD8+ Cycling (CT103A)
ZFAS1	1.35196	0.725	0	0	0	CD8+ Cycling (CT103A)
SARNP	1.32766	0.743	0.023	0	0	CD8+ Cycling (CT103A)
HNRNPA1	1.31608	0.99	0.97	0	0	CD8+ Cycling (CT103A)
GNB2	1.31111	0.825	0.309	0	0	CD8+ Cycling (CT103A)
DDX39B	1.28981	0.766	0.146	0	0	CD8+ Cycling (CT103A)
TAP2	1.28439	0.73	0.1	0	0	CD8+ Cycling (CT103A)
HNRNPL	1.26792	0.859	0.51	0	0	CD8+ Cycling (CT103A)
MZT2A	1.25516	0.843	0.482	0	0	CD8+ Cycling (CT103A)
PPP1R14B	1.25079	0.674	0.054	0	0	CD8+ Cycling (CT103A)
BLOC1S1	1.24945	0.827	0.47	0	0	CD8+ Cycling (CT103A)
PTP4A2	1.2449	0.881	0.583	0	0	CD8+ Cycling (CT103A)
YWHAH	1.23938	0.775	0.236	0	0	CD8+ Cycling (CT103A)
SELL	1.22257	0.919	0.662	0	0	CD8+ Cycling (CT103A)
HNRNPD	1.21915	0.935	0.781	0	0	CD8+ Cycling (CT103A)
PRELID1	1.21397	0.862	0.554	0	0	CD8+ Cycling (CT103A)
XIST	1.20082	0.594	0	0	0	CD8+ Cycling (CT103A)
BATF3	1.18132	0.628	0.126	0	0	CD8+ Cycling (CT103A)
CCND2	1.16758	0.807	0.507	0	0	CD8+ Cycling (CT103A)
HNRNPUL2	1.16243	0.687	0.096	0	0	CD8+ Cycling (CT103A)
ECH1	1.16219	0.752	0.188	0	0	CD8+ Cycling (CT103A)
HLA-DRB1	1.14963	0.946	0.645	0	0	CD8+ Cycling (CT103A)
ETFB	1.14907	0.798	0.344	0	0	CD8+ Cycling (CT103A)
TLE5	1.12832	0.926	0.807	0	0	CD8+ Cycling (CT103A)
CYTOR	1.12544	0.636	0	0	0	CD8+ Cycling (CT103A)
CKLF	1.12539	0.83	0.515	0	0	CD8+ Cycling (CT103A)
SRM	1.12263	0.619	0.082	0	0	CD8+ Cycling (CT103A)
TRAPPC5	1.12	0.697	0.079	0	0	CD8+ Cycling (CT103A)
CDV3	1.11617	0.755	0.223	0	0	CD8+ Cycling (CT103A)
GNB1	1.11348	0.805	0.377	0	0	CD8+ Cycling (CT103A)
ETS1	1.11005	0.904	0.677	0	0	CD8+ Cycling (CT103A)
UBALD2	1.09392	0.737	0.346	0	0	CD8+ Cycling (CT103A)
LINC01578	1.09222	0.649	0	0	0	CD8+ Cycling (CT103A)
ALOX5AP	1.09139	0.865	0.675	0	0	CD8+ Cycling (CT103A)
TMBIM4	1.08826	0.704	0.14	0	0	CD8+ Cycling (CT103A)
PABPN1	1.08407	0.837	0.52	0	0	CD8+ Cycling (CT103A)
ABHD17A	1.08339	0.737	0.198	0	0	CD8+ Cycling (CT103A)
GLRX5	1.08236	0.661	0.053	0	0	CD8+ Cycling (CT103A)
HMGA1	1.07817	0.846	0.583	0	0	CD8+ Cycling (CT103A)
CAPNS1	1.07398	0.783	0.332	0	0	CD8+ Cycling (CT103A)
CHURC1	1.07239	0.745	0.211	0	0	CD8+ Cycling (CT103A)
NENF	1.07175	0.668	0.013	0	0	CD8+ Cycling (CT103A)
MAP2K2	1.06658	0.705	0.129	0	0	CD8+ Cycling (CT103A)
MRPL12	1.05895	0.636	0.047	0	0	CD8+ Cycling (CT103A)
AL133415.1	1.02721	0.481	0	0	0	CD8+ Cycling (CT103A)
SET	1.02572	0.94	0.85	0	0	CD8+ Cycling (CT103A)
GIMAP5	1.02528	0.65	0.151	0	0	CD8+ Cycling (CT103A)
HLA-DPA1	1.02473	0.906	0.578	0	0	CD8+ Cycling (CT103A)
CTSD	1.02211	0.655	0.096	0	0	CD8+ Cycling (CT103A)
EFHD2	1.01223	0.662	0.14	0	0	CD8+ Cycling (CT103A)
TRBC1	1.0074	0.447	0	0	0	CD8+ Cycling (CT103A)
TGFB1	1.00726	0.848	0.601	0	0	CD8+ Cycling (CT103A)
ARL4C	1.0072	0.925	0.828	0	0	CD8+ Cycling (CT103A)
CHD4	1.00593	0.633	0.112	0	0	CD8+ Cycling (CT103A)
ATP5MG	1.00348	0.964	0.972	0	0	CD8+ Cycling (CT103A)
CMTM3	0.994351	0.684	0.168	0	0	CD8+ Cycling (CT103A)
MBD2	0.991184	0.697	0.234	0	0	CD8+ Cycling (CT103A)
HLA-DPB1	0.990403	0.831	0.486	0	0	CD8+ Cycling (CT103A)
SRSF1	0.987731	0.657	0.129	0	0	CD8+ Cycling (CT103A)
SDHA	0.982181	0.655	0.089	0	0	CD8+ Cycling (CT103A)
PDCD6	0.97133	0.697	0.161	0	0	CD8+ Cycling (CT103A)
MRPS24	0.969334	0.682	0.134	0	0	CD8+ Cycling (CT103A)
GIMAP1	0.964658	0.595	0.074	0	0	CD8+ Cycling (CT103A)
ITGB1	0.961833	0.614	0.19	0	0	CD8+ Cycling (CT103A)
SNHG5	0.960142	0.507	0	0	0	CD8+ Cycling (CT103A)
ARL2	0.959865	0.634	0.069	0	0	CD8+ Cycling (CT103A)
SLBP	0.958159	0.642	0.318	0	0	CD8+ Cycling (CT103A)
PYCR2	0.956475	0.66	0.127	0	0	CD8+ Cycling (CT103A)
AC004687.1	0.954057	0.515	0	0	0	CD8+ Cycling (CT103A)
RABAC1	0.953835	0.704	0.238	0	0	CD8+ Cycling (CT103A)
SUN2	0.951502	0.702	0.336	0	0	CD8+ Cycling (CT103A)
CHCHD10	0.946703	0.593	0.088	0	0	CD8+ Cycling (CT103A)
RAB5C	0.925507	0.688	0.19	0	0	CD8+ Cycling (CT103A)
SSBP4	0.924857	0.633	0.112	0	0	CD8+ Cycling (CT103A)
KRT10	0.920876	0.69	0.232	0	0	CD8+ Cycling (CT103A)
FAM107B	0.918735	0.782	0.468	0	0	CD8+ Cycling (CT103A)
KLRK1	0.913181	0.494	0.015	0	0	CD8+ Cycling (CT103A)
STT3B	0.901303	0.678	0.271	0	0	CD8+ Cycling (CT103A)
CBFB	0.899828	0.7	0.29	0	0	CD8+ Cycling (CT103A)
SQOR	0.897051	0.631	0.117	0	0	CD8+ Cycling (CT103A)
PPP1R35	0.895644	0.616	0.062	0	0	CD8+ Cycling (CT103A)
EEF1E1	0.895152	0.593	0.057	0	0	CD8+ Cycling (CT103A)
IER3IP1	0.88497	0.629	0.088	0	0	CD8+ Cycling (CT103A)
CHMP4A	0.883854	0.639	0.097	0	0	CD8+ Cycling (CT103A)
LMNA	0.883458	0.47	0.108	0	0	CD8+ Cycling (CT103A)
DAZAP1	0.879977	0.7	0.29	0	0	CD8+ Cycling (CT103A)
SNHG8	0.879837	0.534	0	0	0	CD8+ Cycling (CT103A)
NEDD8	0.875624	0.866	0.758	0	0	CD8+ Cycling (CT103A)
PSIP1	0.874397	0.798	0.554	0	0	CD8+ Cycling (CT103A)
EIF3B	0.874173	0.644	0.2	0	0	CD8+ Cycling (CT103A)
KMT2A	0.87243	0.7	0.328	0	0	CD8+ Cycling (CT103A)
SOCS1	0.868371	0.483	0.132	0	0	CD8+ Cycling (CT103A)
PRKCQ-AS1	0.867583	0.545	0	0	0	CD8+ Cycling (CT103A)
UBE2M	0.865555	0.607	0.096	0	0	CD8+ Cycling (CT103A)
ANXA1	0.853812	0.767	0.412	0	0	CD8+ Cycling (CT103A)
IQGAP2	0.85243	0.719	0.402	0	0	CD8+ Cycling (CT103A)
SRP19	0.852081	0.698	0.291	0	0	CD8+ Cycling (CT103A)
CDT1	0.851426	0.591	0.187	0	0	CD8+ Cycling (CT103A)
CLTB	0.849564	0.646	0.147	0	0	CD8+ Cycling (CT103A)
MYBL2	0.849219	0.542	0.18	0	0	CD8+ Cycling (CT103A)
HSP90B1	0.848174	0.933	0.827	0	0	CD8+ Cycling (CT103A)
IKZF1	0.848001	0.835	0.617	0	0	CD8+ Cycling (CT103A)
PDE7A	0.847471	0.644	0.253	0	0	CD8+ Cycling (CT103A)
HEBP2	0.846004	0.658	0.189	0	0	CD8+ Cycling (CT103A)
COMMD3	0.845965	0.604	0.073	0	0	CD8+ Cycling (CT103A)
DHPS	0.845573	0.598	0.058	0	0	CD8+ Cycling (CT103A)
ANKHD1	0.845098	0.555	0.035	0	0	CD8+ Cycling (CT103A)
TFDP1	0.844859	0.675	0.284	0	0	CD8+ Cycling (CT103A)
YBX3	0.843736	0.586	0.124	0	0	CD8+ Cycling (CT103A)
JAK1	0.84302	0.788	0.507	0	0	CD8+ Cycling (CT103A)
SRRM2	0.84071	0.866	0.682	0	0	CD8+ Cycling (CT103A)
MTCH1	0.837377	0.681	0.238	0	0	CD8+ Cycling (CT103A)
GSPT1	0.836256	0.697	0.333	0	0	CD8+ Cycling (CT103A)
ACTR2	0.83445	0.905	0.778	0	0	CD8+ Cycling (CT103A)
HDGF	0.830106	0.703	0.357	0	0	CD8+ Cycling (CT103A)
PSMA6	0.82986	0.846	0.726	0	0	CD8+ Cycling (CT103A)
HNRNPAB	0.829781	0.847	0.674	0	0	CD8+ Cycling (CT103A)
DDT	0.826678	0.631	0.173	0	0	CD8+ Cycling (CT103A)
MIR4435-2HG	0.820363	0.482	0	0	0	CD8+ Cycling (CT103A)
HLA-DQA1	0.818741	0.754	0.36	0	0	CD8+ Cycling (CT103A)
SDHD	0.818364	0.674	0.238	0	0	CD8+ Cycling (CT103A)
RNF187	0.81728	0.595	0.095	0	0	CD8+ Cycling (CT103A)
CANX	0.814889	0.889	0.751	0	0	CD8+ Cycling (CT103A)
PTPRCAP	0.808197	0.658	0.22	0	0	CD8+ Cycling (CT103A)
PSMA1	0.807404	0.845	0.675	0	0	CD8+ Cycling (CT103A)
COMMD7	0.807396	0.603	0.1	0	0	CD8+ Cycling (CT103A)
NDUFA9	0.802764	0.564	0.042	0	0	CD8+ Cycling (CT103A)
SNHG1	0.802275	0.511	0	0	0	CD8+ Cycling (CT103A)
VAMP2	0.794898	0.683	0.275	0	0	CD8+ Cycling (CT103A)
COPE	0.794753	0.86	0.758	0	0	CD8+ Cycling (CT103A)
STUB1	0.794506	0.608	0.13	0	0	CD8+ Cycling (CT103A)
TESC	0.791946	0.652	0.274	0	0	CD8+ Cycling (CT103A)
KHDRBS1	0.780892	0.866	0.732	0	0	CD8+ Cycling (CT103A)
PMF1	0.780808	0.554	0.062	0	0	CD8+ Cycling (CT103A)
SNHG15	0.779165	0.495	0	0	0	CD8+ Cycling (CT103A)
ELAVL1	0.779011	0.612	0.163	0	0	CD8+ Cycling (CT103A)
SNHG16	0.777481	0.499	0	0	0	CD8+ Cycling (CT103A)
CAB39	0.770682	0.622	0.24	0	0	CD8+ Cycling (CT103A)
TOMM40	0.770581	0.538	0.09	0	0	CD8+ Cycling (CT103A)
MYCBP	0.766091	0.563	0.056	0	0	CD8+ Cycling (CT103A)
NDUFAF8	0.765893	0.578	0.123	0	0	CD8+ Cycling (CT103A)
MMP25-AS1	0.765578	0.469	0	0	0	CD8+ Cycling (CT103A)
CITED2	0.761396	0.524	0.111	0	0	CD8+ Cycling (CT103A)
STK24	0.759436	0.615	0.209	0	0	CD8+ Cycling (CT103A)
BABAM1	0.759165	0.616	0.162	0	0	CD8+ Cycling (CT103A)
BCL7C	0.753601	0.554	0.06	0	0	CD8+ Cycling (CT103A)
SDHAF2	0.751249	0.56	0.066	0	0	CD8+ Cycling (CT103A)
GPS2	0.74869	0.576	0.101	0	0	CD8+ Cycling (CT103A)
BRI3	0.748147	0.566	0.092	0	0	CD8+ Cycling (CT103A)
PPP2CA	0.743499	0.731	0.438	0	0	CD8+ Cycling (CT103A)
CD81	0.742408	0.555	0.083	0	0	CD8+ Cycling (CT103A)
CNPY2	0.740525	0.578	0.117	0	0	CD8+ Cycling (CT103A)
RRP36	0.738873	0.542	0.062	0	0	CD8+ Cycling (CT103A)
GRK6	0.737932	0.59	0.182	0	0	CD8+ Cycling (CT103A)
MDFIC	0.736554	0.552	0.136	0	0	CD8+ Cycling (CT103A)
BRD7	0.734287	0.664	0.314	0	0	CD8+ Cycling (CT103A)
RABL6	0.729249	0.662	0.297	0	0	CD8+ Cycling (CT103A)
ERVK3-1	0.726068	0.575	0.098	0	0	CD8+ Cycling (CT103A)
VKORC1	0.719788	0.559	0.089	0	0	CD8+ Cycling (CT103A)
PPIF	0.715473	0.562	0.155	0	0	CD8+ Cycling (CT103A)
ODC1	0.714706	0.455	0.063	0	0	CD8+ Cycling (CT103A)
ECI1	0.714391	0.518	0.047	0	0	CD8+ Cycling (CT103A)
PGP	0.713871	0.512	0.041	0	0	CD8+ Cycling (CT103A)
RPL22	0.708295	0.973	0.987	0	0	CD8+ Cycling (CT103A)
LAMP1	0.706037	0.538	0.087	0	0	CD8+ Cycling (CT103A)
CPOX	0.702706	0.521	0.096	0	0	CD8+ Cycling (CT103A)
LINC00892	0.702186	0.298	0	0	0	CD8+ Cycling (CT103A)
RPS2	0.70206	0.999	0.995	0	0	CD8+ Cycling (CT103A)
SNHG7	0.697803	0.468	0	0	0	CD8+ Cycling (CT103A)
AC011603.2	0.694941	0.331	0	0	0	CD8+ Cycling (CT103A)
TMEM238	0.691283	0.484	0.002	0	0	CD8+ Cycling (CT103A)
MAP7D1	0.687936	0.615	0.238	0	0	CD8+ Cycling (CT103A)
RPL12	0.687539	0.995	0.996	0	0	CD8+ Cycling (CT103A)
GLS	0.686239	0.524	0.158	0	0	CD8+ Cycling (CT103A)
SLC25A1	0.679029	0.575	0.187	0	0	CD8+ Cycling (CT103A)
PDXK	0.678828	0.519	0.07	0	0	CD8+ Cycling (CT103A)
PIP4K2A	0.678575	0.54	0.145	0	0	CD8+ Cycling (CT103A)
LINC01943	0.675769	0.324	0	0	0	CD8+ Cycling (CT103A)
STXBP2	0.667821	0.561	0.159	0	0	CD8+ Cycling (CT103A)
PLEKHO1	0.661809	0.545	0.169	0	0	CD8+ Cycling (CT103A)
PTMS	0.654161	0.433	0.087	0	0	CD8+ Cycling (CT103A)
NUTM2A-AS1	0.649835	0.432	0	0	0	CD8+ Cycling (CT103A)
RGCC	0.646773	0.474	0.046	0	0	CD8+ Cycling (CT103A)
ISY1	0.644962	0.54	0.125	0	0	CD8+ Cycling (CT103A)
YPEL3	0.641656	0.474	0.095	0	0	CD8+ Cycling (CT103A)
PDCD2	0.641233	0.56	0.18	0	0	CD8+ Cycling (CT103A)
PSMB8-AS1	0.641072	0.44	0	0	0	CD8+ Cycling (CT103A)
SMIM7	0.639979	0.578	0.158	0	0	CD8+ Cycling (CT103A)
EGLN2	0.636292	0.478	0.029	0	0	CD8+ Cycling (CT103A)
TSR3	0.635436	0.477	0.034	0	0	CD8+ Cycling (CT103A)
URI1	0.626579	0.525	0.155	0	0	CD8+ Cycling (CT103A)
SH3GLB2	0.625155	0.488	0.078	0	0	CD8+ Cycling (CT103A)
KDSR	0.621192	0.482	0.115	0	0	CD8+ Cycling (CT103A)
TNFSF12	0.615492	0.472	0.106	0	0	CD8+ Cycling (CT103A)
NORAD	0.610912	0.379	0	0	0	CD8+ Cycling (CT103A)
RBM27	0.602895	0.446	0.054	0	0	CD8+ Cycling (CT103A)
HCP5	0.602371	0.411	0	0	0	CD8+ Cycling (CT103A)
JPX	0.59895	0.433	0	0	0	CD8+ Cycling (CT103A)
NOL12	0.595114	0.456	0.03	0	0	CD8+ Cycling (CT103A)
TARDBP	0.594527	0.492	0.115	0	0	CD8+ Cycling (CT103A)
RCN2	0.594032	0.511	0.108	0	0	CD8+ Cycling (CT103A)
RAB4B	0.593881	0.447	0.02	0	0	CD8+ Cycling (CT103A)
MAPK1	0.590284	0.513	0.14	0	0	CD8+ Cycling (CT103A)
LCP1	0.588297	0.99	0.977	0	0	CD8+ Cycling (CT103A)
DANCR	0.587983	0.38	0	0	0	CD8+ Cycling (CT103A)
VPS4A	0.587819	0.491	0.09	0	0	CD8+ Cycling (CT103A)
CD74	0.581863	1	0.995	0	0	CD8+ Cycling (CT103A)
MRPL38	0.580799	0.498	0.101	0	0	CD8+ Cycling (CT103A)
LINC02273	0.57665	0.396	0	0	0	CD8+ Cycling (CT103A)
DTD1	0.573918	0.45	0.06	0	0	CD8+ Cycling (CT103A)
PXMP2	0.572136	0.44	0.03	0	0	CD8+ Cycling (CT103A)
MYB	0.569565	0.366	0.038	0	0	CD8+ Cycling (CT103A)
DLEU2	0.565442	0.368	0	0	0	CD8+ Cycling (CT103A)
TPGS1	0.562883	0.431	0.03	0	0	CD8+ Cycling (CT103A)
CMTM7	0.560852	0.497	0.134	0	0	CD8+ Cycling (CT103A)
TMEM65	0.559892	0.377	0.041	0	0	CD8+ Cycling (CT103A)
SMARCD2	0.559674	0.496	0.127	0	0	CD8+ Cycling (CT103A)
GIHCG	0.557995	0.406	0	0	0	CD8+ Cycling (CT103A)
TMEM259	0.557231	0.474	0.109	0	0	CD8+ Cycling (CT103A)
PARL	0.550636	0.42	0.01	0	0	CD8+ Cycling (CT103A)
TMEM248	0.538378	0.473	0.092	0	0	CD8+ Cycling (CT103A)
DUS1L	0.537307	0.449	0.078	0	0	CD8+ Cycling (CT103A)
RNASEH1	0.53238	0.453	0.092	0	0	CD8+ Cycling (CT103A)
SIAH2	0.531776	0.422	0.05	0	0	CD8+ Cycling (CT103A)
TXNDC5	0.528855	0.364	0.003	0	0	CD8+ Cycling (CT103A)
ABCF2	0.527549	0.388	0	0	0	CD8+ Cycling (CT103A)
TRG-AS1	0.525077	0.342	0	0	0	CD8+ Cycling (CT103A)
BLOC1S4	0.522271	0.421	0.029	0	0	CD8+ Cycling (CT103A)
CDC34	0.521009	0.421	0.025	0	0	CD8+ Cycling (CT103A)
HRAS	0.519483	0.404	0.023	0	0	CD8+ Cycling (CT103A)
ARL8A	0.51608	0.414	0.04	0	0	CD8+ Cycling (CT103A)
CEBPB	0.51055	0.393	0.027	0	0	CD8+ Cycling (CT103A)
UTS2	0.51041	0.374	0.004	0	0	CD8+ Cycling (CT103A)
CLPTM1L	0.509012	0.436	0.082	0	0	CD8+ Cycling (CT103A)
PPAN	0.507887	0.357	0.021	0	0	CD8+ Cycling (CT103A)
ARPC1A	0.505408	0.407	0.015	0	0	CD8+ Cycling (CT103A)
PCBP1-AS1	0.505173	0.344	0	0	0	CD8+ Cycling (CT103A)
SAP30	0.500846	0.393	0.05	0	0	CD8+ Cycling (CT103A)
FXN	0.499473	0.389	0.014	0	0	CD8+ Cycling (CT103A)
CORO7	0.494427	0.406	0.066	0	0	CD8+ Cycling (CT103A)
CFAP298	0.492426	0.405	0.041	0	0	CD8+ Cycling (CT103A)
EBPL	0.492414	0.389	0.03	0	0	CD8+ Cycling (CT103A)
SNHG32	0.49057	0.374	0	0	0	CD8+ Cycling (CT103A)
PPM1B	0.483228	0.388	0.05	0	0	CD8+ Cycling (CT103A)
GOSR2	0.480007	0.406	0.058	0	0	CD8+ Cycling (CT103A)
GSK3A	0.479738	0.402	0.055	0	0	CD8+ Cycling (CT103A)
MRPS17	0.479045	0.38	0.021	0	0	CD8+ Cycling (CT103A)
GET4	0.476423	0.387	0.022	0	0	CD8+ Cycling (CT103A)
BCAP29	0.473848	0.363	0.019	0	0	CD8+ Cycling (CT103A)
THUMPD3-AS1	0.469276	0.333	0	0	0	CD8+ Cycling (CT103A)
REEP3	0.469275	0.387	0.055	0	0	CD8+ Cycling (CT103A)
COPRS	0.466403	0.364	0.02	0	0	CD8+ Cycling (CT103A)
PDXP	0.464963	0.345	0.001	0	0	CD8+ Cycling (CT103A)
MAPKAPK5-AS1	0.456197	0.333	0	0	0	CD8+ Cycling (CT103A)
NUTM2B-AS1	0.45495	0.323	0	0	0	CD8+ Cycling (CT103A)
VIM-AS1	0.451603	0.287	0	0	0	CD8+ Cycling (CT103A)
POLR2J3	0.451125	0.345	0.014	0	0	CD8+ Cycling (CT103A)
GTPBP6	0.450322	0.402	0.063	0	0	CD8+ Cycling (CT103A)
FGD5-AS1	0.442016	0.305	0	0	0	CD8+ Cycling (CT103A)
SNHG3	0.440389	0.276	0	0	0	CD8+ Cycling (CT103A)
AC243960.1	0.438954	0.309	0	0	0	CD8+ Cycling (CT103A)
MIR181A1HG	0.438428	0.308	0	0	0	CD8+ Cycling (CT103A)
TMPO-AS1	0.42653	0.281	0	0	0	CD8+ Cycling (CT103A)
IFI30	0.426328	0.32	0.015	0	0	CD8+ Cycling (CT103A)
TSPOAP1-AS1	0.414608	0.303	0	0	0	CD8+ Cycling (CT103A)
LINC00342	0.405608	0.267	0	0	0	CD8+ Cycling (CT103A)
CHRM3-AS2	0.390044	0.273	0	0	0	CD8+ Cycling (CT103A)
SNHG12	0.365429	0.269	0	0	0	CD8+ Cycling (CT103A)
AL441992.1	0.361336	0.293	0	0	0	CD8+ Cycling (CT103A)
PPIA	0.354676	1	0.997	0	0	CD8+ Cycling (CT103A)
EBLN3P	0.349541	0.265	0	0	0	CD8+ Cycling (CT103A)
OTUD6B-AS1	0.349495	0.275	0	0	0	CD8+ Cycling (CT103A)
PINX1	0.349214	0.268	0	0	0	CD8+ Cycling (CT103A)
PI16	0.617001	0.322	0.026	2.23e-307	1.37e-302	CD8+ Cycling (CT103A)
RAB5IF	0.699144	0.707	0.41	7.53e-307	4.63e-302	CD8+ Cycling (CT103A)
PTEN	0.632521	0.524	0.16	8.08e-306	4.97e-301	CD8+ Cycling (CT103A)
MFSD14C	0.362538	0.26	0	3.38e-304	2.08e-299	CD8+ Cycling (CT103A)
ZFP91	0.561238	0.428	0.089	3.1e-303	1.91e-298	CD8+ Cycling (CT103A)
RASAL3	0.652615	0.579	0.211	1.69e-302	1.04e-297	CD8+ Cycling (CT103A)
TTC39C	0.5419	0.436	0.094	1.21e-301	7.41e-297	CD8+ Cycling (CT103A)
RNF220	0.464239	0.407	0.074	2.58e-300	1.58e-295	CD8+ Cycling (CT103A)
AC006064.4	0.3874	0.256	0	5.33e-300	3.28e-295	CD8+ Cycling (CT103A)
ITGB2-AS1	0.364818	0.256	0	1.12e-299	6.88e-295	CD8+ Cycling (CT103A)
CARS2	0.425418	0.36	0.047	1.89e-298	1.16e-293	CD8+ Cycling (CT103A)
STK39	0.564509	0.456	0.11	1.09e-297	6.73e-293	CD8+ Cycling (CT103A)
CSNK1G2	0.601388	0.545	0.184	1.7e-297	1.05e-292	CD8+ Cycling (CT103A)
TCTEX1D2	0.464304	0.414	0.081	3.75e-297	2.3e-292	CD8+ Cycling (CT103A)
PPP3R1	0.484389	0.396	0.07	2.24e-296	1.38e-291	CD8+ Cycling (CT103A)
LYSMD2	0.459859	0.393	0.067	2.55e-296	1.57e-291	CD8+ Cycling (CT103A)
AC008875.3	0.34507	0.253	0	8.17e-296	5.02e-291	CD8+ Cycling (CT103A)
MXRA7	0.356864	0.287	0.014	2.73e-295	1.68e-290	CD8+ Cycling (CT103A)
AC007952.4	0.447294	0.252	0	3.3e-294	2.03e-289	CD8+ Cycling (CT103A)
PLSCR3	0.604622	0.56	0.198	1.94e-293	1.19e-288	CD8+ Cycling (CT103A)
TM9SF3	0.556663	0.458	0.111	1.61e-292	9.86e-288	CD8+ Cycling (CT103A)
POLA2	0.40199	0.322	0.031	6.7e-292	4.11e-287	CD8+ Cycling (CT103A)
TTC28-AS1	0.306457	0.249	0	1.11e-290	6.84e-286	CD8+ Cycling (CT103A)
CDK2AP1	0.408406	0.343	0.042	1.34e-289	8.21e-285	CD8+ Cycling (CT103A)
THAP11	0.485468	0.46	0.114	4.85e-289	2.98e-284	CD8+ Cycling (CT103A)
TMEM203	0.393342	0.36	0.051	6.31e-289	3.88e-284	CD8+ Cycling (CT103A)
ARMC10	0.387841	0.327	0.034	7.79e-289	4.79e-284	CD8+ Cycling (CT103A)
GCSH	0.399317	0.31	0.026	4.21e-288	2.59e-283	CD8+ Cycling (CT103A)
RBM15B	0.488836	0.415	0.087	7.77e-288	4.78e-283	CD8+ Cycling (CT103A)
AC131971.1	0.297782	0.245	0	1.45e-285	8.93e-281	CD8+ Cycling (CT103A)
HEXA	0.500438	0.409	0.082	7.1e-285	4.36e-280	CD8+ Cycling (CT103A)
CRLS1	0.367321	0.314	0.03	1.12e-283	6.9e-279	CD8+ Cycling (CT103A)
PDS5A	0.701268	0.644	0.302	1.6e-283	9.83e-279	CD8+ Cycling (CT103A)
AL627171.2	0.47017	0.243	0	1.08e-282	6.61e-278	CD8+ Cycling (CT103A)
YBX1	0.575956	0.98	0.972	1.76e-280	1.08e-275	CD8+ Cycling (CT103A)
LLPH	0.516511	0.501	0.152	2.99e-279	1.84e-274	CD8+ Cycling (CT103A)
WRNIP1	0.421489	0.375	0.065	2.3e-276	1.41e-271	CD8+ Cycling (CT103A)
TIMM10B	0.404445	0.348	0.05	9.41e-276	5.78e-271	CD8+ Cycling (CT103A)
PRRC2B	0.667168	0.576	0.226	1.9e-275	1.17e-270	CD8+ Cycling (CT103A)
TSFM	0.346792	0.314	0.032	3.2e-275	1.97e-270	CD8+ Cycling (CT103A)
E2F1	0.547188	0.408	0.091	6.78e-275	4.17e-270	CD8+ Cycling (CT103A)
RPS10	0.504265	0.478	0.139	8.67e-275	5.33e-270	CD8+ Cycling (CT103A)
EGLN1	0.339844	0.268	0.012	1.95e-273	1.2e-268	CD8+ Cycling (CT103A)
RNF213	0.877966	0.909	0.756	5.29e-273	3.25e-268	CD8+ Cycling (CT103A)
UBE2F	0.569308	0.447	0.119	3.24e-271	1.99e-266	CD8+ Cycling (CT103A)
ERO1A	0.688672	0.667	0.334	6.65e-271	4.09e-266	CD8+ Cycling (CT103A)
EHBP1L1	0.419754	0.34	0.049	1.42e-270	8.74e-266	CD8+ Cycling (CT103A)
GABPB1-AS1	0.35158	0.233	0	5.19e-270	3.19e-265	CD8+ Cycling (CT103A)
LINC00667	0.307893	0.233	0	5.19e-270	3.19e-265	CD8+ Cycling (CT103A)
TPM4	0.660534	0.951	0.865	8.69e-270	5.34e-265	CD8+ Cycling (CT103A)
NELFB	0.431379	0.398	0.081	1.83e-269	1.13e-264	CD8+ Cycling (CT103A)
BOP1	0.47832	0.381	0.075	1.93e-269	1.19e-264	CD8+ Cycling (CT103A)
CCM2	0.671948	0.695	0.386	1.07e-268	6.55e-264	CD8+ Cycling (CT103A)
CRNDE	0.330561	0.232	0	1.96e-268	1.2e-263	CD8+ Cycling (CT103A)
ATPAF1	0.49203	0.456	0.124	3.28e-268	2.01e-263	CD8+ Cycling (CT103A)
PSMA3-AS1	0.29686	0.231	0	8.37e-268	5.14e-263	CD8+ Cycling (CT103A)
RRAS2	0.518622	0.458	0.127	1.15e-267	7.05e-263	CD8+ Cycling (CT103A)
ZSCAN16-AS1	0.283274	0.229	0	2.76e-265	1.7e-260	CD8+ Cycling (CT103A)
LFNG	0.453404	0.362	0.063	6.5e-265	4e-260	CD8+ Cycling (CT103A)
IFNAR2	0.481258	0.426	0.104	1.29e-264	7.9e-260	CD8+ Cycling (CT103A)
AC093157.1	0.320483	0.228	0	5e-264	3.07e-259	CD8+ Cycling (CT103A)
TMEM35B	0.478269	0.468	0.134	5.5e-264	3.38e-259	CD8+ Cycling (CT103A)
PTOV1	0.442036	0.411	0.094	5.55e-264	3.41e-259	CD8+ Cycling (CT103A)
EVI2B	0.619714	0.505	0.167	1.13e-263	6.94e-259	CD8+ Cycling (CT103A)
HSPA1B	0.810769	0.364	0.073	6.98e-263	4.29e-258	CD8+ Cycling (CT103A)
VPS26B	0.447689	0.398	0.086	9.54e-263	5.86e-258	CD8+ Cycling (CT103A)
DDX19B	0.343692	0.312	0.036	1.28e-262	7.85e-258	CD8+ Cycling (CT103A)
KLF13	0.652862	0.614	0.275	1.45e-262	8.94e-258	CD8+ Cycling (CT103A)
PSENEN	0.506259	0.496	0.161	1.26e-261	7.72e-257	CD8+ Cycling (CT103A)
AC008105.3	0.318615	0.226	0	1.42e-260	8.71e-256	CD8+ Cycling (CT103A)
ARL5A	0.535035	0.518	0.18	3.29e-260	2.02e-255	CD8+ Cycling (CT103A)
LINC00649	0.307064	0.225	0	5.23e-259	3.21e-254	CD8+ Cycling (CT103A)
HMGCS1	0.841947	0.665	0.37	1.24e-257	7.6e-253	CD8+ Cycling (CT103A)
IRF9	0.504872	0.447	0.123	1.91e-257	1.17e-252	CD8+ Cycling (CT103A)
SLC16A1-AS1	0.325238	0.223	0	1.92e-257	1.18e-252	CD8+ Cycling (CT103A)
KDELR2	0.634572	0.618	0.291	2.86e-257	1.76e-252	CD8+ Cycling (CT103A)
OSBP	0.523331	0.445	0.124	6.59e-257	4.05e-252	CD8+ Cycling (CT103A)
DGKZ	0.58382	0.543	0.207	2.35e-256	1.45e-251	CD8+ Cycling (CT103A)
TRAPPC10	0.430641	0.346	0.058	1.47e-255	9.01e-251	CD8+ Cycling (CT103A)
RHOC	0.588074	0.472	0.152	8.95e-255	5.5e-250	CD8+ Cycling (CT103A)
WDR5	0.385854	0.342	0.055	1.38e-254	8.48e-250	CD8+ Cycling (CT103A)
E2F4	0.630489	0.635	0.313	5.59e-254	3.43e-249	CD8+ Cycling (CT103A)
GBP2	0.727822	0.785	0.551	7.66e-254	4.71e-249	CD8+ Cycling (CT103A)
HINT2	0.632129	0.683	0.409	8.16e-254	5.01e-249	CD8+ Cycling (CT103A)
FAM50A	0.507933	0.496	0.163	2.4e-253	1.47e-248	CD8+ Cycling (CT103A)
MAP1LC3B	0.60554	0.622	0.283	2.5e-253	1.54e-248	CD8+ Cycling (CT103A)
SAP30L	0.353981	0.299	0.033	4.32e-253	2.65e-248	CD8+ Cycling (CT103A)
CYC1	0.658515	0.741	0.507	6.03e-253	3.7e-248	CD8+ Cycling (CT103A)
CTCF	0.62908	0.615	0.3	7.17e-253	4.4e-248	CD8+ Cycling (CT103A)
PITPNA-AS1	0.263107	0.22	0	9.27e-253	5.69e-248	CD8+ Cycling (CT103A)
INO80B	0.283732	0.261	0.016	1.97e-251	1.21e-246	CD8+ Cycling (CT103A)
ARF3	0.528506	0.487	0.159	4.57e-251	2.81e-246	CD8+ Cycling (CT103A)
NSD2	0.735516	0.66	0.366	1.19e-250	7.33e-246	CD8+ Cycling (CT103A)
PITPNA	0.40664	0.35	0.062	6.22e-250	3.82e-245	CD8+ Cycling (CT103A)
C11orf68	0.321074	0.276	0.025	2.54e-248	1.56e-243	CD8+ Cycling (CT103A)
AC010642.2	0.25825	0.216	0	4.31e-248	2.65e-243	CD8+ Cycling (CT103A)
TMEM189	0.393901	0.359	0.068	5.9e-248	3.62e-243	CD8+ Cycling (CT103A)
SNX10	0.645995	0.655	0.347	7.03e-248	4.32e-243	CD8+ Cycling (CT103A)
HECA	0.427874	0.336	0.057	5.07e-247	3.11e-242	CD8+ Cycling (CT103A)
IGFLR1	0.573668	0.509	0.183	4e-246	2.46e-241	CD8+ Cycling (CT103A)
CALM3	0.529253	0.947	0.955	7.46e-246	4.59e-241	CD8+ Cycling (CT103A)
CENPS	0.32875	0.291	0.033	1.81e-245	1.11e-240	CD8+ Cycling (CT103A)
RCC2	0.548173	0.497	0.173	5.89e-244	3.62e-239	CD8+ Cycling (CT103A)
PKIA	0.315837	0.265	0.021	4.24e-243	2.6e-238	CD8+ Cycling (CT103A)
FYN	0.598987	0.52	0.196	3.15e-242	1.94e-237	CD8+ Cycling (CT103A)
SLC39A3	0.35509	0.335	0.058	1.27e-241	7.83e-237	CD8+ Cycling (CT103A)
TP53TG1	0.25286	0.21	0	5.77e-241	3.55e-236	CD8+ Cycling (CT103A)
EXOSC6	0.419374	0.362	0.073	8.34e-241	5.13e-236	CD8+ Cycling (CT103A)
RAB22A	0.403993	0.359	0.071	1.03e-240	6.31e-236	CD8+ Cycling (CT103A)
FAM174C	0.519678	0.529	0.202	3.18e-239	1.96e-234	CD8+ Cycling (CT103A)
SPINDOC	0.317704	0.279	0.029	5.36e-239	3.3e-234	CD8+ Cycling (CT103A)
MOB4	0.468405	0.492	0.164	6.21e-239	3.81e-234	CD8+ Cycling (CT103A)
AKR7A2	0.496843	0.503	0.18	2.55e-238	1.57e-233	CD8+ Cycling (CT103A)
ESYT2	0.524556	0.469	0.15	2.88e-238	1.77e-233	CD8+ Cycling (CT103A)
BX890604.2	0.299905	0.208	0	3.47e-238	2.13e-233	CD8+ Cycling (CT103A)
PAM16	0.394662	0.359	0.075	8.79e-238	5.4e-233	CD8+ Cycling (CT103A)
OSTF1	0.614038	0.879	0.826	1.65e-237	1.01e-232	CD8+ Cycling (CT103A)
LINC01184	0.267166	0.207	0	5.93e-237	3.65e-232	CD8+ Cycling (CT103A)
EID2	0.332623	0.297	0.039	9.07e-237	5.58e-232	CD8+ Cycling (CT103A)
COX16	0.604105	0.691	0.424	2.63e-236	1.62e-231	CD8+ Cycling (CT103A)
RAB30-DT	0.271933	0.205	0	4.18e-235	2.57e-230	CD8+ Cycling (CT103A)
CD59	0.462374	0.346	0.069	1.23e-234	7.59e-230	CD8+ Cycling (CT103A)
ORAI1	0.555963	0.565	0.243	4.28e-233	2.63e-228	CD8+ Cycling (CT103A)
SOGA3	0.304227	0.208	0.002	4.71e-232	2.9e-227	CD8+ Cycling (CT103A)
ZNF433-AS1	0.242469	0.203	0	4.95e-232	3.04e-227	CD8+ Cycling (CT103A)
RBM3	0.55407	0.921	0.908	5.55e-232	3.41e-227	CD8+ Cycling (CT103A)
UBL7-AS1	0.240133	0.203	0	1e-231	6.17e-227	CD8+ Cycling (CT103A)
IMPAD1	0.399253	0.326	0.057	1.08e-231	6.65e-227	CD8+ Cycling (CT103A)
HLA-DMA	0.623779	0.687	0.386	1.18e-231	7.25e-227	CD8+ Cycling (CT103A)
CD28	0.543445	0.481	0.161	1.99e-231	1.22e-226	CD8+ Cycling (CT103A)
RBM4	0.466232	0.432	0.127	2.31e-231	1.42e-226	CD8+ Cycling (CT103A)
AL135818.1	0.266707	0.201	0	1.41e-229	8.65e-225	CD8+ Cycling (CT103A)
PPM1M	0.387936	0.377	0.088	1.62e-228	9.97e-224	CD8+ Cycling (CT103A)
PDCD7	0.463671	0.478	0.164	1.83e-228	1.12e-223	CD8+ Cycling (CT103A)
LARP4B	0.486996	0.4	0.105	2.73e-228	1.68e-223	CD8+ Cycling (CT103A)
LINC00623	0.270514	0.2	0	9.69e-228	5.95e-223	CD8+ Cycling (CT103A)
CCDC88C	0.57046	0.529	0.207	6.7e-227	4.12e-222	CD8+ Cycling (CT103A)
ARHGAP19	0.427744	0.327	0.063	7.93e-227	4.87e-222	CD8+ Cycling (CT103A)
CYP51A1	0.669767	0.607	0.303	2.54e-226	1.56e-221	CD8+ Cycling (CT103A)
AC093323.1	0.326257	0.281	0.035	8.21e-226	5.04e-221	CD8+ Cycling (CT103A)
ABRACL	0.532372	0.902	0.908	9.02e-226	5.54e-221	CD8+ Cycling (CT103A)
NUDT3	0.415105	0.386	0.095	1.35e-225	8.27e-221	CD8+ Cycling (CT103A)
ZNRF1	0.309871	0.255	0.024	2.16e-224	1.33e-219	CD8+ Cycling (CT103A)
OTULIN	0.414154	0.364	0.083	4.12e-224	2.53e-219	CD8+ Cycling (CT103A)
SNHG17	0.247068	0.197	0	4.51e-224	2.77e-219	CD8+ Cycling (CT103A)
TAX1BP3	0.323486	0.293	0.042	4.96e-224	3.05e-219	CD8+ Cycling (CT103A)
NPDC1	0.493539	0.479	0.165	5.18e-224	3.18e-219	CD8+ Cycling (CT103A)
SAC3D1	0.533033	0.447	0.151	8.14e-224	5e-219	CD8+ Cycling (CT103A)
HCG18	0.265008	0.196	0	9.1e-224	5.59e-219	CD8+ Cycling (CT103A)
SPG21	0.45519	0.446	0.14	6.01e-223	3.69e-218	CD8+ Cycling (CT103A)
ILF3-DT	0.256034	0.196	0	7.49e-223	4.6e-218	CD8+ Cycling (CT103A)
DNM2	0.583227	0.594	0.285	1.21e-222	7.43e-218	CD8+ Cycling (CT103A)
EPB41L4A-AS1	0.253612	0.195	0	6.15e-222	3.78e-217	CD8+ Cycling (CT103A)
YRDC	0.294313	0.249	0.022	9.3e-222	5.71e-217	CD8+ Cycling (CT103A)
ERAP2	0.631821	0.654	0.351	1.35e-221	8.28e-217	CD8+ Cycling (CT103A)
ICMT	0.379706	0.351	0.077	5.01e-221	3.08e-216	CD8+ Cycling (CT103A)
RETREG2	0.380686	0.365	0.084	6.99e-221	4.29e-216	CD8+ Cycling (CT103A)
MRGBP	0.381565	0.361	0.083	3.66e-220	2.25e-215	CD8+ Cycling (CT103A)
ABHD12	0.319374	0.295	0.044	4.1e-220	2.52e-215	CD8+ Cycling (CT103A)
DUSP1	0.438923	0.271	0.034	4.93e-220	3.03e-215	CD8+ Cycling (CT103A)
BCL7B	0.484738	0.511	0.197	6.99e-219	4.29e-214	CD8+ Cycling (CT103A)
NBL1	0.31742	0.29	0.043	1.14e-218	6.98e-214	CD8+ Cycling (CT103A)
CRELD2	0.462955	0.447	0.146	1.97e-218	1.21e-213	CD8+ Cycling (CT103A)
TLNRD1	0.41967	0.387	0.102	1.99e-218	1.22e-213	CD8+ Cycling (CT103A)
NOP2	0.42376	0.38	0.096	1.03e-217	6.34e-213	CD8+ Cycling (CT103A)
SNHG30	0.237564	0.191	0	1.12e-217	6.87e-213	CD8+ Cycling (CT103A)
EIF4E3	0.39887	0.356	0.082	1.88e-217	1.15e-212	CD8+ Cycling (CT103A)
MRPL20-AS1	0.236843	0.191	0	2.25e-217	1.38e-212	CD8+ Cycling (CT103A)
AARSD1	0.280094	0.235	0.017	3.02e-217	1.86e-212	CD8+ Cycling (CT103A)
WAC-AS1	0.250109	0.191	0	4.53e-217	2.78e-212	CD8+ Cycling (CT103A)
PAXBP1	0.396601	0.334	0.069	6.12e-217	3.76e-212	CD8+ Cycling (CT103A)
DLEU1	0.229193	0.19	0	7.41e-216	4.55e-211	CD8+ Cycling (CT103A)
MPND	0.266327	0.236	0.018	1.13e-215	6.95e-211	CD8+ Cycling (CT103A)
CDC42	0.478839	0.939	0.936	1.07e-214	6.55e-210	CD8+ Cycling (CT103A)
GABPB1-IT1	0.239522	0.189	0	2.43e-214	1.49e-209	CD8+ Cycling (CT103A)
SLC25A33	0.278433	0.242	0.021	6.56e-214	4.03e-209	CD8+ Cycling (CT103A)
MGAT4B	0.342778	0.311	0.056	2.99e-213	1.84e-208	CD8+ Cycling (CT103A)
SFPQ	0.601189	0.923	0.827	3.08e-213	1.89e-208	CD8+ Cycling (CT103A)
PCBP1	0.595475	0.811	0.69	4.56e-213	2.8e-208	CD8+ Cycling (CT103A)
ANKH	0.315363	0.258	0.029	7.01e-213	4.3e-208	CD8+ Cycling (CT103A)
FAF1	0.464846	0.44	0.144	9.98e-213	6.13e-208	CD8+ Cycling (CT103A)
PIM3	0.439728	0.378	0.097	1.3e-211	7.98e-207	CD8+ Cycling (CT103A)
CUL3	0.472984	0.455	0.156	1.59e-211	9.8e-207	CD8+ Cycling (CT103A)
RALBP1	0.581861	0.661	0.384	2.01e-211	1.24e-206	CD8+ Cycling (CT103A)
ZNRF2	0.28071	0.227	0.016	2.28e-211	1.4e-206	CD8+ Cycling (CT103A)
RRP1B	0.569401	0.529	0.226	2.48e-211	1.52e-206	CD8+ Cycling (CT103A)
MARCKSL1	0.370847	0.293	0.049	2.71e-211	1.66e-206	CD8+ Cycling (CT103A)
GLUD1	0.519485	0.525	0.218	2.76e-211	1.7e-206	CD8+ Cycling (CT103A)
CTU1	0.235603	0.196	0.003	3.07e-211	1.88e-206	CD8+ Cycling (CT103A)
TMEM250	0.320855	0.296	0.049	4.54e-211	2.79e-206	CD8+ Cycling (CT103A)
GABARAP	0.570899	0.872	0.862	1.56e-210	9.59e-206	CD8+ Cycling (CT103A)
CTSZ	0.404292	0.369	0.094	1.58e-210	9.72e-206	CD8+ Cycling (CT103A)
PCYT2	0.402544	0.394	0.109	2.32e-210	1.43e-205	CD8+ Cycling (CT103A)
FAM241A	0.303766	0.243	0.023	4.67e-210	2.87e-205	CD8+ Cycling (CT103A)
UQCRH	0.428559	0.93	0.961	5.41e-210	3.33e-205	CD8+ Cycling (CT103A)
SNX15	0.261152	0.221	0.014	2.29e-209	1.41e-204	CD8+ Cycling (CT103A)
VPS33A	0.301004	0.267	0.035	2.87e-209	1.76e-204	CD8+ Cycling (CT103A)
RNF145	0.478805	0.511	0.203	3e-209	1.85e-204	CD8+ Cycling (CT103A)
COX6A1	0.412269	0.934	0.967	8.72e-209	5.36e-204	CD8+ Cycling (CT103A)
CCDC18-AS1	0.26611	0.183	0	5.42e-208	3.33e-203	CD8+ Cycling (CT103A)
BTBD6	0.302798	0.271	0.038	7.33e-208	4.51e-203	CD8+ Cycling (CT103A)
TRIM59	0.472358	0.398	0.119	2.4e-207	1.48e-202	CD8+ Cycling (CT103A)
KCMF1	0.398528	0.407	0.12	3.43e-207	2.11e-202	CD8+ Cycling (CT103A)
AC015871.1	0.212291	0.183	0	4.35e-207	2.67e-202	CD8+ Cycling (CT103A)
FBXL6	0.268975	0.234	0.021	2.94e-206	1.81e-201	CD8+ Cycling (CT103A)
HNRNPH2	0.429877	0.413	0.126	1.95e-205	1.2e-200	CD8+ Cycling (CT103A)
CUL4A	0.486314	0.452	0.159	2.27e-205	1.4e-200	CD8+ Cycling (CT103A)
FMNL1	0.594848	0.647	0.372	6.66e-205	4.09e-200	CD8+ Cycling (CT103A)
HSF1	0.476683	0.493	0.189	6.73e-205	4.13e-200	CD8+ Cycling (CT103A)
PVT1	0.254122	0.181	0	1.12e-204	6.86e-200	CD8+ Cycling (CT103A)
AC005670.3	0.236848	0.181	0	1.12e-204	6.86e-200	CD8+ Cycling (CT103A)
CCNY	0.339192	0.344	0.079	2.38e-204	1.46e-199	CD8+ Cycling (CT103A)
C11orf98	0.334573	0.317	0.064	3.66e-204	2.25e-199	CD8+ Cycling (CT103A)
PTPRJ	0.425427	0.376	0.101	7.04e-204	4.33e-199	CD8+ Cycling (CT103A)
ZMYND19	0.286326	0.23	0.02	1.29e-203	7.93e-199	CD8+ Cycling (CT103A)
RUNX2	0.370012	0.295	0.053	2.03e-203	1.25e-198	CD8+ Cycling (CT103A)
SSU72	0.581481	0.734	0.527	1.25e-202	7.7e-198	CD8+ Cycling (CT103A)
SEPTIN9	0.608028	0.872	0.794	1.98e-202	1.22e-197	CD8+ Cycling (CT103A)
LAPTM4B	0.398679	0.301	0.058	2.06e-202	1.27e-197	CD8+ Cycling (CT103A)
TRIM28	0.566364	0.652	0.377	3.43e-202	2.11e-197	CD8+ Cycling (CT103A)
GRAMD1A	0.374276	0.363	0.094	1.25e-201	7.68e-197	CD8+ Cycling (CT103A)
RMND5A	0.333424	0.298	0.054	2.25e-201	1.38e-196	CD8+ Cycling (CT103A)
PRC1	0.629672	0.466	0.19	3.05e-201	1.87e-196	CD8+ Cycling (CT103A)
RNF31	0.264863	0.205	0.011	1.17e-200	7.19e-196	CD8+ Cycling (CT103A)
HLA-DRB5	0.452339	0.859	0.566	1.72e-200	1.06e-195	CD8+ Cycling (CT103A)
CYBA	0.47627	0.948	0.946	3.27e-200	2.01e-195	CD8+ Cycling (CT103A)
CISD3	0.584418	0.659	0.397	3.67e-200	2.25e-195	CD8+ Cycling (CT103A)
LINC00861	0.287532	0.177	0	1.42e-199	8.72e-195	CD8+ Cycling (CT103A)
PTPRA	0.414013	0.406	0.126	2.74e-199	1.68e-194	CD8+ Cycling (CT103A)
SLC39A1	0.32075	0.286	0.049	3.48e-199	2.14e-194	CD8+ Cycling (CT103A)
DGAT1	0.277978	0.266	0.038	4.04e-199	2.49e-194	CD8+ Cycling (CT103A)
MAPK9	0.349896	0.329	0.074	6.96e-199	4.27e-194	CD8+ Cycling (CT103A)
C18orf32	0.383643	0.43	0.139	1.07e-198	6.55e-194	CD8+ Cycling (CT103A)
ELK4	0.424079	0.368	0.099	8.83e-198	5.42e-193	CD8+ Cycling (CT103A)
ARRDC1-AS1	0.21481	0.175	0	3.53e-197	2.17e-192	CD8+ Cycling (CT103A)
GIMAP4	0.717108	0.842	0.724	4.56e-196	2.8e-191	CD8+ Cycling (CT103A)
ZNF511	0.392226	0.403	0.123	4.72e-196	2.9e-191	CD8+ Cycling (CT103A)
ZFP36L2	0.679636	0.692	0.459	2.18e-195	1.34e-190	CD8+ Cycling (CT103A)
MCUR1	0.426278	0.443	0.159	3.54e-195	2.17e-190	CD8+ Cycling (CT103A)
RAB21	0.381436	0.359	0.094	3.67e-195	2.26e-190	CD8+ Cycling (CT103A)
UBE3C	0.402801	0.363	0.099	1.66e-193	1.02e-188	CD8+ Cycling (CT103A)
NEK7	0.412785	0.342	0.086	2.31e-193	1.42e-188	CD8+ Cycling (CT103A)
DHRS4-AS1	0.208661	0.171	0	5.36e-193	3.29e-188	CD8+ Cycling (CT103A)
TSNAX	0.386857	0.386	0.115	6.33e-193	3.89e-188	CD8+ Cycling (CT103A)
MBP	0.602603	0.753	0.565	7.26e-193	4.46e-188	CD8+ Cycling (CT103A)
GSR	0.432913	0.338	0.085	2.43e-192	1.49e-187	CD8+ Cycling (CT103A)
TGFBR2	0.459052	0.401	0.127	4.01e-192	2.46e-187	CD8+ Cycling (CT103A)
AGFG1	0.417463	0.371	0.107	9.61e-192	5.9e-187	CD8+ Cycling (CT103A)
SGSM3	0.338093	0.343	0.086	1.76e-191	1.08e-186	CD8+ Cycling (CT103A)
CCNQ	0.349825	0.367	0.101	5.68e-191	3.49e-186	CD8+ Cycling (CT103A)
AC022706.1	0.201533	0.168	0	2.01e-189	1.23e-184	CD8+ Cycling (CT103A)
SPOUT1	0.225384	0.2	0.012	2.01e-189	1.23e-184	CD8+ Cycling (CT103A)
SH3BP5	0.521931	0.556	0.26	4.78e-189	2.94e-184	CD8+ Cycling (CT103A)
RNPEPL1	0.385928	0.38	0.111	1.49e-188	9.16e-184	CD8+ Cycling (CT103A)
BLOC1S5	0.300164	0.275	0.048	3.63e-188	2.23e-183	CD8+ Cycling (CT103A)
KRAS	0.600396	0.665	0.409	4.53e-188	2.79e-183	CD8+ Cycling (CT103A)
SEMA4D	0.518698	0.548	0.255	7.96e-188	4.89e-183	CD8+ Cycling (CT103A)
SLA	0.520043	0.522	0.228	8.68e-188	5.33e-183	CD8+ Cycling (CT103A)
SNF8	0.547677	0.695	0.455	1.73e-187	1.06e-182	CD8+ Cycling (CT103A)
LINC00909	0.212561	0.166	0	9.47e-187	5.82e-182	CD8+ Cycling (CT103A)
TMED7	0.326763	0.279	0.052	2.08e-186	1.28e-181	CD8+ Cycling (CT103A)
MAP2K3	0.379775	0.382	0.115	3.9e-186	2.4e-181	CD8+ Cycling (CT103A)
CCNE1	0.312157	0.262	0.043	5.27e-186	3.24e-181	CD8+ Cycling (CT103A)
PIGX	0.4404	0.46	0.178	1.6e-185	9.83e-181	CD8+ Cycling (CT103A)
C12orf49	0.26571	0.248	0.035	8.1e-185	4.98e-180	CD8+ Cycling (CT103A)
SLC33A1	0.295876	0.238	0.031	1.31e-184	8.05e-180	CD8+ Cycling (CT103A)
KCTD5	0.301369	0.263	0.043	1.4e-184	8.61e-180	CD8+ Cycling (CT103A)
CHPT1	0.249964	0.209	0.018	2.07e-184	1.27e-179	CD8+ Cycling (CT103A)
COX10-AS1	0.235099	0.164	0	2.23e-184	1.37e-179	CD8+ Cycling (CT103A)
PXN-AS1	0.184753	0.164	0	4.41e-184	2.71e-179	CD8+ Cycling (CT103A)
BAG1	0.428008	0.45	0.17	4.79e-184	2.95e-179	CD8+ Cycling (CT103A)
HNRNPU	0.48821	0.961	0.914	5.78e-184	3.55e-179	CD8+ Cycling (CT103A)
ZNF639	0.315487	0.294	0.061	2.71e-183	1.66e-178	CD8+ Cycling (CT103A)
RBM14	0.414087	0.408	0.138	5.05e-183	3.1e-178	CD8+ Cycling (CT103A)
CPNE1	0.515358	0.597	0.322	8.34e-183	5.12e-178	CD8+ Cycling (CT103A)
MSRB2	0.307159	0.276	0.051	2.38e-182	1.46e-177	CD8+ Cycling (CT103A)
CERS6	0.367675	0.305	0.07	4.05e-182	2.49e-177	CD8+ Cycling (CT103A)
SPPL3	0.291299	0.265	0.045	1.24e-181	7.65e-177	CD8+ Cycling (CT103A)
SLC66A2	0.269022	0.24	0.034	1.28e-181	7.85e-177	CD8+ Cycling (CT103A)
RCC1L	0.332488	0.308	0.07	1.83e-181	1.13e-176	CD8+ Cycling (CT103A)
HDAC8	0.285156	0.253	0.04	2.13e-181	1.31e-176	CD8+ Cycling (CT103A)
RNF126	0.497059	0.582	0.307	7.66e-181	4.71e-176	CD8+ Cycling (CT103A)
AC253572.2	0.246222	0.161	0	7.92e-181	4.86e-176	CD8+ Cycling (CT103A)
VOPP1	0.458943	0.46	0.184	2.49e-180	1.53e-175	CD8+ Cycling (CT103A)
BORCS8	0.245538	0.246	0.037	2.53e-180	1.55e-175	CD8+ Cycling (CT103A)
FTX	0.243415	0.16	0	3.09e-180	1.9e-175	CD8+ Cycling (CT103A)
TNKS2	0.421777	0.387	0.124	3.15e-180	1.93e-175	CD8+ Cycling (CT103A)
UBE2Q1	0.373478	0.38	0.118	1.2e-179	7.38e-175	CD8+ Cycling (CT103A)
MMP24OS	0.415531	0.462	0.184	1.27e-179	7.82e-175	CD8+ Cycling (CT103A)
POM121	0.399065	0.386	0.122	5.21e-179	3.2e-174	CD8+ Cycling (CT103A)
AC100810.1	0.191702	0.159	0	9.23e-179	5.67e-174	CD8+ Cycling (CT103A)
KLRC4	0.27331	0.166	0.003	1.08e-178	6.62e-174	CD8+ Cycling (CT103A)
SRF	0.309625	0.262	0.046	2.49e-178	1.53e-173	CD8+ Cycling (CT103A)
FKBP5	0.505265	0.497	0.218	3.42e-178	2.1e-173	CD8+ Cycling (CT103A)
ZFPM1	0.218662	0.175	0.006	4.32e-178	2.65e-173	CD8+ Cycling (CT103A)
MIAT	0.238885	0.159	0	7.08e-178	4.35e-173	CD8+ Cycling (CT103A)
B3GALT6	0.230453	0.204	0.018	3.59e-177	2.21e-172	CD8+ Cycling (CT103A)
WIPI2	0.36477	0.413	0.14	5.05e-177	3.1e-172	CD8+ Cycling (CT103A)
AL365361.1	0.190616	0.158	0	5.42e-177	3.33e-172	CD8+ Cycling (CT103A)
NUDT8	0.259366	0.226	0.028	7.89e-177	4.85e-172	CD8+ Cycling (CT103A)
AC005332.4	0.176971	0.158	0	1.07e-176	6.56e-172	CD8+ Cycling (CT103A)
IRAK1	0.360597	0.355	0.101	1.07e-176	6.58e-172	CD8+ Cycling (CT103A)
TFRC	0.702318	0.526	0.257	3.83e-176	2.35e-171	CD8+ Cycling (CT103A)
TRIM52-AS1	0.183766	0.157	0	4.14e-176	2.55e-171	CD8+ Cycling (CT103A)
BCKDHA	0.326378	0.355	0.101	1.03e-175	6.31e-171	CD8+ Cycling (CT103A)
LINC01215	0.222264	0.156	0	3.16e-175	1.94e-170	CD8+ Cycling (CT103A)
LRRC8C	0.396765	0.374	0.117	1.11e-174	6.82e-170	CD8+ Cycling (CT103A)
GIMAP7	0.720987	0.845	0.781	1.47e-174	9.04e-170	CD8+ Cycling (CT103A)
RASGRP1	0.600126	0.666	0.426	4.71e-174	2.9e-169	CD8+ Cycling (CT103A)
PLEC	0.547668	0.489	0.209	6.19e-174	3.8e-169	CD8+ Cycling (CT103A)
AL662797.1	0.259184	0.155	0	9.34e-174	5.74e-169	CD8+ Cycling (CT103A)
SLAIN1	0.245171	0.23	0.031	1.64e-173	1.01e-168	CD8+ Cycling (CT103A)
LEF1-AS1	0.210536	0.155	0	1.84e-173	1.13e-168	CD8+ Cycling (CT103A)
AC004585.1	0.231687	0.155	0	1.84e-173	1.13e-168	CD8+ Cycling (CT103A)
AP002387.2	0.184848	0.154	0	7.1e-173	4.36e-168	CD8+ Cycling (CT103A)
TERF2	0.318394	0.301	0.07	2.25e-172	1.38e-167	CD8+ Cycling (CT103A)
CTBP1	0.456048	0.508	0.231	4.5e-172	2.77e-167	CD8+ Cycling (CT103A)
UBE2W	0.273869	0.241	0.037	5.18e-172	3.18e-167	CD8+ Cycling (CT103A)
SLC35F3	0.443482	0.331	0.094	7.81e-172	4.8e-167	CD8+ Cycling (CT103A)
CBWD1	0.275669	0.25	0.043	1.4e-171	8.61e-167	CD8+ Cycling (CT103A)
NHEJ1	0.229365	0.2	0.018	1.83e-171	1.13e-166	CD8+ Cycling (CT103A)
MBD3	0.305035	0.285	0.062	5.31e-171	3.26e-166	CD8+ Cycling (CT103A)
FABP5	0.72583	0.705	0.496	7.33e-171	4.51e-166	CD8+ Cycling (CT103A)
ATP2A2	0.477727	0.443	0.174	7.4e-171	4.55e-166	CD8+ Cycling (CT103A)
TMEM161B-AS1	0.209179	0.152	0	1.58e-170	9.71e-166	CD8+ Cycling (CT103A)
CD99	0.454546	0.922	0.951	5.12e-170	3.15e-165	CD8+ Cycling (CT103A)
DYNLL2	0.346615	0.325	0.087	5.94e-170	3.65e-165	CD8+ Cycling (CT103A)
HEIH	0.182198	0.152	0	1.2e-169	7.35e-165	CD8+ Cycling (CT103A)
TRGV3	0.222863	0.151	0	2.35e-169	1.44e-164	CD8+ Cycling (CT103A)
PREP	0.286793	0.267	0.053	3.77e-169	2.32e-164	CD8+ Cycling (CT103A)
LY75	0.336565	0.281	0.062	5.26e-169	3.23e-164	CD8+ Cycling (CT103A)
USP12	0.305918	0.259	0.048	1.67e-168	1.02e-163	CD8+ Cycling (CT103A)
MAML1	0.318623	0.3	0.072	2.52e-168	1.55e-163	CD8+ Cycling (CT103A)
FDX1	0.440572	0.485	0.212	3.54e-168	2.17e-163	CD8+ Cycling (CT103A)
CDR2	0.37928	0.371	0.119	3.84e-168	2.36e-163	CD8+ Cycling (CT103A)
TRAV8-2	0.444289	0.15	0	6.83e-168	4.19e-163	CD8+ Cycling (CT103A)
NIN	0.483719	0.465	0.201	9.64e-168	5.92e-163	CD8+ Cycling (CT103A)
STIMATE	0.211855	0.159	0.003	1.28e-167	7.88e-163	CD8+ Cycling (CT103A)
KIAA2013	0.259388	0.244	0.04	1.92e-167	1.18e-162	CD8+ Cycling (CT103A)
LINC00539	0.1716	0.15	0	2.62e-167	1.61e-162	CD8+ Cycling (CT103A)
CD8B	0.672461	0.756	0.463	1.4e-166	8.6e-162	CD8+ Cycling (CT103A)
CHKB	0.37114	0.387	0.131	2.9e-166	1.78e-161	CD8+ Cycling (CT103A)
LINC00847	0.183925	0.149	0	3.87e-166	2.38e-161	CD8+ Cycling (CT103A)
ZBTB7A	0.455963	0.509	0.233	2.45e-164	1.51e-159	CD8+ Cycling (CT103A)
PGAM5	0.255919	0.219	0.03	6.93e-164	4.26e-159	CD8+ Cycling (CT103A)
TOMM5	0.544159	0.779	0.688	7.14e-164	4.39e-159	CD8+ Cycling (CT103A)
UBA6-AS1	0.191463	0.147	0	8.38e-164	5.15e-159	CD8+ Cycling (CT103A)
TEN1	0.196794	0.163	0.006	2.08e-163	1.28e-158	CD8+ Cycling (CT103A)
NBPF19	0.196347	0.158	0.004	2.16e-163	1.33e-158	CD8+ Cycling (CT103A)
FLVCR1-DT	0.174143	0.146	0	6.28e-163	3.86e-158	CD8+ Cycling (CT103A)
HMGCR	0.503371	0.457	0.196	1.38e-162	8.48e-158	CD8+ Cycling (CT103A)
MRM2	0.294302	0.319	0.087	1.39e-162	8.51e-158	CD8+ Cycling (CT103A)
TSPAN33	0.207968	0.164	0.007	1.46e-162	8.96e-158	CD8+ Cycling (CT103A)
NADK	0.287278	0.274	0.06	1.85e-162	1.14e-157	CD8+ Cycling (CT103A)
NOTCH2NLC	0.198576	0.15	0.002	1.64e-161	1.01e-156	CD8+ Cycling (CT103A)
CHST11	0.489011	0.5	0.236	1.65e-161	1.01e-156	CD8+ Cycling (CT103A)
COX15	0.250182	0.23	0.037	2.66e-161	1.63e-156	CD8+ Cycling (CT103A)
COA8	0.325139	0.356	0.112	3.15e-161	1.93e-156	CD8+ Cycling (CT103A)
TBC1D10B	0.312542	0.324	0.089	4.97e-161	3.05e-156	CD8+ Cycling (CT103A)
BEX3	0.311923	0.243	0.044	1.16e-160	7.14e-156	CD8+ Cycling (CT103A)
SMAD4	0.286138	0.275	0.061	1.24e-160	7.63e-156	CD8+ Cycling (CT103A)
COPB1	0.555411	0.635	0.394	6.44e-160	3.96e-155	CD8+ Cycling (CT103A)
LINC01550	0.182318	0.143	0	9.98e-160	6.13e-155	CD8+ Cycling (CT103A)
CCDC71L	0.214654	0.189	0.018	1.08e-159	6.62e-155	CD8+ Cycling (CT103A)
EIF3J-DT	0.181448	0.143	0	1.95e-159	1.2e-154	CD8+ Cycling (CT103A)
GIPC1	0.320077	0.263	0.056	1.97e-159	1.21e-154	CD8+ Cycling (CT103A)
TTC9	0.276404	0.236	0.041	2.2e-159	1.35e-154	CD8+ Cycling (CT103A)
CHROMR	0.171773	0.143	0	3.81e-159	2.34e-154	CD8+ Cycling (CT103A)
SLC4A7	0.419459	0.342	0.107	5.59e-159	3.43e-154	CD8+ Cycling (CT103A)
GET1	0.215718	0.215	0.03	5.69e-159	3.49e-154	CD8+ Cycling (CT103A)
DNLZ	0.168461	0.144	0.001	3.02e-158	1.85e-153	CD8+ Cycling (CT103A)
TATDN2	0.2637	0.228	0.037	4.45e-158	2.74e-153	CD8+ Cycling (CT103A)
BCL3	0.357855	0.319	0.092	5.02e-158	3.08e-153	CD8+ Cycling (CT103A)
ASXL1	0.453408	0.481	0.218	9.27e-158	5.69e-153	CD8+ Cycling (CT103A)
SON	0.448209	0.9	0.894	1.67e-157	1.03e-152	CD8+ Cycling (CT103A)
CERK	0.338216	0.33	0.097	4.91e-157	3.02e-152	CD8+ Cycling (CT103A)
AP1S2	0.422478	0.485	0.223	5.97e-157	3.67e-152	CD8+ Cycling (CT103A)
LMBR1	0.305043	0.287	0.071	4.79e-156	2.94e-151	CD8+ Cycling (CT103A)
PDF	0.260285	0.236	0.043	2.18e-155	1.34e-150	CD8+ Cycling (CT103A)
C8orf82	0.198713	0.154	0.005	4.79e-155	2.94e-150	CD8+ Cycling (CT103A)
NCK2	0.332456	0.328	0.097	7.15e-155	4.39e-150	CD8+ Cycling (CT103A)
CAPZB	0.354834	0.957	0.974	1.18e-154	7.26e-150	CD8+ Cycling (CT103A)
C12orf75	0.472743	0.886	0.831	9.6e-154	5.9e-149	CD8+ Cycling (CT103A)
CLN3	0.296715	0.321	0.092	3.86e-153	2.37e-148	CD8+ Cycling (CT103A)
AC012146.1	0.163278	0.137	0	4.66e-153	2.86e-148	CD8+ Cycling (CT103A)
MCMBP	0.410973	0.436	0.184	6.7e-153	4.12e-148	CD8+ Cycling (CT103A)
HPGD	0.551793	0.399	0.156	6.8e-153	4.18e-148	CD8+ Cycling (CT103A)
CTNNBIP1	0.211692	0.204	0.027	7.93e-153	4.87e-148	CD8+ Cycling (CT103A)
BRD9	0.292674	0.317	0.09	9.25e-153	5.68e-148	CD8+ Cycling (CT103A)
DAXX	0.451245	0.553	0.291	1.11e-152	6.83e-148	CD8+ Cycling (CT103A)
DHCR24	0.499772	0.543	0.286	1.41e-152	8.69e-148	CD8+ Cycling (CT103A)
MAPKAPK2	0.330295	0.325	0.096	2.14e-152	1.31e-147	CD8+ Cycling (CT103A)
MFSD12	0.248438	0.231	0.041	2.69e-152	1.65e-147	CD8+ Cycling (CT103A)
TUT1	0.187173	0.17	0.012	7.04e-152	4.32e-147	CD8+ Cycling (CT103A)
ZNF410	0.284358	0.31	0.087	8.51e-152	5.23e-147	CD8+ Cycling (CT103A)
LINC-PINT	0.230203	0.136	0	1.3e-151	7.97e-147	CD8+ Cycling (CT103A)
FOSB	0.229276	0.151	0.005	1.39e-151	8.52e-147	CD8+ Cycling (CT103A)
SLC2A4RG	0.369965	0.421	0.165	1.47e-151	9.03e-147	CD8+ Cycling (CT103A)
SIK3	0.261326	0.211	0.032	2.78e-151	1.71e-146	CD8+ Cycling (CT103A)
CXCR3	0.541469	0.704	0.444	3.6e-151	2.21e-146	CD8+ Cycling (CT103A)
CCL5	0.414957	0.754	0.47	3.72e-151	2.28e-146	CD8+ Cycling (CT103A)
GLCCI1	0.280669	0.261	0.059	6.86e-151	4.21e-146	CD8+ Cycling (CT103A)
SYNJ2BP	0.214368	0.181	0.017	7.74e-151	4.76e-146	CD8+ Cycling (CT103A)
TM9SF2	0.577534	0.639	0.401	8.45e-151	5.19e-146	CD8+ Cycling (CT103A)
STAT5B	0.357784	0.362	0.122	1.43e-150	8.81e-146	CD8+ Cycling (CT103A)
CNOT11	0.410219	0.46	0.201	1.79e-149	1.1e-144	CD8+ Cycling (CT103A)
ENDOG	0.192823	0.188	0.021	2.72e-149	1.67e-144	CD8+ Cycling (CT103A)
SNX18	0.285541	0.271	0.066	3.96e-149	2.43e-144	CD8+ Cycling (CT103A)
SMARCC1	0.546046	0.641	0.419	7.96e-149	4.89e-144	CD8+ Cycling (CT103A)
ETV6	0.305608	0.275	0.069	1.33e-148	8.16e-144	CD8+ Cycling (CT103A)
MTMR1	0.285805	0.256	0.057	1.86e-148	1.14e-143	CD8+ Cycling (CT103A)
B3GNT2	0.346337	0.342	0.112	1.88e-148	1.16e-143	CD8+ Cycling (CT103A)
C1QBP	0.585684	0.791	0.686	2.18e-148	1.34e-143	CD8+ Cycling (CT103A)
UBE2Q2	0.337365	0.333	0.105	3.98e-148	2.45e-143	CD8+ Cycling (CT103A)
MYO9B	0.448387	0.486	0.227	9.6e-148	5.9e-143	CD8+ Cycling (CT103A)
ANKRD13A	0.329964	0.344	0.113	1.22e-147	7.52e-143	CD8+ Cycling (CT103A)
HABP4	0.199359	0.177	0.017	1.5e-147	9.23e-143	CD8+ Cycling (CT103A)
UBE2H	0.343475	0.317	0.095	1.53e-147	9.38e-143	CD8+ Cycling (CT103A)
NPLOC4	0.312628	0.309	0.089	5.67e-147	3.48e-142	CD8+ Cycling (CT103A)
AC020915.2	0.15228	0.132	0	2.01e-146	1.23e-141	CD8+ Cycling (CT103A)
USP30-AS1	0.166437	0.132	0	2.01e-146	1.23e-141	CD8+ Cycling (CT103A)
SRRD	0.212446	0.211	0.033	2.79e-146	1.71e-141	CD8+ Cycling (CT103A)
ANAPC10	0.266781	0.257	0.058	4.32e-146	2.65e-141	CD8+ Cycling (CT103A)
PRXL2C	0.199681	0.168	0.014	5.48e-146	3.37e-141	CD8+ Cycling (CT103A)
BRI3BP	0.353337	0.349	0.12	1.46e-145	8.97e-141	CD8+ Cycling (CT103A)
FAM89A	0.172071	0.167	0.014	1.82e-145	1.12e-140	CD8+ Cycling (CT103A)
LINC01128	0.158446	0.131	0	2.83e-145	1.74e-140	CD8+ Cycling (CT103A)
POLR2J	0.394952	0.519	0.264	4.28e-145	2.63e-140	CD8+ Cycling (CT103A)
SLC8A1-AS1	0.167569	0.131	0	5.49e-145	3.38e-140	CD8+ Cycling (CT103A)
ADD1	0.51131	0.635	0.4	6.33e-145	3.89e-140	CD8+ Cycling (CT103A)
DYNLRB1	0.258633	0.278	0.07	8.59e-145	5.28e-140	CD8+ Cycling (CT103A)
MTA1	0.288525	0.288	0.077	1.42e-144	8.73e-140	CD8+ Cycling (CT103A)
EPN1	0.326772	0.365	0.129	3.41e-144	2.09e-139	CD8+ Cycling (CT103A)
R3HDM4	0.420426	0.517	0.256	1.33e-143	8.18e-139	CD8+ Cycling (CT103A)
AC018521.5	0.140969	0.129	0	1.5e-143	9.21e-139	CD8+ Cycling (CT103A)
TRERF1	0.331495	0.306	0.092	2.34e-143	1.44e-138	CD8+ Cycling (CT103A)
UBN1	0.337837	0.377	0.138	2.35e-143	1.44e-138	CD8+ Cycling (CT103A)
AL138724.1	0.16185	0.129	0	5.62e-143	3.46e-138	CD8+ Cycling (CT103A)
NNT-AS1	0.180009	0.129	0	1.09e-142	6.69e-138	CD8+ Cycling (CT103A)
AC079781.5	0.168185	0.129	0	1.09e-142	6.69e-138	CD8+ Cycling (CT103A)
HLA-DOA	0.230771	0.212	0.036	1.72e-142	1.06e-137	CD8+ Cycling (CT103A)
ACBD3	0.320845	0.298	0.087	2.18e-142	1.34e-137	CD8+ Cycling (CT103A)
CENPV	0.170114	0.161	0.012	3.74e-142	2.3e-137	CD8+ Cycling (CT103A)
ATP2B1-AS1	0.177938	0.128	0	7.89e-142	4.85e-137	CD8+ Cycling (CT103A)
TIGAR	0.235822	0.205	0.033	1.13e-141	6.95e-137	CD8+ Cycling (CT103A)
TTC19	0.317918	0.341	0.114	1.31e-141	8.07e-137	CD8+ Cycling (CT103A)
S1PR4	0.549198	0.802	0.692	1.44e-141	8.87e-137	CD8+ Cycling (CT103A)
RALGDS	0.296993	0.297	0.085	1.53e-141	9.42e-137	CD8+ Cycling (CT103A)
CHMP4B	0.417228	0.515	0.259	2.28e-141	1.4e-136	CD8+ Cycling (CT103A)
REPS1	0.294289	0.292	0.082	2.75e-141	1.69e-136	CD8+ Cycling (CT103A)
GMDS-DT	0.170176	0.127	0	2.95e-141	1.81e-136	CD8+ Cycling (CT103A)
ANKLE2	0.364349	0.349	0.122	3.7e-141	2.27e-136	CD8+ Cycling (CT103A)
TRAV4	0.473697	0.127	0	5.71e-141	3.51e-136	CD8+ Cycling (CT103A)
PRR34-AS1	0.153401	0.127	0	5.71e-141	3.51e-136	CD8+ Cycling (CT103A)
AC020916.1	0.199793	0.126	0	4.13e-140	2.54e-135	CD8+ Cycling (CT103A)
CARD8-AS1	0.170115	0.126	0	4.13e-140	2.54e-135	CD8+ Cycling (CT103A)
C4orf48	0.451548	0.517	0.268	5.56e-140	3.41e-135	CD8+ Cycling (CT103A)
INPP4A	0.420486	0.407	0.166	9.73e-140	5.98e-135	CD8+ Cycling (CT103A)
BRWD1	0.352422	0.396	0.156	1.14e-139	7.02e-135	CD8+ Cycling (CT103A)
RAD50	0.452515	0.494	0.247	3.54e-139	2.17e-134	CD8+ Cycling (CT103A)
RBM17	0.514641	0.8	0.709	5.69e-139	3.49e-134	CD8+ Cycling (CT103A)
ZNF585A	0.187949	0.167	0.016	8.14e-139	5e-134	CD8+ Cycling (CT103A)
GNPTAB	0.435677	0.479	0.23	2.15e-138	1.32e-133	CD8+ Cycling (CT103A)
LSM14B	0.209015	0.196	0.03	2.55e-138	1.56e-133	CD8+ Cycling (CT103A)
GCLM	0.313336	0.325	0.108	3.06e-138	1.88e-133	CD8+ Cycling (CT103A)
HDHD5	0.280118	0.302	0.09	3.67e-138	2.26e-133	CD8+ Cycling (CT103A)
MTAP	0.318296	0.288	0.083	4.64e-138	2.85e-133	CD8+ Cycling (CT103A)
KDM1A	0.404126	0.434	0.189	4.67e-138	2.87e-133	CD8+ Cycling (CT103A)
PURA	0.393639	0.47	0.221	1.16e-137	7.11e-133	CD8+ Cycling (CT103A)
ATP2A1-AS1	0.134089	0.124	0	1.55e-137	9.52e-133	CD8+ Cycling (CT103A)
TRAV13-1	0.718778	0.124	0	1.55e-137	9.52e-133	CD8+ Cycling (CT103A)
PPP2R3B	0.198157	0.195	0.03	4.32e-137	2.65e-132	CD8+ Cycling (CT103A)
YTHDF1	0.258817	0.26	0.064	4.6e-137	2.83e-132	CD8+ Cycling (CT103A)
ELK3	0.305713	0.289	0.083	4.73e-137	2.91e-132	CD8+ Cycling (CT103A)
AC016747.1	0.134365	0.124	0	5.77e-137	3.55e-132	CD8+ Cycling (CT103A)
PPP2R2D	0.276225	0.268	0.07	1.88e-136	1.16e-131	CD8+ Cycling (CT103A)
OTUD5	0.277737	0.308	0.095	2.13e-136	1.31e-131	CD8+ Cycling (CT103A)
MXD4	0.232774	0.183	0.025	2.65e-136	1.63e-131	CD8+ Cycling (CT103A)
ACAA2	0.463444	0.606	0.386	2.89e-136	1.77e-131	CD8+ Cycling (CT103A)
ST6GALNAC6	0.245183	0.22	0.043	3.11e-136	1.91e-131	CD8+ Cycling (CT103A)
HGH1	0.193227	0.169	0.018	4.04e-136	2.48e-131	CD8+ Cycling (CT103A)
SNHG10	0.160489	0.123	0	4.15e-136	2.55e-131	CD8+ Cycling (CT103A)
TTC7A	0.302286	0.299	0.09	5.91e-136	3.63e-131	CD8+ Cycling (CT103A)
CMC2	0.492101	0.657	0.468	1e-135	6.15e-131	CD8+ Cycling (CT103A)
LINC02694	0.167805	0.122	0	1.54e-135	9.48e-131	CD8+ Cycling (CT103A)
SKP1	0.412698	0.872	0.9	1.65e-135	1.01e-130	CD8+ Cycling (CT103A)
MANF	0.543367	0.787	0.67	2.55e-135	1.57e-130	CD8+ Cycling (CT103A)
FO393401.1	0.14717	0.122	0	2.98e-135	1.83e-130	CD8+ Cycling (CT103A)
MFSD14B	0.295321	0.305	0.094	3.1e-135	1.9e-130	CD8+ Cycling (CT103A)
NCK1-DT	0.137873	0.122	0	5.74e-135	3.53e-130	CD8+ Cycling (CT103A)
DBP	0.208501	0.213	0.04	8.14e-135	5e-130	CD8+ Cycling (CT103A)
SMAD3	0.346813	0.331	0.113	1.45e-134	8.94e-130	CD8+ Cycling (CT103A)
RPP21	0.341428	0.429	0.185	1.64e-134	1.01e-129	CD8+ Cycling (CT103A)
SATB1-AS1	0.168869	0.121	0	2.13e-134	1.31e-129	CD8+ Cycling (CT103A)
NIFK-AS1	0.145949	0.121	0	7.92e-134	4.87e-129	CD8+ Cycling (CT103A)
RIC1	0.260466	0.22	0.045	1.16e-133	7.12e-129	CD8+ Cycling (CT103A)
TRGV10	0.361545	0.121	0	1.53e-133	9.38e-129	CD8+ Cycling (CT103A)
TMA7	0.295226	0.95	0.989	1.93e-133	1.18e-128	CD8+ Cycling (CT103A)
HDHD2	0.247751	0.269	0.072	3.45e-133	2.12e-128	CD8+ Cycling (CT103A)
THAP12	0.321244	0.299	0.091	3.78e-133	2.32e-128	CD8+ Cycling (CT103A)
AC092683.1	0.167684	0.12	0	5.66e-133	3.48e-128	CD8+ Cycling (CT103A)
ALOX12-AS1	0.150397	0.12	0	5.66e-133	3.48e-128	CD8+ Cycling (CT103A)
EEF1AKMT4	0.145087	0.129	0.003	6.08e-133	3.73e-128	CD8+ Cycling (CT103A)
CCDC102A	0.174531	0.158	0.014	1.17e-132	7.17e-128	CD8+ Cycling (CT103A)
STAU2	0.306319	0.333	0.115	1.3e-132	8e-128	CD8+ Cycling (CT103A)
ITM2B	0.452286	0.874	0.868	1.86e-132	1.14e-127	CD8+ Cycling (CT103A)
AP006621.3	0.14063	0.119	0	4.04e-132	2.48e-127	CD8+ Cycling (CT103A)
FOS	0.417027	0.25	0.065	5.82e-132	3.57e-127	CD8+ Cycling (CT103A)
IL10RB	0.292222	0.338	0.117	6.45e-132	3.97e-127	CD8+ Cycling (CT103A)
ZNF598	0.290814	0.296	0.089	6.94e-132	4.26e-127	CD8+ Cycling (CT103A)
NUFIP2	0.423321	0.433	0.195	7.53e-132	4.63e-127	CD8+ Cycling (CT103A)
ATP6V0C	0.465104	0.758	0.635	1.83e-131	1.13e-126	CD8+ Cycling (CT103A)
CPNE2	0.214451	0.215	0.042	4.24e-131	2.61e-126	CD8+ Cycling (CT103A)
JMJD8	0.241154	0.271	0.074	4.54e-131	2.79e-126	CD8+ Cycling (CT103A)
GNA13	0.416903	0.457	0.214	2e-130	1.23e-125	CD8+ Cycling (CT103A)
AC245014.3	0.159941	0.118	0	2.05e-130	1.26e-125	CD8+ Cycling (CT103A)
LGALS9	0.391216	0.337	0.123	6.6e-130	4.05e-125	CD8+ Cycling (CT103A)
P2RY8	0.461918	0.554	0.314	9.59e-130	5.89e-125	CD8+ Cycling (CT103A)
AKT3	0.322637	0.286	0.086	1.06e-129	6.5e-125	CD8+ Cycling (CT103A)
RNF144A	0.336649	0.275	0.08	1.61e-129	9.88e-125	CD8+ Cycling (CT103A)
TGIF2	0.241182	0.237	0.056	1.99e-129	1.22e-124	CD8+ Cycling (CT103A)
CPB2-AS1	0.200235	0.117	0	2.81e-129	1.73e-124	CD8+ Cycling (CT103A)
ABHD14A	0.191124	0.19	0.031	1.09e-128	6.72e-124	CD8+ Cycling (CT103A)
LRP8	0.312486	0.277	0.081	1.56e-128	9.57e-124	CD8+ Cycling (CT103A)
SNHG14	0.173862	0.116	0	1.99e-128	1.23e-123	CD8+ Cycling (CT103A)
AL606807.1	0.201871	0.116	0	1.99e-128	1.23e-123	CD8+ Cycling (CT103A)
BMP2K	0.237958	0.207	0.04	2.25e-128	1.38e-123	CD8+ Cycling (CT103A)
LPCAT1	0.240882	0.219	0.047	5.86e-128	3.6e-123	CD8+ Cycling (CT103A)
VKORC1L1	0.257733	0.278	0.081	6.69e-128	4.11e-123	CD8+ Cycling (CT103A)
MIR155HG	0.203856	0.116	0	7.36e-128	4.52e-123	CD8+ Cycling (CT103A)
TRAV13-2	0.435683	0.116	0	7.36e-128	4.52e-123	CD8+ Cycling (CT103A)
METTL9	0.435295	0.571	0.334	1.19e-127	7.32e-123	CD8+ Cycling (CT103A)
SLAMF7	0.400693	0.347	0.129	2.59e-127	1.59e-122	CD8+ Cycling (CT103A)
AP002360.1	0.128008	0.115	0	2.72e-127	1.67e-122	CD8+ Cycling (CT103A)
RBM7	0.250123	0.245	0.062	5.8e-127	3.56e-122	CD8+ Cycling (CT103A)
KRTCAP2	0.422169	0.84	0.848	6.1e-127	3.75e-122	CD8+ Cycling (CT103A)
S1PR1	0.475281	0.659	0.426	7.62e-127	4.68e-122	CD8+ Cycling (CT103A)
ARF6	0.460111	0.84	0.772	1.92e-126	1.18e-121	CD8+ Cycling (CT103A)
C8orf76	0.269058	0.333	0.117	2.7e-126	1.66e-121	CD8+ Cycling (CT103A)
UHRF2	0.268338	0.257	0.07	4.01e-126	2.46e-121	CD8+ Cycling (CT103A)
ANKRD40	0.228399	0.211	0.043	4.61e-126	2.83e-121	CD8+ Cycling (CT103A)
FLNA	0.48152	0.898	0.824	5.14e-126	3.16e-121	CD8+ Cycling (CT103A)
PLCL2	0.303156	0.287	0.089	1.2e-125	7.36e-121	CD8+ Cycling (CT103A)
PTGES2	0.262644	0.268	0.076	1.33e-125	8.18e-121	CD8+ Cycling (CT103A)
TIPARP	0.376467	0.356	0.138	1.57e-125	9.63e-121	CD8+ Cycling (CT103A)
UBE2R2	0.371446	0.436	0.202	1.59e-125	9.75e-121	CD8+ Cycling (CT103A)
DNAJC21	0.399944	0.517	0.28	1.3e-124	7.96e-120	CD8+ Cycling (CT103A)
MAP3K1	0.355735	0.335	0.125	1.58e-124	9.7e-120	CD8+ Cycling (CT103A)
MTFP1	0.4367	0.558	0.335	1.93e-124	1.19e-119	CD8+ Cycling (CT103A)
AC092821.3	0.150681	0.113	0	3.53e-124	2.17e-119	CD8+ Cycling (CT103A)
LRRC47	0.258908	0.281	0.085	4.64e-124	2.85e-119	CD8+ Cycling (CT103A)
MKI67	0.644052	0.879	0.742	5.68e-124	3.49e-119	CD8+ Cycling (CT103A)
TP53BP2	0.270045	0.261	0.073	5.69e-124	3.5e-119	CD8+ Cycling (CT103A)
HLA-DMB	0.31104	0.348	0.131	7.31e-124	4.49e-119	CD8+ Cycling (CT103A)
IGF2R	0.353767	0.34	0.127	1.35e-123	8.28e-119	CD8+ Cycling (CT103A)
TMSB10	0.32801	1	1	2.51e-123	1.54e-118	CD8+ Cycling (CT103A)
POM121C	0.349507	0.344	0.132	4.06e-123	2.49e-118	CD8+ Cycling (CT103A)
ZDHHC2	0.221878	0.212	0.045	4.08e-123	2.51e-118	CD8+ Cycling (CT103A)
UPF1	0.280324	0.311	0.106	8.13e-123	5e-118	CD8+ Cycling (CT103A)
ADORA2A	0.161029	0.153	0.016	9.01e-123	5.53e-118	CD8+ Cycling (CT103A)
WEE1	0.29278	0.298	0.099	2.11e-122	1.3e-117	CD8+ Cycling (CT103A)
LINC01003	0.137112	0.111	0	3.35e-122	2.06e-117	CD8+ Cycling (CT103A)
QKI	0.344222	0.35	0.136	4.11e-122	2.52e-117	CD8+ Cycling (CT103A)
MT-CO3	0.355039	0.999	0.995	6.42e-122	3.95e-117	CD8+ Cycling (CT103A)
RSAD1	0.190894	0.191	0.034	6.72e-122	4.13e-117	CD8+ Cycling (CT103A)
HSPE1	0.539862	0.861	0.818	1.18e-121	7.24e-117	CD8+ Cycling (CT103A)
SLC25A28	0.186482	0.171	0.025	1.47e-121	9.01e-117	CD8+ Cycling (CT103A)
ANKRD13D	0.334795	0.413	0.182	1.48e-121	9.11e-117	CD8+ Cycling (CT103A)
LEF1	0.591222	0.675	0.519	2.22e-121	1.36e-116	CD8+ Cycling (CT103A)
TSIX	0.13273	0.11	0	4.51e-121	2.77e-116	CD8+ Cycling (CT103A)
SYNCRIP	0.499851	0.76	0.636	4.51e-121	2.77e-116	CD8+ Cycling (CT103A)
MAPK14	0.324512	0.35	0.137	8.45e-121	5.19e-116	CD8+ Cycling (CT103A)
FAM160B1	0.2236	0.199	0.04	1.21e-120	7.44e-116	CD8+ Cycling (CT103A)
TTLL12	0.236559	0.234	0.06	1.12e-119	6.89e-115	CD8+ Cycling (CT103A)
TMEM44-AS1	0.152553	0.109	0	1.16e-119	7.1e-115	CD8+ Cycling (CT103A)
AC006504.5	0.15125	0.109	0	1.16e-119	7.1e-115	CD8+ Cycling (CT103A)
TRGC2	0.17393	0.109	0	1.16e-119	7.1e-115	CD8+ Cycling (CT103A)
IFFO2	0.179072	0.145	0.014	1.88e-119	1.15e-114	CD8+ Cycling (CT103A)
ATF7	0.233276	0.249	0.068	2.41e-119	1.48e-114	CD8+ Cycling (CT103A)
SRXN1	0.130739	0.109	0	8.13e-119	5e-114	CD8+ Cycling (CT103A)
ATP2A3	0.390422	0.449	0.221	9.87e-119	6.06e-114	CD8+ Cycling (CT103A)
PRR5	0.171154	0.148	0.015	1.2e-118	7.38e-114	CD8+ Cycling (CT103A)
ZDHHC18	0.245907	0.24	0.064	1.53e-118	9.4e-114	CD8+ Cycling (CT103A)
AC078883.1	0.134374	0.108	0	1.55e-118	9.5e-114	CD8+ Cycling (CT103A)
AHNAK	0.656093	0.746	0.561	1.64e-118	1.01e-113	CD8+ Cycling (CT103A)
VEGFB	0.194209	0.21	0.046	2.62e-118	1.61e-113	CD8+ Cycling (CT103A)
TMEM268	0.190719	0.181	0.031	2.83e-118	1.74e-113	CD8+ Cycling (CT103A)
LINC02245	0.135613	0.107	0	2.96e-118	1.82e-113	CD8+ Cycling (CT103A)
AC091729.3	0.114542	0.107	0	2.96e-118	1.82e-113	CD8+ Cycling (CT103A)
PLCG1	0.439913	0.488	0.257	4.27e-118	2.63e-113	CD8+ Cycling (CT103A)
TAB2	0.507857	0.55	0.329	5.24e-118	3.22e-113	CD8+ Cycling (CT103A)
AKAP17A	0.345842	0.387	0.166	5.43e-118	3.34e-113	CD8+ Cycling (CT103A)
FOXO1	0.260693	0.252	0.072	6.28e-118	3.86e-113	CD8+ Cycling (CT103A)
BISPR	0.138831	0.107	0	1.08e-117	6.64e-113	CD8+ Cycling (CT103A)
CHAMP1	0.308941	0.317	0.115	1.24e-117	7.62e-113	CD8+ Cycling (CT103A)
KDM7A	0.176017	0.138	0.012	2.52e-117	1.55e-112	CD8+ Cycling (CT103A)
PPP2CB	0.204526	0.205	0.044	2.56e-117	1.58e-112	CD8+ Cycling (CT103A)
AL118516.1	0.145486	0.106	0	7.53e-117	4.63e-112	CD8+ Cycling (CT103A)
TMEM99	0.120115	0.106	0	7.53e-117	4.63e-112	CD8+ Cycling (CT103A)
AL392172.1	0.120099	0.106	0	7.53e-117	4.63e-112	CD8+ Cycling (CT103A)
PPP6R2	0.260824	0.289	0.095	1.15e-116	7.05e-112	CD8+ Cycling (CT103A)
USP22	0.364144	0.393	0.175	1.19e-116	7.33e-112	CD8+ Cycling (CT103A)
FAM111A-DT	0.11807	0.106	0	1.44e-116	8.84e-112	CD8+ Cycling (CT103A)
SLC35A1	0.165989	0.139	0.013	2.7e-116	1.66e-111	CD8+ Cycling (CT103A)
AL662844.4	0.161926	0.106	0	2.75e-116	1.69e-111	CD8+ Cycling (CT103A)
TRBV20-1	1.04175	0.105	0	5.25e-116	3.22e-111	CD8+ Cycling (CT103A)
TNIP2	0.31127	0.334	0.126	8.89e-116	5.46e-111	CD8+ Cycling (CT103A)
AP3D1	0.403342	0.503	0.275	1.09e-115	6.72e-111	CD8+ Cycling (CT103A)
MDP1	0.226139	0.269	0.082	1.18e-115	7.25e-111	CD8+ Cycling (CT103A)
NCLN	0.28013	0.294	0.1	1.22e-115	7.48e-111	CD8+ Cycling (CT103A)
LBR	0.516651	0.778	0.672	1.34e-115	8.25e-111	CD8+ Cycling (CT103A)
LINC00339	0.123556	0.105	0	1.91e-115	1.17e-110	CD8+ Cycling (CT103A)
AC083798.2	0.116965	0.105	0	1.91e-115	1.17e-110	CD8+ Cycling (CT103A)
CCDC61	0.179336	0.172	0.028	2.54e-115	1.56e-110	CD8+ Cycling (CT103A)
AC004847.1	0.129389	0.105	0	3.65e-115	2.24e-110	CD8+ Cycling (CT103A)
LMNB2	0.373941	0.429	0.208	4.4e-115	2.7e-110	CD8+ Cycling (CT103A)
MAP2K4	0.216253	0.206	0.046	6.38e-115	3.92e-110	CD8+ Cycling (CT103A)
SEL1L3	0.260691	0.276	0.088	6.61e-115	4.06e-110	CD8+ Cycling (CT103A)
AC007384.1	0.171757	0.104	0	1.33e-114	8.17e-110	CD8+ Cycling (CT103A)
DEAF1	0.206182	0.202	0.044	1.94e-114	1.19e-109	CD8+ Cycling (CT103A)
AL450998.2	0.134624	0.104	0	2.54e-114	1.56e-109	CD8+ Cycling (CT103A)
DDOST	0.432414	0.794	0.736	2.94e-114	1.81e-109	CD8+ Cycling (CT103A)
ANTXR2	0.346416	0.308	0.114	3.48e-114	2.14e-109	CD8+ Cycling (CT103A)
EMC8	0.311127	0.4	0.178	4.08e-114	2.51e-109	CD8+ Cycling (CT103A)
CD3G	0.407211	0.824	0.772	4.42e-114	2.72e-109	CD8+ Cycling (CT103A)
TRIM34	0.127075	0.108	0.001	8e-114	4.91e-109	CD8+ Cycling (CT103A)
C22orf34	0.137218	0.103	0	9.23e-114	5.67e-109	CD8+ Cycling (CT103A)
ZNF787	0.182055	0.179	0.032	1.01e-113	6.2e-109	CD8+ Cycling (CT103A)
ZNF580	0.334285	0.44	0.212	1.05e-113	6.43e-109	CD8+ Cycling (CT103A)
MLEC	0.455005	0.645	0.464	1.51e-113	9.28e-109	CD8+ Cycling (CT103A)
C1RL-AS1	0.150682	0.103	0	1.76e-113	1.08e-108	CD8+ Cycling (CT103A)
ZFAND3	0.212906	0.219	0.054	1.76e-113	1.08e-108	CD8+ Cycling (CT103A)
FBXL14	0.148108	0.128	0.009	2.19e-113	1.35e-108	CD8+ Cycling (CT103A)
CFL1	0.231954	0.999	0.999	2.48e-113	1.52e-108	CD8+ Cycling (CT103A)
KLHDC2	0.273449	0.305	0.109	3.04e-113	1.87e-108	CD8+ Cycling (CT103A)
AC008555.4	0.122045	0.102	0	1.22e-112	7.49e-108	CD8+ Cycling (CT103A)
FAM89B	0.126563	0.12	0.006	1.46e-112	9e-108	CD8+ Cycling (CT103A)
PARP12	0.256979	0.241	0.068	1.5e-112	9.23e-108	CD8+ Cycling (CT103A)
LINC01089	0.128492	0.102	0	2.32e-112	1.43e-107	CD8+ Cycling (CT103A)
MALT1	0.34681	0.376	0.162	2.36e-112	1.45e-107	CD8+ Cycling (CT103A)
PACS1	0.294726	0.322	0.121	2.6e-112	1.6e-107	CD8+ Cycling (CT103A)
RASSF3	0.211821	0.204	0.046	2.77e-112	1.7e-107	CD8+ Cycling (CT103A)
PRKCA	0.311558	0.319	0.12	4.35e-112	2.67e-107	CD8+ Cycling (CT103A)
LINC01138	0.133974	0.102	0	4.43e-112	2.72e-107	CD8+ Cycling (CT103A)
AC009061.2	0.122549	0.102	0	4.43e-112	2.72e-107	CD8+ Cycling (CT103A)
PPP6R1	0.44429	0.632	0.433	6.72e-112	4.13e-107	CD8+ Cycling (CT103A)
STX2	0.205737	0.19	0.039	1.87e-111	1.15e-106	CD8+ Cycling (CT103A)
TRAV19	0.63244	0.101	0	3.06e-111	1.88e-106	CD8+ Cycling (CT103A)
ATP13A3	0.330072	0.314	0.118	3.44e-111	2.11e-106	CD8+ Cycling (CT103A)
SH3GL1	0.278905	0.334	0.13	3.72e-111	2.28e-106	CD8+ Cycling (CT103A)
RBM38	0.274311	0.288	0.098	4.39e-111	2.7e-106	CD8+ Cycling (CT103A)
CD164	0.482967	0.773	0.666	4.66e-111	2.86e-106	CD8+ Cycling (CT103A)
AC008124.1	0.127326	0.101	0	5.83e-111	3.58e-106	CD8+ Cycling (CT103A)
RCOR1	0.20244	0.187	0.038	6.7e-111	4.12e-106	CD8+ Cycling (CT103A)
LINC00476	0.117424	0.101	0	1.11e-110	6.82e-106	CD8+ Cycling (CT103A)
RNF169	0.199407	0.18	0.035	2.1e-110	1.29e-105	CD8+ Cycling (CT103A)
SQLE	0.481298	0.669	0.501	2.73e-110	1.68e-105	CD8+ Cycling (CT103A)
TTN-AS1	0.129673	0.1	0	4.02e-110	2.47e-105	CD8+ Cycling (CT103A)
TRAV3	0.716697	0.1	0	7.66e-110	4.71e-105	CD8+ Cycling (CT103A)
STK11	0.214972	0.229	0.061	1.13e-109	6.95e-105	CD8+ Cycling (CT103A)
ATP6V0A2	0.298175	0.314	0.118	1.52e-109	9.34e-105	CD8+ Cycling (CT103A)
NAGLU	0.155903	0.146	0.018	2.86e-109	1.76e-104	CD8+ Cycling (CT103A)
IPO4	0.155497	0.136	0.014	7.16e-109	4.4e-104	CD8+ Cycling (CT103A)
SNX25	0.17088	0.151	0.021	7.95e-109	4.88e-104	CD8+ Cycling (CT103A)
MAN1A1	0.205958	0.178	0.035	8.44e-109	5.18e-104	CD8+ Cycling (CT103A)
ESRRA	0.19241	0.21	0.051	9.66e-109	5.94e-104	CD8+ Cycling (CT103A)
SPSB1	0.145133	0.122	0.009	1.03e-108	6.33e-104	CD8+ Cycling (CT103A)
N4BP1	0.302288	0.324	0.127	1.04e-108	6.37e-104	CD8+ Cycling (CT103A)
SH2D1A	0.511933	0.656	0.462	1.06e-108	6.49e-104	CD8+ Cycling (CT103A)
FLCN	0.161683	0.153	0.022	1.17e-108	7.19e-104	CD8+ Cycling (CT103A)
FAM117A	0.276441	0.286	0.099	2.21e-108	1.36e-103	CD8+ Cycling (CT103A)
UQCR11	0.361679	0.865	0.887	3.57e-108	2.19e-103	CD8+ Cycling (CT103A)
BCL11B	0.461147	0.554	0.34	6.37e-108	3.91e-103	CD8+ Cycling (CT103A)
SYS1	0.201233	0.208	0.051	1.09e-107	6.7e-103	CD8+ Cycling (CT103A)
PIK3R2	0.121182	0.1	0.001	1.53e-107	9.42e-103	CD8+ Cycling (CT103A)
FBXO32	0.196274	0.191	0.042	1.54e-107	9.46e-103	CD8+ Cycling (CT103A)
ADSL	0.433156	0.706	0.57	1.76e-107	1.08e-102	CD8+ Cycling (CT103A)
STT3A	0.417521	0.578	0.368	8.82e-107	5.42e-102	CD8+ Cycling (CT103A)
FAAP20	0.406156	0.629	0.442	1.07e-106	6.55e-102	CD8+ Cycling (CT103A)
HECTD4	0.261464	0.25	0.077	1.08e-106	6.62e-102	CD8+ Cycling (CT103A)
SGPP1	0.193704	0.173	0.033	1.17e-106	7.17e-102	CD8+ Cycling (CT103A)
AIF1	0.468654	0.649	0.474	1.71e-106	1.05e-101	CD8+ Cycling (CT103A)
WDFY1	0.235874	0.22	0.059	2.25e-106	1.38e-101	CD8+ Cycling (CT103A)
MTHFD1L	0.226568	0.211	0.054	3.16e-106	1.94e-101	CD8+ Cycling (CT103A)
GLIPR1	0.413741	0.483	0.268	5.16e-106	3.17e-101	CD8+ Cycling (CT103A)
BTBD1	0.360154	0.431	0.215	6.35e-106	3.9e-101	CD8+ Cycling (CT103A)
MTG1	0.351954	0.476	0.254	6.48e-106	3.98e-101	CD8+ Cycling (CT103A)
PCNX1	0.290788	0.276	0.097	3.09e-105	1.9e-100	CD8+ Cycling (CT103A)
MFHAS1	0.364572	0.452	0.234	3.97e-105	2.44e-100	CD8+ Cycling (CT103A)
PAQR4	0.231334	0.251	0.079	4.33e-105	2.66e-100	CD8+ Cycling (CT103A)
LSM4	0.374672	0.855	0.871	5.32e-105	3.27e-100	CD8+ Cycling (CT103A)
NUDT4	0.306796	0.344	0.143	7.09e-105	4.36e-100	CD8+ Cycling (CT103A)
TNFRSF11A	0.181642	0.147	0.022	2.97e-104	1.82e-99	CD8+ Cycling (CT103A)
GMFG	0.27247	0.94	0.984	4.09e-104	2.51e-99	CD8+ Cycling (CT103A)
ENTR1	0.178304	0.182	0.039	6.25e-104	3.84e-99	CD8+ Cycling (CT103A)
MIOS	0.235624	0.221	0.061	6.5e-104	3.99e-99	CD8+ Cycling (CT103A)
SNTB2	0.236397	0.238	0.071	1.55e-103	9.55e-99	CD8+ Cycling (CT103A)
IQGAP1	0.46066	0.845	0.781	1.69e-103	1.04e-98	CD8+ Cycling (CT103A)
WSB2	0.213472	0.244	0.074	3.28e-103	2.01e-98	CD8+ Cycling (CT103A)
RRAS	0.212783	0.231	0.067	3.41e-103	2.1e-98	CD8+ Cycling (CT103A)
LPGAT1	0.33594	0.325	0.135	6.27e-103	3.85e-98	CD8+ Cycling (CT103A)
NDST2	0.184093	0.166	0.031	8.33e-103	5.12e-98	CD8+ Cycling (CT103A)
ACTN1	0.448243	0.452	0.249	9.11e-103	5.6e-98	CD8+ Cycling (CT103A)
CLN6	0.332199	0.398	0.19	9.56e-103	5.88e-98	CD8+ Cycling (CT103A)
IER5	0.359101	0.362	0.164	1.13e-102	6.94e-98	CD8+ Cycling (CT103A)
CCDC92	0.177797	0.172	0.034	1.14e-102	7.01e-98	CD8+ Cycling (CT103A)
SLC25A10	0.175566	0.19	0.044	1.94e-102	1.19e-97	CD8+ Cycling (CT103A)
ATP13A1	0.226168	0.24	0.073	2.57e-102	1.58e-97	CD8+ Cycling (CT103A)
PGRMC2	0.284954	0.316	0.125	2.72e-102	1.67e-97	CD8+ Cycling (CT103A)
ZNF414	0.222077	0.277	0.096	3.41e-102	2.1e-97	CD8+ Cycling (CT103A)
AHRR	0.146243	0.125	0.012	3.78e-102	2.32e-97	CD8+ Cycling (CT103A)
GSTK1	0.376532	0.931	0.939	4.91e-102	3.02e-97	CD8+ Cycling (CT103A)
TACC1	0.467422	0.681	0.512	9.57e-102	5.88e-97	CD8+ Cycling (CT103A)
PREX1	0.354955	0.448	0.233	1.28e-101	7.86e-97	CD8+ Cycling (CT103A)
ITM2C	0.495388	0.623	0.446	1.29e-101	7.92e-97	CD8+ Cycling (CT103A)
SLC35A3	0.185012	0.165	0.032	1.88e-101	1.15e-96	CD8+ Cycling (CT103A)
SLC9A9	0.237877	0.241	0.075	2.77e-101	1.7e-96	CD8+ Cycling (CT103A)
RAPGEF6	0.367613	0.416	0.208	3.02e-101	1.85e-96	CD8+ Cycling (CT103A)
KCTD17	0.17261	0.184	0.041	3.08e-101	1.89e-96	CD8+ Cycling (CT103A)
TM7SF3	0.269522	0.359	0.155	3.26e-101	2e-96	CD8+ Cycling (CT103A)
NAP1L1	0.330603	0.93	0.95	5.37e-101	3.3e-96	CD8+ Cycling (CT103A)
CREG1	0.146859	0.138	0.019	7.7e-101	4.73e-96	CD8+ Cycling (CT103A)
ARHGDIB	0.217697	0.996	0.998	1.66e-100	1.02e-95	CD8+ Cycling (CT103A)
TSPAN17	0.224271	0.228	0.068	2.88e-100	1.77e-95	CD8+ Cycling (CT103A)
SLC25A25	0.157698	0.168	0.033	4.01e-100	2.46e-95	CD8+ Cycling (CT103A)
C1orf122	0.287397	0.436	0.22	5.83e-100	3.58e-95	CD8+ Cycling (CT103A)
CD63	0.470479	0.768	0.669	9.31e-100	5.72e-95	CD8+ Cycling (CT103A)
GNG10	0.377791	0.556	0.346	1.95e-99	1.2e-94	CD8+ Cycling (CT103A)
CASP3	0.479085	0.629	0.451	2.23e-99	1.37e-94	CD8+ Cycling (CT103A)
AP3S2	0.172536	0.168	0.034	2.92e-99	1.79e-94	CD8+ Cycling (CT103A)
FDX2	0.157511	0.147	0.023	3.96e-99	2.43e-94	CD8+ Cycling (CT103A)
ARPC5	0.30427	0.939	0.969	9.92e-99	6.1e-94	CD8+ Cycling (CT103A)
IGFBP4	0.369329	0.253	0.089	1.35e-98	8.3e-94	CD8+ Cycling (CT103A)
MYH9	0.43464	0.915	0.89	6.34e-98	3.89e-93	CD8+ Cycling (CT103A)
RAD21	0.412242	0.919	0.889	7.35e-98	4.52e-93	CD8+ Cycling (CT103A)
XPO6	0.307475	0.336	0.143	1.25e-97	7.66e-93	CD8+ Cycling (CT103A)
P2RX5	0.167373	0.112	0.009	1.53e-97	9.4e-93	CD8+ Cycling (CT103A)
CASK	0.21604	0.183	0.043	1.88e-97	1.15e-92	CD8+ Cycling (CT103A)
STRN4	0.190447	0.225	0.066	1.99e-97	1.22e-92	CD8+ Cycling (CT103A)
CD84	0.232124	0.204	0.056	4.27e-97	2.62e-92	CD8+ Cycling (CT103A)
KLHL2	0.193557	0.185	0.045	7.6e-97	4.67e-92	CD8+ Cycling (CT103A)
INSIG1	0.483512	0.754	0.641	1.04e-96	6.4e-92	CD8+ Cycling (CT103A)
NFE2L3	0.317853	0.32	0.134	1.28e-96	7.87e-92	CD8+ Cycling (CT103A)
GMDS	0.250865	0.308	0.123	1.59e-96	9.75e-92	CD8+ Cycling (CT103A)
CTDP1	0.203182	0.211	0.06	2.69e-96	1.65e-91	CD8+ Cycling (CT103A)
EIF2AK3	0.232957	0.227	0.071	3.42e-96	2.1e-91	CD8+ Cycling (CT103A)
SNX3	0.3973	0.683	0.536	4.01e-96	2.46e-91	CD8+ Cycling (CT103A)
HLA-DQB1	0.394671	0.723	0.551	4.18e-96	2.57e-91	CD8+ Cycling (CT103A)
DMWD	0.147351	0.133	0.018	4.95e-96	3.04e-91	CD8+ Cycling (CT103A)
AMFR	0.173776	0.179	0.041	7.41e-96	4.55e-91	CD8+ Cycling (CT103A)
PHC2	0.17213	0.17	0.037	8.1e-96	4.98e-91	CD8+ Cycling (CT103A)
PPP3CB	0.231869	0.257	0.089	1.13e-95	6.93e-91	CD8+ Cycling (CT103A)
COQ2	0.152801	0.163	0.032	1.15e-95	7.09e-91	CD8+ Cycling (CT103A)
SNRPD2	0.264782	0.942	0.984	2.93e-95	1.8e-90	CD8+ Cycling (CT103A)
INTS6	0.336767	0.387	0.188	3.17e-95	1.95e-90	CD8+ Cycling (CT103A)
SMIM13	0.170035	0.176	0.041	4.58e-95	2.81e-90	CD8+ Cycling (CT103A)
CNOT6	0.199399	0.209	0.059	6.23e-95	3.83e-90	CD8+ Cycling (CT103A)
UBE2Z	0.3354	0.402	0.2	6.59e-95	4.05e-90	CD8+ Cycling (CT103A)
DYRK1A	0.27457	0.278	0.104	1.11e-94	6.82e-90	CD8+ Cycling (CT103A)
NPTN	0.257666	0.297	0.117	1.25e-94	7.67e-90	CD8+ Cycling (CT103A)
KMT2B	0.236288	0.263	0.094	2.78e-94	1.71e-89	CD8+ Cycling (CT103A)
ATAD3A	0.224747	0.233	0.075	2.95e-94	1.81e-89	CD8+ Cycling (CT103A)
ASPHD2	0.145442	0.135	0.02	2.98e-94	1.83e-89	CD8+ Cycling (CT103A)
SPEN	0.376692	0.475	0.27	3.07e-94	1.89e-89	CD8+ Cycling (CT103A)
JAML	0.335888	0.471	0.253	4.63e-94	2.84e-89	CD8+ Cycling (CT103A)
CRTC3	0.310668	0.392	0.191	7.48e-94	4.59e-89	CD8+ Cycling (CT103A)
SPECC1L	0.223119	0.21	0.06	7.5e-94	4.61e-89	CD8+ Cycling (CT103A)
FRAT2	0.118506	0.108	0.008	7.82e-94	4.81e-89	CD8+ Cycling (CT103A)
DEXI	0.203015	0.211	0.061	1.68e-93	1.03e-88	CD8+ Cycling (CT103A)
FANCE	0.14894	0.152	0.028	1.97e-93	1.21e-88	CD8+ Cycling (CT103A)
CLN5	0.155629	0.152	0.029	2.12e-93	1.3e-88	CD8+ Cycling (CT103A)
ESYT1	0.447906	0.64	0.473	5.81e-93	3.57e-88	CD8+ Cycling (CT103A)
PSMD9	0.370922	0.637	0.453	6.08e-93	3.74e-88	CD8+ Cycling (CT103A)
RPS6KA3	0.384365	0.464	0.263	7.48e-93	4.6e-88	CD8+ Cycling (CT103A)
BCAT1	0.253679	0.203	0.058	1.79e-92	1.1e-87	CD8+ Cycling (CT103A)
CYTH1	0.468573	0.638	0.461	2.06e-92	1.27e-87	CD8+ Cycling (CT103A)
KLF3	0.234706	0.187	0.049	2.81e-92	1.72e-87	CD8+ Cycling (CT103A)
PDSS1	0.14145	0.15	0.028	4.65e-92	2.86e-87	CD8+ Cycling (CT103A)
TRIOBP	0.243103	0.322	0.138	6.46e-92	3.97e-87	CD8+ Cycling (CT103A)
ADA2	0.322007	0.408	0.205	7.45e-92	4.58e-87	CD8+ Cycling (CT103A)
VPS33B	0.121689	0.103	0.007	7.75e-92	4.76e-87	CD8+ Cycling (CT103A)
WTAP	0.394101	0.674	0.513	7.88e-92	4.84e-87	CD8+ Cycling (CT103A)
ACSS1	0.167263	0.185	0.046	9.13e-92	5.61e-87	CD8+ Cycling (CT103A)
DDX51	0.157121	0.163	0.036	3.13e-91	1.92e-86	CD8+ Cycling (CT103A)
ZNF367	0.211044	0.227	0.073	3.38e-91	2.08e-86	CD8+ Cycling (CT103A)
SLC9A7	0.171879	0.14	0.024	3.61e-91	2.22e-86	CD8+ Cycling (CT103A)
OTUD4	0.238356	0.259	0.094	3.71e-91	2.28e-86	CD8+ Cycling (CT103A)
CHMP3	0.244536	0.313	0.13	5.67e-91	3.48e-86	CD8+ Cycling (CT103A)
SCLY	0.199427	0.224	0.071	6.33e-91	3.89e-86	CD8+ Cycling (CT103A)
TMEM123	0.438106	0.84	0.811	6.33e-91	3.89e-86	CD8+ Cycling (CT103A)
ZXDC	0.169384	0.16	0.034	7.1e-91	4.36e-86	CD8+ Cycling (CT103A)
HSPA13	0.345164	0.395	0.202	7.89e-91	4.85e-86	CD8+ Cycling (CT103A)
SGMS1	0.240298	0.23	0.075	8.74e-91	5.37e-86	CD8+ Cycling (CT103A)
PCYT1A	0.246629	0.288	0.115	1.09e-90	6.7e-86	CD8+ Cycling (CT103A)
PRNP	0.441162	0.561	0.364	1.32e-90	8.13e-86	CD8+ Cycling (CT103A)
TJP2	0.134242	0.122	0.015	1.79e-90	1.1e-85	CD8+ Cycling (CT103A)
EZR	0.380707	0.875	0.847	2.2e-90	1.35e-85	CD8+ Cycling (CT103A)
PBRM1	0.412663	0.553	0.363	2.36e-90	1.45e-85	CD8+ Cycling (CT103A)
CRIM1	0.173262	0.109	0.01	2.69e-90	1.65e-85	CD8+ Cycling (CT103A)
BORCS7	0.221126	0.259	0.094	3.28e-90	2.02e-85	CD8+ Cycling (CT103A)
ZDHHC7	0.168353	0.16	0.034	4.02e-90	2.47e-85	CD8+ Cycling (CT103A)
C7orf25	0.117735	0.106	0.009	4.26e-90	2.62e-85	CD8+ Cycling (CT103A)
MYPOP	0.139815	0.132	0.02	6.16e-90	3.79e-85	CD8+ Cycling (CT103A)
ZNF544	0.201923	0.247	0.086	1.1e-89	6.79e-85	CD8+ Cycling (CT103A)
HDGFL3	0.44477	0.617	0.456	1.78e-89	1.09e-84	CD8+ Cycling (CT103A)
KPNA2	0.612693	0.708	0.574	1.93e-89	1.18e-84	CD8+ Cycling (CT103A)
SLC7A1	0.322728	0.372	0.185	3.95e-89	2.43e-84	CD8+ Cycling (CT103A)
SLC27A2	0.249386	0.259	0.097	4.62e-89	2.84e-84	CD8+ Cycling (CT103A)
NFATC3	0.4822	0.679	0.53	5.83e-89	3.58e-84	CD8+ Cycling (CT103A)
AFG3L2	0.280814	0.359	0.17	7.79e-89	4.79e-84	CD8+ Cycling (CT103A)
UBTF	0.433005	0.649	0.491	8.14e-89	5e-84	CD8+ Cycling (CT103A)
LEMD2	0.180423	0.197	0.056	1.2e-88	7.38e-84	CD8+ Cycling (CT103A)
CASD1	0.161121	0.143	0.027	2.52e-88	1.55e-83	CD8+ Cycling (CT103A)
XKR6	0.129492	0.111	0.011	5.8e-88	3.56e-83	CD8+ Cycling (CT103A)
USP25	0.228016	0.23	0.077	9.49e-88	5.83e-83	CD8+ Cycling (CT103A)
TOX2	0.17497	0.113	0.013	1.65e-87	1.02e-82	CD8+ Cycling (CT103A)
NTAN1	0.290232	0.428	0.227	1.72e-87	1.05e-82	CD8+ Cycling (CT103A)
SMAP2	0.437307	0.728	0.598	1.84e-87	1.13e-82	CD8+ Cycling (CT103A)
ADCK2	0.151116	0.163	0.037	2.47e-87	1.52e-82	CD8+ Cycling (CT103A)
CIITA	0.226274	0.228	0.077	3.22e-87	1.98e-82	CD8+ Cycling (CT103A)
REXO1	0.200555	0.204	0.061	3.32e-87	2.04e-82	CD8+ Cycling (CT103A)
PAQR3	0.145116	0.123	0.018	3.51e-87	2.15e-82	CD8+ Cycling (CT103A)
TNFRSF1B	0.500482	0.59	0.426	4.69e-87	2.88e-82	CD8+ Cycling (CT103A)
FAM3C	0.267121	0.334	0.15	1.04e-86	6.37e-82	CD8+ Cycling (CT103A)
MSH5	0.193707	0.216	0.069	1.18e-86	7.24e-82	CD8+ Cycling (CT103A)
HMGB1	0.312022	0.992	0.998	1.39e-86	8.53e-82	CD8+ Cycling (CT103A)
EDEM1	0.29331	0.35	0.165	4.17e-86	2.56e-81	CD8+ Cycling (CT103A)
SEM1	0.298484	0.881	0.939	4.21e-86	2.58e-81	CD8+ Cycling (CT103A)
ARFGEF2	0.202386	0.197	0.057	5.58e-86	3.43e-81	CD8+ Cycling (CT103A)
NSMF	0.159794	0.159	0.036	1.54e-85	9.46e-81	CD8+ Cycling (CT103A)
ADARB1	0.192673	0.164	0.04	2.57e-85	1.58e-80	CD8+ Cycling (CT103A)
EIF4G3	0.313828	0.332	0.153	2.66e-85	1.63e-80	CD8+ Cycling (CT103A)
RANBP1	0.382764	0.863	0.839	3.16e-85	1.94e-80	CD8+ Cycling (CT103A)
MAZ	0.378723	0.575	0.392	3.55e-85	2.18e-80	CD8+ Cycling (CT103A)
TAF1D	0.413213	0.743	0.638	4.26e-85	2.62e-80	CD8+ Cycling (CT103A)
ANP32E	0.396943	0.869	0.824	5.34e-85	3.28e-80	CD8+ Cycling (CT103A)
PPM1G	0.362285	0.802	0.759	5.47e-85	3.36e-80	CD8+ Cycling (CT103A)
EEF1AKMT2	0.26749	0.361	0.172	8.3e-85	5.1e-80	CD8+ Cycling (CT103A)
ATP11B	0.291035	0.355	0.169	1.63e-84	9.99e-80	CD8+ Cycling (CT103A)
PRDX1	0.36348	0.956	0.956	2.21e-84	1.36e-79	CD8+ Cycling (CT103A)
CSGALNACT2	0.331206	0.373	0.188	3.36e-84	2.06e-79	CD8+ Cycling (CT103A)
NOMO2	0.16319	0.158	0.036	3.71e-84	2.28e-79	CD8+ Cycling (CT103A)
TESK1	0.150002	0.141	0.028	5.16e-84	3.17e-79	CD8+ Cycling (CT103A)
MVD	0.390827	0.548	0.363	5.68e-84	3.49e-79	CD8+ Cycling (CT103A)
F11R	0.147782	0.152	0.033	5.84e-84	3.59e-79	CD8+ Cycling (CT103A)
STRN	0.233733	0.296	0.125	9.17e-84	5.64e-79	CD8+ Cycling (CT103A)
CDK9	0.29283	0.397	0.203	1.08e-83	6.62e-79	CD8+ Cycling (CT103A)
BOD1L1	0.43073	0.581	0.408	1.49e-83	9.16e-79	CD8+ Cycling (CT103A)
EIF2AK1	0.376422	0.524	0.329	1.84e-83	1.13e-78	CD8+ Cycling (CT103A)
ITGAE	0.341547	0.529	0.336	2.03e-83	1.25e-78	CD8+ Cycling (CT103A)
CST7	0.361175	0.678	0.494	2.28e-83	1.4e-78	CD8+ Cycling (CT103A)
DAP	0.321731	0.407	0.216	2.75e-83	1.69e-78	CD8+ Cycling (CT103A)
RASA4	0.151192	0.164	0.04	6.07e-83	3.73e-78	CD8+ Cycling (CT103A)
TRAF4	0.230351	0.228	0.079	6.07e-83	3.73e-78	CD8+ Cycling (CT103A)
MKNK2	0.303146	0.376	0.189	7.16e-83	4.4e-78	CD8+ Cycling (CT103A)
KPNA4	0.325043	0.433	0.239	7.77e-83	4.77e-78	CD8+ Cycling (CT103A)
SIRT1	0.167591	0.164	0.041	1.36e-82	8.38e-78	CD8+ Cycling (CT103A)
HIPK1	0.280005	0.281	0.118	2.58e-82	1.58e-77	CD8+ Cycling (CT103A)
AKT1	0.254726	0.347	0.165	2.61e-82	1.61e-77	CD8+ Cycling (CT103A)
MACF1	0.511729	0.731	0.628	5.65e-82	3.47e-77	CD8+ Cycling (CT103A)
GLI4	0.133735	0.134	0.025	5.74e-82	3.53e-77	CD8+ Cycling (CT103A)
UBP1	0.202074	0.228	0.079	7.79e-82	4.79e-77	CD8+ Cycling (CT103A)
GRINA	0.223205	0.212	0.071	1.58e-81	9.73e-77	CD8+ Cycling (CT103A)
HNRNPH1	0.444925	0.721	0.603	2.16e-81	1.33e-76	CD8+ Cycling (CT103A)
SEC63	0.379252	0.564	0.38	2.49e-81	1.53e-76	CD8+ Cycling (CT103A)
NT5DC2	0.147116	0.15	0.034	3.68e-81	2.26e-76	CD8+ Cycling (CT103A)
TMEM251	0.128338	0.142	0.03	6.56e-81	4.03e-76	CD8+ Cycling (CT103A)
DUSP2	0.276334	0.18	0.053	7.45e-81	4.58e-76	CD8+ Cycling (CT103A)
NUP210	0.347913	0.523	0.332	1.43e-80	8.76e-76	CD8+ Cycling (CT103A)
YEATS2	0.266242	0.274	0.113	1.57e-80	9.62e-76	CD8+ Cycling (CT103A)
SELENOO	0.144882	0.148	0.033	1.72e-80	1.06e-75	CD8+ Cycling (CT103A)
ZC3H7A	0.314862	0.395	0.211	1.98e-80	1.22e-75	CD8+ Cycling (CT103A)
EIF5A	0.274582	0.95	0.969	5.09e-80	3.13e-75	CD8+ Cycling (CT103A)
MCUB	0.386797	0.721	0.627	6.88e-80	4.22e-75	CD8+ Cycling (CT103A)
CCNG2	0.20488	0.176	0.05	7.25e-80	4.45e-75	CD8+ Cycling (CT103A)
ARRDC2	0.194217	0.224	0.077	7.76e-80	4.77e-75	CD8+ Cycling (CT103A)
TRIB2	0.241429	0.262	0.106	9.31e-80	5.72e-75	CD8+ Cycling (CT103A)
FXYD2	0.325182	0.207	0.071	2.78e-79	1.71e-74	CD8+ Cycling (CT103A)
EVA1B	0.123863	0.107	0.014	3.48e-79	2.14e-74	CD8+ Cycling (CT103A)
PRKCB	0.379615	0.592	0.415	4.2e-79	2.58e-74	CD8+ Cycling (CT103A)
CARNMT1	0.216387	0.249	0.096	4.41e-79	2.71e-74	CD8+ Cycling (CT103A)
FGFBP2	0.206861	0.137	0.028	4.78e-79	2.93e-74	CD8+ Cycling (CT103A)
XRRA1	0.160693	0.154	0.037	7.61e-79	4.67e-74	CD8+ Cycling (CT103A)
DIAPH1	0.453712	0.728	0.618	8.66e-79	5.32e-74	CD8+ Cycling (CT103A)
FZR1	0.202419	0.217	0.076	1e-78	6.15e-74	CD8+ Cycling (CT103A)
BMI1	0.210595	0.239	0.09	1.09e-78	6.71e-74	CD8+ Cycling (CT103A)
RAP2B	0.287143	0.347	0.17	1.19e-78	7.31e-74	CD8+ Cycling (CT103A)
LGALS1	0.160028	0.959	0.896	1.31e-78	8.03e-74	CD8+ Cycling (CT103A)
MICAL2	0.212026	0.226	0.081	1.37e-78	8.44e-74	CD8+ Cycling (CT103A)
HSPA1A	0.489313	0.492	0.32	1.39e-78	8.52e-74	CD8+ Cycling (CT103A)
SENP3	0.110519	0.116	0.018	1.48e-78	9.1e-74	CD8+ Cycling (CT103A)
FBXO45	0.210571	0.254	0.1	1.81e-78	1.12e-73	CD8+ Cycling (CT103A)
HSPA5	0.364704	0.874	0.801	2.5e-78	1.54e-73	CD8+ Cycling (CT103A)
DDX6	0.420291	0.659	0.505	2.78e-78	1.71e-73	CD8+ Cycling (CT103A)
B4GALT2	0.117839	0.104	0.012	3.15e-78	1.94e-73	CD8+ Cycling (CT103A)
WDR92	0.112771	0.115	0.018	3.67e-78	2.25e-73	CD8+ Cycling (CT103A)
MSMO1	0.412883	0.578	0.41	3.68e-78	2.26e-73	CD8+ Cycling (CT103A)
TAF5L	0.150645	0.156	0.039	3.94e-78	2.42e-73	CD8+ Cycling (CT103A)
ABCB10	0.21022	0.187	0.058	5.85e-78	3.59e-73	CD8+ Cycling (CT103A)
ARIH1	0.249608	0.276	0.116	1.11e-77	6.85e-73	CD8+ Cycling (CT103A)
PRKCD	0.134309	0.14	0.031	1.13e-77	6.94e-73	CD8+ Cycling (CT103A)
SNRPB	0.267402	0.918	0.945	1.58e-77	9.69e-73	CD8+ Cycling (CT103A)
NDUFA4	0.255623	0.911	0.97	1.9e-77	1.16e-72	CD8+ Cycling (CT103A)
FMC1	0.208993	0.305	0.137	2.43e-77	1.49e-72	CD8+ Cycling (CT103A)
THEMIS	0.424109	0.625	0.457	2.73e-77	1.68e-72	CD8+ Cycling (CT103A)
LIX1L	0.271774	0.352	0.176	2.78e-77	1.71e-72	CD8+ Cycling (CT103A)
TCEAL3	0.147917	0.148	0.035	2.94e-77	1.8e-72	CD8+ Cycling (CT103A)
RAP2A	0.174627	0.192	0.06	3.64e-77	2.24e-72	CD8+ Cycling (CT103A)
CAMK2D	0.236166	0.293	0.129	6.07e-77	3.73e-72	CD8+ Cycling (CT103A)
TMEM120B	0.156329	0.172	0.049	7.85e-77	4.83e-72	CD8+ Cycling (CT103A)
DTD2	0.144809	0.148	0.035	8.68e-77	5.33e-72	CD8+ Cycling (CT103A)
PITPNM1	0.162083	0.196	0.062	1.92e-76	1.18e-71	CD8+ Cycling (CT103A)
PIAS2	0.14848	0.161	0.042	2.31e-76	1.42e-71	CD8+ Cycling (CT103A)
S100A6	0.274859	0.969	0.988	2.56e-76	1.58e-71	CD8+ Cycling (CT103A)
RFFL	0.216727	0.267	0.11	3.28e-76	2.02e-71	CD8+ Cycling (CT103A)
ADNP	0.246783	0.293	0.13	3.46e-76	2.12e-71	CD8+ Cycling (CT103A)
TMEM245	0.246895	0.285	0.124	5.43e-76	3.33e-71	CD8+ Cycling (CT103A)
ZNF683	0.260681	0.195	0.064	7.27e-76	4.47e-71	CD8+ Cycling (CT103A)
PTCD1	0.126527	0.109	0.016	9.2e-76	5.65e-71	CD8+ Cycling (CT103A)
NAP1L4	0.342707	0.851	0.837	1.38e-75	8.46e-71	CD8+ Cycling (CT103A)
PI4K2A	0.119702	0.105	0.014	2.54e-75	1.56e-70	CD8+ Cycling (CT103A)
MAP3K3	0.186778	0.22	0.078	3.92e-75	2.41e-70	CD8+ Cycling (CT103A)
ZNF12	0.172451	0.2	0.066	4.26e-75	2.62e-70	CD8+ Cycling (CT103A)
NFATC2	0.381993	0.509	0.329	4.75e-75	2.92e-70	CD8+ Cycling (CT103A)
KTN1	0.383401	0.681	0.538	7.98e-75	4.9e-70	CD8+ Cycling (CT103A)
NECAB3	0.133641	0.128	0.026	1.11e-74	6.84e-70	CD8+ Cycling (CT103A)
SIN3B	0.129251	0.138	0.031	1.13e-74	6.91e-70	CD8+ Cycling (CT103A)
MAFG	0.173559	0.194	0.063	1.16e-74	7.1e-70	CD8+ Cycling (CT103A)
PARVB	0.210337	0.265	0.111	1.26e-74	7.75e-70	CD8+ Cycling (CT103A)
SUPT16H	0.4337	0.758	0.663	1.59e-74	9.79e-70	CD8+ Cycling (CT103A)
ELOC	0.318086	0.843	0.862	2.04e-74	1.25e-69	CD8+ Cycling (CT103A)
CNNM3	0.125981	0.145	0.035	3.42e-74	2.1e-69	CD8+ Cycling (CT103A)
UAP1L1	0.122519	0.133	0.028	3.64e-74	2.24e-69	CD8+ Cycling (CT103A)
KHSRP	0.33132	0.477	0.294	4e-74	2.46e-69	CD8+ Cycling (CT103A)
SHLD2	0.234595	0.271	0.115	4.74e-74	2.92e-69	CD8+ Cycling (CT103A)
FOXM1	0.385142	0.44	0.277	7.88e-74	4.84e-69	CD8+ Cycling (CT103A)
KDM4A	0.177083	0.169	0.049	1.27e-73	7.8e-69	CD8+ Cycling (CT103A)
DVL3	0.175851	0.188	0.061	1.38e-73	8.46e-69	CD8+ Cycling (CT103A)
SIPA1	0.23278	0.313	0.146	1.39e-73	8.54e-69	CD8+ Cycling (CT103A)
DYRK2	0.207951	0.244	0.097	2.09e-73	1.28e-68	CD8+ Cycling (CT103A)
MSL2	0.210638	0.23	0.087	2.18e-73	1.34e-68	CD8+ Cycling (CT103A)
CHSY1	0.170272	0.175	0.053	2.39e-73	1.47e-68	CD8+ Cycling (CT103A)
BABAM2	0.197491	0.254	0.104	3e-73	1.84e-68	CD8+ Cycling (CT103A)
TRIM65	0.140319	0.137	0.031	3.24e-73	1.99e-68	CD8+ Cycling (CT103A)
MSRA	0.127741	0.152	0.039	3.71e-73	2.28e-68	CD8+ Cycling (CT103A)
RANBP9	0.258374	0.319	0.153	4.06e-73	2.49e-68	CD8+ Cycling (CT103A)
RNF24	0.162978	0.18	0.056	4.11e-73	2.52e-68	CD8+ Cycling (CT103A)
DDX42	0.35536	0.474	0.296	4.36e-73	2.68e-68	CD8+ Cycling (CT103A)
USP24	0.220834	0.235	0.092	5e-73	3.07e-68	CD8+ Cycling (CT103A)
CAPN10	0.128774	0.144	0.035	5.1e-73	3.13e-68	CD8+ Cycling (CT103A)
DNAJC25	0.110781	0.109	0.017	6.87e-73	4.22e-68	CD8+ Cycling (CT103A)
CRCP	0.196983	0.236	0.092	6.92e-73	4.25e-68	CD8+ Cycling (CT103A)
OGFRL1	0.130372	0.133	0.029	7.46e-73	4.58e-68	CD8+ Cycling (CT103A)
SPAG9	0.287516	0.303	0.143	8.51e-73	5.23e-68	CD8+ Cycling (CT103A)
PRKACB	0.3501	0.529	0.344	4.27e-72	2.63e-67	CD8+ Cycling (CT103A)
CBWD2	0.198119	0.272	0.116	9.47e-72	5.82e-67	CD8+ Cycling (CT103A)
UBE2E1	0.319405	0.478	0.299	1.03e-71	6.32e-67	CD8+ Cycling (CT103A)
TCEAL4	0.124179	0.12	0.023	1.05e-71	6.43e-67	CD8+ Cycling (CT103A)
CPPED1	0.228145	0.303	0.141	1.08e-71	6.65e-67	CD8+ Cycling (CT103A)
PPTC7	0.19259	0.207	0.074	1.36e-71	8.36e-67	CD8+ Cycling (CT103A)
KIAA0232	0.195158	0.2	0.07	1.53e-71	9.41e-67	CD8+ Cycling (CT103A)
SPATA13	0.256302	0.3	0.14	1.99e-71	1.22e-66	CD8+ Cycling (CT103A)
BAZ1B	0.399483	0.63	0.483	3.21e-71	1.97e-66	CD8+ Cycling (CT103A)
TASOR2	0.255206	0.272	0.121	3.42e-71	2.1e-66	CD8+ Cycling (CT103A)
FNTA	0.333766	0.584	0.409	5.02e-71	3.09e-66	CD8+ Cycling (CT103A)
STIM2	0.315727	0.379	0.208	5.97e-71	3.67e-66	CD8+ Cycling (CT103A)
TEX261	0.144205	0.163	0.047	6.45e-71	3.97e-66	CD8+ Cycling (CT103A)
MYL6B	0.315872	0.551	0.376	8.18e-71	5.03e-66	CD8+ Cycling (CT103A)
BZW1	0.35917	0.824	0.785	9.22e-71	5.67e-66	CD8+ Cycling (CT103A)
PHF10	0.191316	0.232	0.091	1.25e-70	7.7e-66	CD8+ Cycling (CT103A)
NPHP3	0.140337	0.122	0.025	1.95e-70	1.2e-65	CD8+ Cycling (CT103A)
MEGF9	0.144299	0.147	0.038	2.24e-70	1.38e-65	CD8+ Cycling (CT103A)
INO80	0.229567	0.278	0.124	2.79e-70	1.72e-65	CD8+ Cycling (CT103A)
AEBP2	0.277199	0.333	0.168	2.8e-70	1.72e-65	CD8+ Cycling (CT103A)
RIOX1	0.148368	0.185	0.061	3.79e-70	2.33e-65	CD8+ Cycling (CT103A)
DPY19L1	0.145624	0.138	0.034	6.14e-70	3.77e-65	CD8+ Cycling (CT103A)
TMSB4X	0.164872	1	1	1.22e-69	7.5e-65	CD8+ Cycling (CT103A)
ERCC5	0.309093	0.43	0.252	1.31e-69	8.06e-65	CD8+ Cycling (CT103A)
PRORP	0.239609	0.3	0.141	1.55e-69	9.52e-65	CD8+ Cycling (CT103A)
VPS54	0.138075	0.126	0.027	4.34e-69	2.67e-64	CD8+ Cycling (CT103A)
TRIP12	0.394918	0.489	0.313	4.54e-69	2.79e-64	CD8+ Cycling (CT103A)
KRIT1	0.255221	0.325	0.162	5.67e-69	3.48e-64	CD8+ Cycling (CT103A)
ZCCHC3	0.132098	0.158	0.045	6.24e-69	3.83e-64	CD8+ Cycling (CT103A)
GATAD2A	0.24079	0.331	0.166	1.16e-68	7.15e-64	CD8+ Cycling (CT103A)
SLC12A2	0.161657	0.164	0.05	1.38e-68	8.48e-64	CD8+ Cycling (CT103A)
CS	0.362825	0.548	0.379	1.6e-68	9.82e-64	CD8+ Cycling (CT103A)
TRIM33	0.24833	0.3	0.144	2.02e-68	1.24e-63	CD8+ Cycling (CT103A)
FDFT1	0.286931	0.89	0.918	2.09e-68	1.28e-63	CD8+ Cycling (CT103A)
GATC	0.203791	0.248	0.104	2.26e-68	1.39e-63	CD8+ Cycling (CT103A)
ATP8B2	0.170682	0.165	0.05	3.42e-68	2.1e-63	CD8+ Cycling (CT103A)
ZMYM6	0.147711	0.128	0.029	4.67e-68	2.87e-63	CD8+ Cycling (CT103A)
HYOU1	0.363714	0.462	0.289	5.46e-68	3.35e-63	CD8+ Cycling (CT103A)
SNRPD3	0.140523	0.211	0.077	5.84e-68	3.59e-63	CD8+ Cycling (CT103A)
STRADB	0.135859	0.157	0.045	1.04e-67	6.38e-63	CD8+ Cycling (CT103A)
FUBP3	0.166416	0.202	0.073	1.43e-67	8.81e-63	CD8+ Cycling (CT103A)
PDZD8	0.156241	0.142	0.037	1.57e-67	9.67e-63	CD8+ Cycling (CT103A)
USP7	0.315497	0.448	0.273	1.61e-67	9.9e-63	CD8+ Cycling (CT103A)
NRGN	0.135414	0.166	0.051	1.96e-67	1.2e-62	CD8+ Cycling (CT103A)
GTDC1	0.192841	0.225	0.089	2.71e-67	1.67e-62	CD8+ Cycling (CT103A)
BRD4	0.397982	0.655	0.521	3.42e-67	2.1e-62	CD8+ Cycling (CT103A)
AVEN	0.11455	0.125	0.028	4e-67	2.46e-62	CD8+ Cycling (CT103A)
C7orf26	0.14613	0.186	0.064	1.47e-66	9.03e-62	CD8+ Cycling (CT103A)
CDC25A	0.199301	0.205	0.078	1.72e-66	1.05e-61	CD8+ Cycling (CT103A)
CFLAR	0.359635	0.602	0.446	1.99e-66	1.22e-61	CD8+ Cycling (CT103A)
ING2	0.148304	0.19	0.066	2e-66	1.23e-61	CD8+ Cycling (CT103A)
ZNF655	0.317479	0.516	0.341	2.09e-66	1.28e-61	CD8+ Cycling (CT103A)
FXR2	0.161604	0.156	0.046	2.22e-66	1.37e-61	CD8+ Cycling (CT103A)
KIF21B	0.301187	0.344	0.186	2.54e-66	1.56e-61	CD8+ Cycling (CT103A)
LRRC8B	0.119772	0.13	0.031	3.09e-66	1.9e-61	CD8+ Cycling (CT103A)
TPM3	0.229163	0.983	0.988	4.21e-66	2.59e-61	CD8+ Cycling (CT103A)
TEDC1	0.222722	0.309	0.152	4.79e-66	2.94e-61	CD8+ Cycling (CT103A)
CLU	0.135605	0.125	0.029	4.91e-66	3.02e-61	CD8+ Cycling (CT103A)
ADO	0.142254	0.158	0.047	5.07e-66	3.12e-61	CD8+ Cycling (CT103A)
ANKRD28	0.222676	0.254	0.112	5.14e-66	3.16e-61	CD8+ Cycling (CT103A)
MAPK3	0.247195	0.363	0.195	5.47e-66	3.36e-61	CD8+ Cycling (CT103A)
UBE2O	0.166578	0.191	0.067	5.68e-66	3.49e-61	CD8+ Cycling (CT103A)
ATP2B4	0.336999	0.464	0.292	9.55e-66	5.87e-61	CD8+ Cycling (CT103A)
ANK3	0.283639	0.215	0.087	1.04e-65	6.41e-61	CD8+ Cycling (CT103A)
AGPAT3	0.230774	0.285	0.134	1.07e-65	6.55e-61	CD8+ Cycling (CT103A)
ATP8A1	0.162223	0.187	0.065	1.08e-65	6.65e-61	CD8+ Cycling (CT103A)
ALG9	0.132885	0.163	0.05	1.29e-65	7.94e-61	CD8+ Cycling (CT103A)
HERC3	0.127379	0.105	0.019	1.42e-65	8.72e-61	CD8+ Cycling (CT103A)
ANXA2	0.332556	0.863	0.805	2.79e-65	1.72e-60	CD8+ Cycling (CT103A)
NADK2	0.116582	0.115	0.024	4.05e-65	2.49e-60	CD8+ Cycling (CT103A)
SHARPIN	0.235431	0.378	0.206	4.53e-65	2.78e-60	CD8+ Cycling (CT103A)
BRF1	0.137407	0.153	0.045	4.69e-65	2.88e-60	CD8+ Cycling (CT103A)
RUFY1	0.228367	0.335	0.173	4.96e-65	3.05e-60	CD8+ Cycling (CT103A)
ROCK2	0.216756	0.239	0.102	7.42e-65	4.56e-60	CD8+ Cycling (CT103A)
PPP1R3F	0.118651	0.124	0.028	9.33e-65	5.73e-60	CD8+ Cycling (CT103A)
SLC1A4	0.330826	0.436	0.269	9.64e-65	5.92e-60	CD8+ Cycling (CT103A)
RCAN1	0.106564	0.106	0.019	1.08e-64	6.61e-60	CD8+ Cycling (CT103A)
SPPL2B	0.115091	0.144	0.04	1.17e-64	7.21e-60	CD8+ Cycling (CT103A)
KIAA0100	0.241612	0.277	0.129	1.2e-64	7.35e-60	CD8+ Cycling (CT103A)
CRYBG1	0.34224	0.459	0.291	1.52e-64	9.36e-60	CD8+ Cycling (CT103A)
TGFBRAP1	0.136455	0.166	0.053	2.89e-64	1.77e-59	CD8+ Cycling (CT103A)
CLSTN1	0.224898	0.319	0.161	3.01e-64	1.85e-59	CD8+ Cycling (CT103A)
LBH	0.35103	0.561	0.395	4.11e-64	2.53e-59	CD8+ Cycling (CT103A)
MSC	0.16052	0.159	0.05	6.36e-64	3.91e-59	CD8+ Cycling (CT103A)
RELB	0.198533	0.25	0.111	7.72e-64	4.75e-59	CD8+ Cycling (CT103A)
ABHD10	0.216065	0.317	0.158	7.9e-64	4.86e-59	CD8+ Cycling (CT103A)
FAM126A	0.342838	0.45	0.28	9.74e-64	5.98e-59	CD8+ Cycling (CT103A)
DNAJC5	0.149836	0.178	0.061	1.19e-63	7.29e-59	CD8+ Cycling (CT103A)
MAP3K2	0.241826	0.316	0.159	2.04e-63	1.25e-58	CD8+ Cycling (CT103A)
FKBP8	0.304492	0.837	0.845	2.88e-63	1.77e-58	CD8+ Cycling (CT103A)
BCL9L	0.17499	0.198	0.074	3.85e-63	2.36e-58	CD8+ Cycling (CT103A)
FZD6	0.120131	0.128	0.032	4.46e-63	2.74e-58	CD8+ Cycling (CT103A)
CENPA	0.413081	0.375	0.231	4.47e-63	2.74e-58	CD8+ Cycling (CT103A)
CD8B2	0.136623	0.156	0.048	4.64e-63	2.85e-58	CD8+ Cycling (CT103A)
IL6ST	0.264342	0.251	0.114	4.7e-63	2.89e-58	CD8+ Cycling (CT103A)
SCPEP1	0.166849	0.231	0.096	5.67e-63	3.49e-58	CD8+ Cycling (CT103A)
PCYOX1L	0.160285	0.166	0.055	9.93e-63	6.1e-58	CD8+ Cycling (CT103A)
DOCK11	0.254089	0.321	0.166	1.29e-62	7.94e-58	CD8+ Cycling (CT103A)
YPEL1	0.108183	0.126	0.031	2.03e-62	1.24e-57	CD8+ Cycling (CT103A)
MED26	0.101002	0.103	0.019	2.11e-62	1.29e-57	CD8+ Cycling (CT103A)
STRN3	0.188517	0.19	0.07	2.14e-62	1.31e-57	CD8+ Cycling (CT103A)
TAPT1	0.134736	0.133	0.035	2.46e-62	1.51e-57	CD8+ Cycling (CT103A)
CEP55	0.374976	0.477	0.325	3.24e-62	1.99e-57	CD8+ Cycling (CT103A)
CDK13	0.245002	0.314	0.16	3.46e-62	2.13e-57	CD8+ Cycling (CT103A)
SBF1	0.216634	0.303	0.15	4.22e-62	2.59e-57	CD8+ Cycling (CT103A)
CRK	0.150685	0.165	0.055	4.39e-62	2.69e-57	CD8+ Cycling (CT103A)
ZNF362	0.10609	0.11	0.023	4.43e-62	2.72e-57	CD8+ Cycling (CT103A)
ZNF652	0.195596	0.229	0.097	4.54e-62	2.79e-57	CD8+ Cycling (CT103A)
ITPKB	0.184379	0.192	0.072	4.78e-62	2.94e-57	CD8+ Cycling (CT103A)
ADK	0.33905	0.574	0.418	5.08e-62	3.12e-57	CD8+ Cycling (CT103A)
LRRC57	0.134347	0.14	0.039	6.28e-62	3.86e-57	CD8+ Cycling (CT103A)
TRAP1	0.343577	0.504	0.345	9.19e-62	5.64e-57	CD8+ Cycling (CT103A)
ERMP1	0.143396	0.148	0.044	1.07e-61	6.55e-57	CD8+ Cycling (CT103A)
MIB1	0.230017	0.24	0.107	1.29e-61	7.9e-57	CD8+ Cycling (CT103A)
CBWD5	0.117998	0.117	0.027	1.49e-61	9.16e-57	CD8+ Cycling (CT103A)
PRDM1	0.299774	0.335	0.184	2.27e-61	1.4e-56	CD8+ Cycling (CT103A)
MKKS	0.119133	0.138	0.038	2.53e-61	1.56e-56	CD8+ Cycling (CT103A)
ARCN1	0.370146	0.542	0.383	2.62e-61	1.61e-56	CD8+ Cycling (CT103A)
KDM3B	0.205368	0.25	0.113	4.44e-61	2.73e-56	CD8+ Cycling (CT103A)
GNA12	0.118708	0.118	0.028	7.79e-61	4.79e-56	CD8+ Cycling (CT103A)
SFMBT2	0.203527	0.225	0.095	8.58e-61	5.27e-56	CD8+ Cycling (CT103A)
LONP1	0.251796	0.301	0.154	9.68e-61	5.95e-56	CD8+ Cycling (CT103A)
WWP1	0.211683	0.258	0.119	1.16e-60	7.15e-56	CD8+ Cycling (CT103A)
KMT5A	0.235439	0.289	0.143	1.36e-60	8.38e-56	CD8+ Cycling (CT103A)
AUH	0.21811	0.269	0.127	1.38e-60	8.49e-56	CD8+ Cycling (CT103A)
COLGALT1	0.150172	0.163	0.054	1.76e-60	1.08e-55	CD8+ Cycling (CT103A)
MSL1	0.199933	0.257	0.119	1.79e-60	1.1e-55	CD8+ Cycling (CT103A)
TBC1D2B	0.232112	0.271	0.129	2.19e-60	1.34e-55	CD8+ Cycling (CT103A)
STRADA	0.197442	0.31	0.156	2.31e-60	1.42e-55	CD8+ Cycling (CT103A)
WNK1	0.384032	0.576	0.428	2.41e-60	1.48e-55	CD8+ Cycling (CT103A)
ATP1A1	0.293162	0.508	0.333	3.51e-60	2.16e-55	CD8+ Cycling (CT103A)
IDS	0.313549	0.437	0.271	3.61e-60	2.22e-55	CD8+ Cycling (CT103A)
SETD2	0.317158	0.417	0.254	4.37e-60	2.68e-55	CD8+ Cycling (CT103A)
CDC16	0.201112	0.268	0.126	4.83e-60	2.97e-55	CD8+ Cycling (CT103A)
JMJD7	0.0987025	0.104	0.021	5.36e-60	3.29e-55	CD8+ Cycling (CT103A)
RBM26	0.301976	0.407	0.244	5.64e-60	3.47e-55	CD8+ Cycling (CT103A)
TMCC1	0.123263	0.128	0.034	5.66e-60	3.48e-55	CD8+ Cycling (CT103A)
SIAH1	0.146002	0.186	0.069	6.95e-60	4.27e-55	CD8+ Cycling (CT103A)
LARP4	0.297882	0.447	0.276	1.12e-59	6.87e-55	CD8+ Cycling (CT103A)
BTBD11	0.144081	0.147	0.045	1.6e-59	9.81e-55	CD8+ Cycling (CT103A)
POLRMT	0.163167	0.211	0.087	2.24e-59	1.37e-54	CD8+ Cycling (CT103A)
GPRIN3	0.346086	0.45	0.286	3.78e-59	2.32e-54	CD8+ Cycling (CT103A)
MPP6	0.169271	0.222	0.095	4.01e-59	2.46e-54	CD8+ Cycling (CT103A)
RNF166	0.242921	0.404	0.232	4.89e-59	3e-54	CD8+ Cycling (CT103A)
SYNC	0.30261	0.526	0.357	5.05e-59	3.1e-54	CD8+ Cycling (CT103A)
DNAAF5	0.127822	0.143	0.043	5.99e-59	3.68e-54	CD8+ Cycling (CT103A)
PIEZO1	0.224929	0.278	0.136	6.4e-59	3.93e-54	CD8+ Cycling (CT103A)
MBNL1	0.363588	0.845	0.831	9.09e-59	5.58e-54	CD8+ Cycling (CT103A)
RAB43	0.130421	0.152	0.048	1.26e-58	7.77e-54	CD8+ Cycling (CT103A)
PLEKHO2	0.111871	0.108	0.024	1.88e-58	1.15e-53	CD8+ Cycling (CT103A)
ZNF48	0.108835	0.123	0.032	1.98e-58	1.22e-53	CD8+ Cycling (CT103A)
SSB	0.344637	0.738	0.654	2.66e-58	1.63e-53	CD8+ Cycling (CT103A)
CLK2	0.209588	0.282	0.138	3e-58	1.85e-53	CD8+ Cycling (CT103A)
SEC24B	0.167417	0.205	0.082	3.15e-58	1.94e-53	CD8+ Cycling (CT103A)
LARP1	0.308634	0.458	0.294	4.23e-58	2.6e-53	CD8+ Cycling (CT103A)
ZNF746	0.131272	0.136	0.039	7.09e-58	4.36e-53	CD8+ Cycling (CT103A)
NCOA6	0.188829	0.222	0.095	1.11e-57	6.84e-53	CD8+ Cycling (CT103A)
PITPNB	0.355402	0.562	0.409	1.36e-57	8.38e-53	CD8+ Cycling (CT103A)
FBXO31	0.128163	0.156	0.052	1.51e-57	9.28e-53	CD8+ Cycling (CT103A)
ARHGAP18	0.20982	0.265	0.128	1.55e-57	9.54e-53	CD8+ Cycling (CT103A)
MOGS	0.233271	0.316	0.165	1.58e-57	9.72e-53	CD8+ Cycling (CT103A)
TPRG1L	0.130514	0.128	0.035	1.63e-57	1e-52	CD8+ Cycling (CT103A)
SUPT4H1	0.358056	0.646	0.535	2.59e-57	1.59e-52	CD8+ Cycling (CT103A)
PTPN9	0.160665	0.21	0.088	3.15e-57	1.94e-52	CD8+ Cycling (CT103A)
CD53	0.282512	0.868	0.899	3.16e-57	1.94e-52	CD8+ Cycling (CT103A)
AGFG2	0.175685	0.256	0.121	4.09e-57	2.51e-52	CD8+ Cycling (CT103A)
HOXB4	0.12034	0.137	0.041	6.04e-57	3.71e-52	CD8+ Cycling (CT103A)
FBXW8	0.133515	0.141	0.044	6.2e-57	3.81e-52	CD8+ Cycling (CT103A)
FAM168B	0.21479	0.272	0.134	6.22e-57	3.82e-52	CD8+ Cycling (CT103A)
TRIM8	0.190635	0.278	0.135	6.72e-57	4.13e-52	CD8+ Cycling (CT103A)
NAA10	0.153	0.215	0.091	7.71e-57	4.74e-52	CD8+ Cycling (CT103A)
PPP2R5A	0.244826	0.364	0.209	8.86e-57	5.44e-52	CD8+ Cycling (CT103A)
RASA1	0.201936	0.216	0.094	1.07e-56	6.54e-52	CD8+ Cycling (CT103A)
CSNK2A2	0.157784	0.2	0.08	1.53e-56	9.39e-52	CD8+ Cycling (CT103A)
GRK3	0.232325	0.238	0.11	2.51e-56	1.54e-51	CD8+ Cycling (CT103A)
UBR3	0.14502	0.165	0.059	3.02e-56	1.86e-51	CD8+ Cycling (CT103A)
ABCC1	0.207192	0.247	0.115	4.4e-56	2.71e-51	CD8+ Cycling (CT103A)
IFFO1	0.126214	0.137	0.041	5.45e-56	3.35e-51	CD8+ Cycling (CT103A)
NSD3	0.354841	0.74	0.658	6.48e-56	3.98e-51	CD8+ Cycling (CT103A)
JMJD1C	0.277717	0.394	0.239	8.64e-56	5.31e-51	CD8+ Cycling (CT103A)
ARHGAP26	0.154982	0.165	0.059	9.48e-56	5.82e-51	CD8+ Cycling (CT103A)
PANK2	0.255197	0.417	0.255	1.02e-55	6.27e-51	CD8+ Cycling (CT103A)
MAP3K14	0.24557	0.235	0.109	1.13e-55	6.95e-51	CD8+ Cycling (CT103A)
PPP4R3A	0.299904	0.472	0.31	1.46e-55	8.94e-51	CD8+ Cycling (CT103A)
LMNB1	0.329182	0.785	0.735	1.55e-55	9.54e-51	CD8+ Cycling (CT103A)
SLC35E1	0.185159	0.256	0.122	1.58e-55	9.72e-51	CD8+ Cycling (CT103A)
EPS15	0.301654	0.454	0.291	2.08e-55	1.28e-50	CD8+ Cycling (CT103A)
RFNG	0.104123	0.107	0.025	2.21e-55	1.36e-50	CD8+ Cycling (CT103A)
SPATC1L	0.144036	0.225	0.098	2.94e-55	1.8e-50	CD8+ Cycling (CT103A)
DDI2	0.173876	0.201	0.083	3.27e-55	2.01e-50	CD8+ Cycling (CT103A)
FBXL3	0.182426	0.272	0.133	4.24e-55	2.61e-50	CD8+ Cycling (CT103A)
KCNAB2	0.348398	0.696	0.597	4.29e-55	2.64e-50	CD8+ Cycling (CT103A)
MAP3K5	0.133601	0.153	0.052	4.32e-55	2.66e-50	CD8+ Cycling (CT103A)
ARHGAP25	0.294188	0.455	0.294	6.02e-55	3.7e-50	CD8+ Cycling (CT103A)
IDH1	0.19478	0.247	0.115	8.54e-55	5.25e-50	CD8+ Cycling (CT103A)
HS3ST3B1	0.16322	0.173	0.065	9.06e-55	5.57e-50	CD8+ Cycling (CT103A)
FOXK2	0.124464	0.157	0.054	1.31e-54	8.05e-50	CD8+ Cycling (CT103A)
CHD3	0.304852	0.43	0.275	1.58e-54	9.69e-50	CD8+ Cycling (CT103A)
GCLC	0.144699	0.145	0.047	1.73e-54	1.06e-49	CD8+ Cycling (CT103A)
PCNX2	0.142568	0.142	0.046	1.74e-54	1.07e-49	CD8+ Cycling (CT103A)
CTDSP2	0.225089	0.33	0.181	1.93e-54	1.19e-49	CD8+ Cycling (CT103A)
ATXN7L1	0.16659	0.196	0.081	3e-54	1.85e-49	CD8+ Cycling (CT103A)
DPP4	0.348281	0.742	0.644	3.69e-54	2.27e-49	CD8+ Cycling (CT103A)
ZEB2	0.143547	0.101	0.023	4.7e-54	2.89e-49	CD8+ Cycling (CT103A)
MEF2D	0.142184	0.165	0.06	5.36e-54	3.3e-49	CD8+ Cycling (CT103A)
MAMLD1	0.110871	0.105	0.025	6.34e-54	3.9e-49	CD8+ Cycling (CT103A)
FGFR1	0.243385	0.293	0.154	6.56e-54	4.03e-49	CD8+ Cycling (CT103A)
ST3GAL3	0.123495	0.116	0.031	6.85e-54	4.21e-49	CD8+ Cycling (CT103A)
CAPRIN1	0.367052	0.688	0.571	1.01e-53	6.2e-49	CD8+ Cycling (CT103A)
SLC7A5	0.310312	0.349	0.206	1.08e-53	6.66e-49	CD8+ Cycling (CT103A)
CASP2	0.263077	0.417	0.263	1.7e-53	1.05e-48	CD8+ Cycling (CT103A)
UBFD1	0.131314	0.151	0.052	1.92e-53	1.18e-48	CD8+ Cycling (CT103A)
OGA	0.334579	0.54	0.382	2.03e-53	1.25e-48	CD8+ Cycling (CT103A)
FBH1	0.136413	0.174	0.066	3.57e-53	2.2e-48	CD8+ Cycling (CT103A)
CAPN15	0.136488	0.153	0.054	5.11e-53	3.14e-48	CD8+ Cycling (CT103A)
SGK3	0.104185	0.128	0.038	5.53e-53	3.4e-48	CD8+ Cycling (CT103A)
SAPCD2	0.137393	0.163	0.06	7.12e-53	4.37e-48	CD8+ Cycling (CT103A)
AP5B1	0.111382	0.122	0.035	7.23e-53	4.44e-48	CD8+ Cycling (CT103A)
PDIA6	0.301896	0.848	0.849	9.46e-53	5.81e-48	CD8+ Cycling (CT103A)
STK40	0.17288	0.211	0.092	1.01e-52	6.22e-48	CD8+ Cycling (CT103A)
ICE1	0.235641	0.317	0.173	1.03e-52	6.33e-48	CD8+ Cycling (CT103A)
PRKACA	0.135585	0.168	0.062	1.06e-52	6.54e-48	CD8+ Cycling (CT103A)
ZCCHC2	0.155165	0.175	0.068	1.08e-52	6.66e-48	CD8+ Cycling (CT103A)
RNF139	0.157399	0.233	0.107	1.63e-52	1e-47	CD8+ Cycling (CT103A)
CARD11	0.258992	0.333	0.189	1.84e-52	1.13e-47	CD8+ Cycling (CT103A)
CTLA4	0.192053	0.204	0.088	1.87e-52	1.15e-47	CD8+ Cycling (CT103A)
PIK3R1	0.322554	0.556	0.405	2.21e-52	1.36e-47	CD8+ Cycling (CT103A)
CHST14	0.0941367	0.112	0.029	2.6e-52	1.6e-47	CD8+ Cycling (CT103A)
ZMIZ1	0.201598	0.281	0.146	3.25e-52	2e-47	CD8+ Cycling (CT103A)
ARSB	0.114091	0.103	0.025	4.04e-52	2.48e-47	CD8+ Cycling (CT103A)
ALDOA	0.225436	0.841	0.845	4.46e-52	2.74e-47	CD8+ Cycling (CT103A)
STK10	0.344225	0.671	0.547	5.33e-52	3.28e-47	CD8+ Cycling (CT103A)
RMI2	0.164375	0.233	0.11	5.92e-52	3.63e-47	CD8+ Cycling (CT103A)
PDCD2L	0.104188	0.12	0.034	6.35e-52	3.9e-47	CD8+ Cycling (CT103A)
CD8A	0.219173	0.778	0.47	6.76e-52	4.15e-47	CD8+ Cycling (CT103A)
SNRPF	0.249692	0.853	0.901	6.9e-52	4.24e-47	CD8+ Cycling (CT103A)
HBS1L	0.335651	0.539	0.392	1.09e-51	6.67e-47	CD8+ Cycling (CT103A)
GPR55	0.124213	0.104	0.026	1.23e-51	7.55e-47	CD8+ Cycling (CT103A)
IRF2BP1	0.100625	0.123	0.036	1.56e-51	9.6e-47	CD8+ Cycling (CT103A)
NAT14	0.0833568	0.108	0.027	1.6e-51	9.84e-47	CD8+ Cycling (CT103A)
EIF3A	0.282715	0.887	0.865	1.62e-51	9.97e-47	CD8+ Cycling (CT103A)
FAR1	0.232728	0.331	0.185	1.77e-51	1.09e-46	CD8+ Cycling (CT103A)
SAMD1	0.235875	0.343	0.198	1.82e-51	1.12e-46	CD8+ Cycling (CT103A)
GLUL	0.367151	0.591	0.478	2.47e-51	1.52e-46	CD8+ Cycling (CT103A)
PIK3CA	0.170929	0.186	0.077	2.71e-51	1.66e-46	CD8+ Cycling (CT103A)
RAD23B	0.291676	0.641	0.493	2.84e-51	1.74e-46	CD8+ Cycling (CT103A)
P4HTM	0.164568	0.219	0.099	3.22e-51	1.98e-46	CD8+ Cycling (CT103A)
RCBTB2	0.282631	0.324	0.185	3.54e-51	2.17e-46	CD8+ Cycling (CT103A)
MOSMO	0.0863304	0.103	0.025	3.64e-51	2.24e-46	CD8+ Cycling (CT103A)
EMILIN2	0.114726	0.145	0.05	5.06e-51	3.11e-46	CD8+ Cycling (CT103A)
NAA50	0.305956	0.518	0.365	5.14e-51	3.16e-46	CD8+ Cycling (CT103A)
KIF11	0.395739	0.516	0.391	7.14e-51	4.39e-46	CD8+ Cycling (CT103A)
CORO1C	0.186857	0.234	0.111	9.02e-51	5.54e-46	CD8+ Cycling (CT103A)
TMEM127	0.148935	0.177	0.07	9.11e-51	5.6e-46	CD8+ Cycling (CT103A)
XPO5	0.240173	0.295	0.16	1.51e-50	9.29e-46	CD8+ Cycling (CT103A)
PPP1CB	0.308004	0.596	0.45	1.86e-50	1.14e-45	CD8+ Cycling (CT103A)
MTPN	0.332075	0.721	0.639	2.63e-50	1.61e-45	CD8+ Cycling (CT103A)
UBL5	0.189849	0.9	0.97	2.97e-50	1.83e-45	CD8+ Cycling (CT103A)
SLC25A32	0.26216	0.358	0.209	3.88e-50	2.38e-45	CD8+ Cycling (CT103A)
BATF	0.300895	0.575	0.428	4.16e-50	2.55e-45	CD8+ Cycling (CT103A)
GADD45B	0.321681	0.523	0.379	4.46e-50	2.74e-45	CD8+ Cycling (CT103A)
STK17A	0.315078	0.674	0.559	4.75e-50	2.92e-45	CD8+ Cycling (CT103A)
USP13	0.112481	0.107	0.028	5.08e-50	3.12e-45	CD8+ Cycling (CT103A)
HIPK2	0.190154	0.213	0.097	6.09e-50	3.74e-45	CD8+ Cycling (CT103A)
ZFAND4	0.103428	0.116	0.033	6.12e-50	3.76e-45	CD8+ Cycling (CT103A)
SURF1	0.227795	0.407	0.251	1.05e-49	6.44e-45	CD8+ Cycling (CT103A)
TENT4A	0.114776	0.115	0.033	1.07e-49	6.59e-45	CD8+ Cycling (CT103A)
SLC41A1	0.112893	0.109	0.029	1.15e-49	7.05e-45	CD8+ Cycling (CT103A)
LETM1	0.161293	0.203	0.089	1.4e-49	8.57e-45	CD8+ Cycling (CT103A)
DDB1	0.316382	0.616	0.484	1.71e-49	1.05e-44	CD8+ Cycling (CT103A)
ZNF407	0.14004	0.151	0.055	1.73e-49	1.06e-44	CD8+ Cycling (CT103A)
EXOC3	0.223391	0.312	0.174	2.05e-49	1.26e-44	CD8+ Cycling (CT103A)
ATR	0.225352	0.293	0.158	2.06e-49	1.26e-44	CD8+ Cycling (CT103A)
ATXN7L3	0.152891	0.173	0.069	2.08e-49	1.28e-44	CD8+ Cycling (CT103A)
ICOS	0.307093	0.388	0.24	2.61e-49	1.6e-44	CD8+ Cycling (CT103A)
CYP1B1	0.308362	0.144	0.053	2.66e-49	1.63e-44	CD8+ Cycling (CT103A)
POMGNT2	0.0959921	0.111	0.031	3.16e-49	1.94e-44	CD8+ Cycling (CT103A)
TLE4	0.202095	0.284	0.15	3.38e-49	2.08e-44	CD8+ Cycling (CT103A)
NSMCE3	0.201263	0.358	0.208	3.74e-49	2.3e-44	CD8+ Cycling (CT103A)
AKAP13	0.359388	0.612	0.498	3.88e-49	2.39e-44	CD8+ Cycling (CT103A)
WDR82	0.304404	0.513	0.357	4.18e-49	2.57e-44	CD8+ Cycling (CT103A)
ING1	0.172282	0.263	0.134	4.27e-49	2.62e-44	CD8+ Cycling (CT103A)
SLC25A23	0.116632	0.137	0.046	4.31e-49	2.65e-44	CD8+ Cycling (CT103A)
ERGIC1	0.151253	0.208	0.093	4.78e-49	2.94e-44	CD8+ Cycling (CT103A)
ARHGEF18	0.113102	0.138	0.047	5.18e-49	3.18e-44	CD8+ Cycling (CT103A)
FAM98A	0.24046	0.3	0.166	5.37e-49	3.3e-44	CD8+ Cycling (CT103A)
BAP1	0.165568	0.22	0.102	8.62e-49	5.3e-44	CD8+ Cycling (CT103A)
TAF15	0.300197	0.791	0.744	1.11e-48	6.85e-44	CD8+ Cycling (CT103A)
TMEM263	0.217125	0.313	0.175	1.68e-48	1.04e-43	CD8+ Cycling (CT103A)
ANKRD11	0.372593	0.65	0.532	1.73e-48	1.06e-43	CD8+ Cycling (CT103A)
GTF2E2	0.229116	0.427	0.274	1.89e-48	1.16e-43	CD8+ Cycling (CT103A)
IKZF3	0.252287	0.304	0.168	2.04e-48	1.25e-43	CD8+ Cycling (CT103A)
CALR	0.27847	0.945	0.938	2.25e-48	1.38e-43	CD8+ Cycling (CT103A)
CCNB1	0.327508	0.547	0.418	2.56e-48	1.57e-43	CD8+ Cycling (CT103A)
MARK2	0.222282	0.361	0.214	3.64e-48	2.24e-43	CD8+ Cycling (CT103A)
MED13L	0.198873	0.281	0.15	4.12e-48	2.53e-43	CD8+ Cycling (CT103A)
BSPRY	0.0894617	0.103	0.027	4.2e-48	2.58e-43	CD8+ Cycling (CT103A)
DENND1B	0.200987	0.256	0.131	6.18e-48	3.79e-43	CD8+ Cycling (CT103A)
LRRC8A	0.149725	0.194	0.085	7.52e-48	4.62e-43	CD8+ Cycling (CT103A)
TGIF1	0.122602	0.145	0.052	7.57e-48	4.65e-43	CD8+ Cycling (CT103A)
TTC13	0.139882	0.161	0.063	1.1e-47	6.77e-43	CD8+ Cycling (CT103A)
TOP2A	0.468218	0.745	0.64	1.17e-47	7.17e-43	CD8+ Cycling (CT103A)
TULP4	0.133216	0.131	0.044	1.24e-47	7.59e-43	CD8+ Cycling (CT103A)
QSER1	0.121853	0.114	0.034	1.42e-47	8.72e-43	CD8+ Cycling (CT103A)
KMT5B	0.151597	0.196	0.087	1.44e-47	8.82e-43	CD8+ Cycling (CT103A)
B4GALT5	0.118908	0.111	0.032	1.66e-47	1.02e-42	CD8+ Cycling (CT103A)
DICER1	0.244598	0.349	0.207	1.76e-47	1.08e-42	CD8+ Cycling (CT103A)
PRKX	0.329868	0.603	0.477	1.88e-47	1.15e-42	CD8+ Cycling (CT103A)
EIF4A3	0.314283	0.658	0.567	3.02e-47	1.86e-42	CD8+ Cycling (CT103A)
MT1X	0.288232	0.481	0.339	3.77e-47	2.32e-42	CD8+ Cycling (CT103A)
TBX21	0.158204	0.187	0.081	4.44e-47	2.73e-42	CD8+ Cycling (CT103A)
DNAJC13	0.185346	0.23	0.113	4.57e-47	2.81e-42	CD8+ Cycling (CT103A)
SMAD2	0.262621	0.494	0.342	5.29e-47	3.25e-42	CD8+ Cycling (CT103A)
TNRC18	0.137919	0.176	0.073	6.48e-47	3.98e-42	CD8+ Cycling (CT103A)
FBL	0.305528	0.804	0.798	7.97e-47	4.9e-42	CD8+ Cycling (CT103A)
SACS	0.207011	0.25	0.127	8.65e-47	5.32e-42	CD8+ Cycling (CT103A)
COP1	0.189904	0.29	0.157	9.18e-47	5.64e-42	CD8+ Cycling (CT103A)
GGA2	0.14014	0.192	0.084	1.08e-46	6.66e-42	CD8+ Cycling (CT103A)
NMRAL1	0.229867	0.38	0.234	1.76e-46	1.08e-41	CD8+ Cycling (CT103A)
KAT6A	0.261578	0.376	0.232	1.79e-46	1.1e-41	CD8+ Cycling (CT103A)
NRAS	0.258325	0.417	0.269	1.97e-46	1.21e-41	CD8+ Cycling (CT103A)
DBI	0.186331	0.911	0.972	2.24e-46	1.38e-41	CD8+ Cycling (CT103A)
OGT	0.363247	0.537	0.401	2.39e-46	1.47e-41	CD8+ Cycling (CT103A)
GLG1	0.348048	0.645	0.536	3.2e-46	1.97e-41	CD8+ Cycling (CT103A)
TARBP1	0.128518	0.154	0.059	3.42e-46	2.1e-41	CD8+ Cycling (CT103A)
NELL2	0.302359	0.39	0.252	6.13e-46	3.77e-41	CD8+ Cycling (CT103A)
HSD17B7	0.209635	0.33	0.191	8.45e-46	5.19e-41	CD8+ Cycling (CT103A)
MFSD6	0.156836	0.206	0.095	1.22e-45	7.5e-41	CD8+ Cycling (CT103A)
NACC1	0.139821	0.188	0.082	1.3e-45	7.99e-41	CD8+ Cycling (CT103A)
FUT8	0.317147	0.5	0.365	1.35e-45	8.29e-41	CD8+ Cycling (CT103A)
PRAF2	0.175144	0.295	0.163	1.63e-45	1e-40	CD8+ Cycling (CT103A)
REST	0.266415	0.493	0.338	1.92e-45	1.18e-40	CD8+ Cycling (CT103A)
CRYBG3	0.131369	0.16	0.065	2.64e-45	1.62e-40	CD8+ Cycling (CT103A)
NSMAF	0.19729	0.265	0.141	3.19e-45	1.96e-40	CD8+ Cycling (CT103A)
ZNF724	0.0898418	0.105	0.03	3.39e-45	2.08e-40	CD8+ Cycling (CT103A)
SSH1	0.1175	0.134	0.047	4.44e-45	2.73e-40	CD8+ Cycling (CT103A)
HIC2	0.102205	0.113	0.035	5.61e-45	3.45e-40	CD8+ Cycling (CT103A)
PBX4	0.165945	0.164	0.068	6.9e-45	4.24e-40	CD8+ Cycling (CT103A)
LAG3	0.247071	0.355	0.213	8.8e-45	5.41e-40	CD8+ Cycling (CT103A)
SLC10A3	0.150722	0.246	0.125	9.98e-45	6.13e-40	CD8+ Cycling (CT103A)
RYBP	0.154573	0.2	0.092	1.15e-44	7.09e-40	CD8+ Cycling (CT103A)
F2R	0.147675	0.128	0.045	1.31e-44	8.06e-40	CD8+ Cycling (CT103A)
SPIN1	0.229327	0.336	0.203	1.46e-44	8.95e-40	CD8+ Cycling (CT103A)
ERC1	0.177901	0.176	0.077	1.78e-44	1.09e-39	CD8+ Cycling (CT103A)
NBEAL2	0.194077	0.253	0.132	1.96e-44	1.2e-39	CD8+ Cycling (CT103A)
BAG3	0.198659	0.264	0.143	2.33e-44	1.43e-39	CD8+ Cycling (CT103A)
NUCKS1	0.249043	0.867	0.894	2.39e-44	1.47e-39	CD8+ Cycling (CT103A)
NUDT19	0.109017	0.128	0.044	3.82e-44	2.35e-39	CD8+ Cycling (CT103A)
APPL2	0.106895	0.113	0.035	3.9e-44	2.4e-39	CD8+ Cycling (CT103A)
POLR3H	0.154895	0.235	0.117	4.38e-44	2.69e-39	CD8+ Cycling (CT103A)
MAP4K5	0.165465	0.208	0.099	4.88e-44	3e-39	CD8+ Cycling (CT103A)
C9orf40	0.216687	0.37	0.231	5.29e-44	3.25e-39	CD8+ Cycling (CT103A)
NCAPD2	0.325226	0.627	0.523	6.83e-44	4.2e-39	CD8+ Cycling (CT103A)
LAMP2	0.212186	0.36	0.217	8.42e-44	5.17e-39	CD8+ Cycling (CT103A)
FDPS	0.232743	0.873	0.892	9.44e-44	5.8e-39	CD8+ Cycling (CT103A)
MPRIP	0.262542	0.508	0.366	1.01e-43	6.23e-39	CD8+ Cycling (CT103A)
SRSF3	0.210772	0.927	0.948	1.07e-43	6.57e-39	CD8+ Cycling (CT103A)
CD200R1	0.114507	0.137	0.05	1.09e-43	6.71e-39	CD8+ Cycling (CT103A)
KIF3B	0.156801	0.163	0.068	1.1e-43	6.78e-39	CD8+ Cycling (CT103A)
PIF1	0.163391	0.154	0.063	1.25e-43	7.67e-39	CD8+ Cycling (CT103A)
ZNF609	0.167287	0.223	0.111	1.25e-43	7.69e-39	CD8+ Cycling (CT103A)
PPP4R2	0.30339	0.62	0.495	1.4e-43	8.58e-39	CD8+ Cycling (CT103A)
GALNT1	0.142723	0.225	0.11	1.46e-43	8.98e-39	CD8+ Cycling (CT103A)
PSPH	0.14068	0.228	0.114	1.64e-43	1.01e-38	CD8+ Cycling (CT103A)
SNX27	0.155724	0.215	0.105	2.37e-43	1.46e-38	CD8+ Cycling (CT103A)
G3BP1	0.317827	0.754	0.709	2.59e-43	1.59e-38	CD8+ Cycling (CT103A)
NR2C2	0.146557	0.176	0.077	2.97e-43	1.83e-38	CD8+ Cycling (CT103A)
NCALD	0.206121	0.27	0.147	3.59e-43	2.21e-38	CD8+ Cycling (CT103A)
MTX3	0.100564	0.118	0.039	4.51e-43	2.77e-38	CD8+ Cycling (CT103A)
ARID1B	0.256649	0.371	0.235	5.16e-43	3.17e-38	CD8+ Cycling (CT103A)
DDHD1	0.316358	0.466	0.327	7.2e-43	4.43e-38	CD8+ Cycling (CT103A)
ZNF398	0.117429	0.134	0.049	7.23e-43	4.44e-38	CD8+ Cycling (CT103A)
SELENOW	0.270958	0.746	0.697	7.29e-43	4.48e-38	CD8+ Cycling (CT103A)
CEP128	0.199681	0.243	0.128	7.43e-43	4.57e-38	CD8+ Cycling (CT103A)
MIF	0.156799	0.974	0.988	1.26e-42	7.73e-38	CD8+ Cycling (CT103A)
CHAF1A	0.279717	0.449	0.325	1.42e-42	8.71e-38	CD8+ Cycling (CT103A)
RBM25	0.309405	0.765	0.715	1.5e-42	9.22e-38	CD8+ Cycling (CT103A)
ZDHHC5	0.190176	0.25	0.134	1.74e-42	1.07e-37	CD8+ Cycling (CT103A)
TMEM30A	0.27796	0.411	0.268	1.88e-42	1.15e-37	CD8+ Cycling (CT103A)
KDM3A	0.201128	0.266	0.146	1.89e-42	1.16e-37	CD8+ Cycling (CT103A)
DHCR7	0.243593	0.415	0.278	2.43e-42	1.49e-37	CD8+ Cycling (CT103A)
CYP4V2	0.107377	0.104	0.031	2.48e-42	1.53e-37	CD8+ Cycling (CT103A)
AGO2	0.221933	0.323	0.193	2.51e-42	1.54e-37	CD8+ Cycling (CT103A)
GTF3C4	0.126953	0.156	0.064	2.55e-42	1.56e-37	CD8+ Cycling (CT103A)
ADAR	0.311963	0.677	0.568	2.76e-42	1.69e-37	CD8+ Cycling (CT103A)
PDK1	0.151379	0.163	0.07	2.87e-42	1.77e-37	CD8+ Cycling (CT103A)
UBAC1	0.193837	0.369	0.227	3.17e-42	1.95e-37	CD8+ Cycling (CT103A)
GTPBP2	0.101508	0.127	0.045	3.4e-42	2.09e-37	CD8+ Cycling (CT103A)
IFNG	0.150974	0.175	0.078	3.5e-42	2.15e-37	CD8+ Cycling (CT103A)
CMPK1	0.290037	0.603	0.482	3.56e-42	2.18e-37	CD8+ Cycling (CT103A)
RUNX1	0.191897	0.221	0.113	3.77e-42	2.32e-37	CD8+ Cycling (CT103A)
INTS5	0.116095	0.158	0.065	4.88e-42	3e-37	CD8+ Cycling (CT103A)
MTHFS	0.220879	0.425	0.282	4.91e-42	3.02e-37	CD8+ Cycling (CT103A)
CYB5B	0.292047	0.721	0.666	5e-42	3.07e-37	CD8+ Cycling (CT103A)
HMGN2	0.221088	0.99	0.993	6.13e-42	3.76e-37	CD8+ Cycling (CT103A)
SSR3	0.264072	0.835	0.843	8.28e-42	5.09e-37	CD8+ Cycling (CT103A)
MFGE8	0.164482	0.27	0.148	8.62e-42	5.3e-37	CD8+ Cycling (CT103A)
SPCS3	0.285083	0.806	0.787	9.57e-42	5.88e-37	CD8+ Cycling (CT103A)
AGTPBP1	0.206904	0.28	0.157	1.03e-41	6.35e-37	CD8+ Cycling (CT103A)
CARMIL2	0.1639	0.249	0.132	1.24e-41	7.61e-37	CD8+ Cycling (CT103A)
EPB41L2	0.165679	0.25	0.133	1.58e-41	9.68e-37	CD8+ Cycling (CT103A)
KCTD7	0.119797	0.144	0.057	2.23e-41	1.37e-36	CD8+ Cycling (CT103A)
PANK3	0.171407	0.224	0.114	5.72e-41	3.51e-36	CD8+ Cycling (CT103A)
ATMIN	0.151207	0.155	0.066	7.71e-41	4.73e-36	CD8+ Cycling (CT103A)
LMAN1	0.269937	0.785	0.745	1e-40	6.15e-36	CD8+ Cycling (CT103A)
TBC1D14	0.160785	0.241	0.127	1.11e-40	6.81e-36	CD8+ Cycling (CT103A)
GOLGB1	0.320615	0.523	0.391	1.14e-40	6.99e-36	CD8+ Cycling (CT103A)
DAPP1	0.180198	0.308	0.181	1.14e-40	6.99e-36	CD8+ Cycling (CT103A)
PIK3CB	0.100278	0.12	0.042	1.89e-40	1.16e-35	CD8+ Cycling (CT103A)
NFKBIE	0.125541	0.167	0.073	2.18e-40	1.34e-35	CD8+ Cycling (CT103A)
PLEKHA3	0.164024	0.28	0.158	2.24e-40	1.37e-35	CD8+ Cycling (CT103A)
EHD4	0.168771	0.274	0.151	2.68e-40	1.65e-35	CD8+ Cycling (CT103A)
CSNK1G1	0.168006	0.194	0.093	2.76e-40	1.69e-35	CD8+ Cycling (CT103A)
GZMB	0.251609	0.466	0.318	3.01e-40	1.85e-35	CD8+ Cycling (CT103A)
CSNK1E	0.132755	0.192	0.092	3.48e-40	2.14e-35	CD8+ Cycling (CT103A)
NUDT18	0.140318	0.227	0.116	4.51e-40	2.77e-35	CD8+ Cycling (CT103A)
PATZ1	0.0856521	0.119	0.042	4.7e-40	2.89e-35	CD8+ Cycling (CT103A)
RASA3	0.248956	0.302	0.184	8.57e-40	5.27e-35	CD8+ Cycling (CT103A)
IGSF9B	0.143514	0.164	0.072	9.69e-40	5.96e-35	CD8+ Cycling (CT103A)
IPO7	0.293657	0.528	0.397	1.06e-39	6.54e-35	CD8+ Cycling (CT103A)
RFLNB	0.290763	0.542	0.426	1.07e-39	6.57e-35	CD8+ Cycling (CT103A)
SLC25A46	0.250673	0.443	0.307	1.3e-39	7.97e-35	CD8+ Cycling (CT103A)
ARL6IP5	0.223474	0.904	0.943	1.4e-39	8.62e-35	CD8+ Cycling (CT103A)
CNNM2	0.104314	0.151	0.064	1.43e-39	8.79e-35	CD8+ Cycling (CT103A)
TTC4	0.137096	0.193	0.093	1.56e-39	9.56e-35	CD8+ Cycling (CT103A)
CIZ1	0.19349	0.304	0.179	1.65e-39	1.01e-34	CD8+ Cycling (CT103A)
COX10	0.190857	0.322	0.192	1.8e-39	1.1e-34	CD8+ Cycling (CT103A)
ACY1	0.109735	0.146	0.06	1.84e-39	1.13e-34	CD8+ Cycling (CT103A)
RFTN1	0.259929	0.504	0.372	1.92e-39	1.18e-34	CD8+ Cycling (CT103A)
HIVEP2	0.161334	0.213	0.108	2.12e-39	1.3e-34	CD8+ Cycling (CT103A)
TRAK2	0.200816	0.293	0.171	2.24e-39	1.38e-34	CD8+ Cycling (CT103A)
RB1	0.282555	0.495	0.361	2.35e-39	1.44e-34	CD8+ Cycling (CT103A)
ZNF384	0.17591	0.298	0.173	2.42e-39	1.49e-34	CD8+ Cycling (CT103A)
RAB11FIP4	0.105592	0.12	0.043	2.5e-39	1.54e-34	CD8+ Cycling (CT103A)
RIOX2	0.257136	0.453	0.315	2.73e-39	1.68e-34	CD8+ Cycling (CT103A)
ITGA4	0.384448	0.613	0.517	2.74e-39	1.68e-34	CD8+ Cycling (CT103A)
CLUH	0.10787	0.115	0.041	2.82e-39	1.73e-34	CD8+ Cycling (CT103A)
CBLB	0.297751	0.472	0.34	2.93e-39	1.8e-34	CD8+ Cycling (CT103A)
SNTB1	0.187839	0.264	0.149	3.4e-39	2.09e-34	CD8+ Cycling (CT103A)
SMURF2	0.13696	0.159	0.07	3.86e-39	2.37e-34	CD8+ Cycling (CT103A)
ZNF92	0.152115	0.205	0.101	4.27e-39	2.62e-34	CD8+ Cycling (CT103A)
ARHGAP35	0.144937	0.167	0.075	4.73e-39	2.9e-34	CD8+ Cycling (CT103A)
ERF	0.120571	0.182	0.085	4.74e-39	2.91e-34	CD8+ Cycling (CT103A)
MRPL51	0.2124	0.846	0.902	5.58e-39	3.43e-34	CD8+ Cycling (CT103A)
LPAR6	0.212289	0.309	0.185	5.64e-39	3.46e-34	CD8+ Cycling (CT103A)
FBXW4	0.109995	0.117	0.042	5.9e-39	3.62e-34	CD8+ Cycling (CT103A)
SSBP3	0.207663	0.361	0.229	5.99e-39	3.68e-34	CD8+ Cycling (CT103A)
TCAF2	0.179259	0.272	0.154	6.49e-39	3.99e-34	CD8+ Cycling (CT103A)
ATF2	0.204515	0.312	0.185	7.17e-39	4.41e-34	CD8+ Cycling (CT103A)
SPEF2	0.116687	0.128	0.049	7.24e-39	4.45e-34	CD8+ Cycling (CT103A)
SMARCE1	0.290083	0.657	0.559	7.94e-39	4.88e-34	CD8+ Cycling (CT103A)
GRK2	0.284899	0.533	0.404	9.48e-39	5.82e-34	CD8+ Cycling (CT103A)
RBAK	0.0993279	0.102	0.033	9.49e-39	5.83e-34	CD8+ Cycling (CT103A)
C17orf58	0.101112	0.128	0.049	9.85e-39	6.05e-34	CD8+ Cycling (CT103A)
BUB1B	0.23265	0.318	0.198	9.86e-39	6.06e-34	CD8+ Cycling (CT103A)
NME7	0.140711	0.234	0.124	1.1e-38	6.73e-34	CD8+ Cycling (CT103A)
UBE2J2	0.229991	0.449	0.309	1.29e-38	7.91e-34	CD8+ Cycling (CT103A)
NDUFB3	0.219292	0.827	0.872	1.38e-38	8.45e-34	CD8+ Cycling (CT103A)
ARFGEF1	0.232944	0.319	0.194	1.38e-38	8.47e-34	CD8+ Cycling (CT103A)
PTPRC	0.245867	0.955	0.966	1.42e-38	8.75e-34	CD8+ Cycling (CT103A)
MLLT1	0.123392	0.132	0.052	1.48e-38	9.12e-34	CD8+ Cycling (CT103A)
PRKAA1	0.211393	0.353	0.222	1.6e-38	9.86e-34	CD8+ Cycling (CT103A)
PI4K2B	0.200676	0.298	0.175	1.67e-38	1.03e-33	CD8+ Cycling (CT103A)
GMFB	0.181766	0.288	0.168	2.08e-38	1.28e-33	CD8+ Cycling (CT103A)
TMEM181	0.12623	0.186	0.088	2.17e-38	1.33e-33	CD8+ Cycling (CT103A)
NAA15	0.248136	0.446	0.312	2.22e-38	1.36e-33	CD8+ Cycling (CT103A)
HIVEP3	0.106757	0.133	0.053	2.55e-38	1.57e-33	CD8+ Cycling (CT103A)
RNF38	0.155949	0.179	0.085	2.71e-38	1.67e-33	CD8+ Cycling (CT103A)
ARRDC3	0.121305	0.131	0.051	3.24e-38	1.99e-33	CD8+ Cycling (CT103A)
ZNF217	0.284205	0.461	0.331	3.26e-38	2e-33	CD8+ Cycling (CT103A)
MFSD11	0.211903	0.309	0.186	3.31e-38	2.03e-33	CD8+ Cycling (CT103A)
BOLA2B	0.107054	0.159	0.069	3.72e-38	2.29e-33	CD8+ Cycling (CT103A)
UGGT1	0.210097	0.312	0.187	3.75e-38	2.31e-33	CD8+ Cycling (CT103A)
DGKH	0.14514	0.183	0.088	3.87e-38	2.38e-33	CD8+ Cycling (CT103A)
TOB1	0.198334	0.38	0.245	4.17e-38	2.56e-33	CD8+ Cycling (CT103A)
CLIP4	0.132511	0.178	0.084	5.84e-38	3.59e-33	CD8+ Cycling (CT103A)
CKAP5	0.365575	0.62	0.528	6.11e-38	3.75e-33	CD8+ Cycling (CT103A)
MTMR4	0.138226	0.175	0.082	6.25e-38	3.84e-33	CD8+ Cycling (CT103A)
COL18A1	0.0854216	0.1	0.032	6.7e-38	4.11e-33	CD8+ Cycling (CT103A)
RRAGC	0.164918	0.245	0.134	7.74e-38	4.75e-33	CD8+ Cycling (CT103A)
NAB2	0.084637	0.141	0.058	9.1e-38	5.59e-33	CD8+ Cycling (CT103A)
PDIA4	0.301332	0.69	0.598	9.37e-38	5.76e-33	CD8+ Cycling (CT103A)
AHCYL1	0.210035	0.386	0.254	9.92e-38	6.1e-33	CD8+ Cycling (CT103A)
DHX36	0.244603	0.582	0.457	1.65e-37	1.01e-32	CD8+ Cycling (CT103A)
MAPKAP1	0.222377	0.369	0.237	2.37e-37	1.46e-32	CD8+ Cycling (CT103A)
TTN	0.239881	0.218	0.117	2.6e-37	1.6e-32	CD8+ Cycling (CT103A)
SOCS3	0.113781	0.107	0.037	2.7e-37	1.66e-32	CD8+ Cycling (CT103A)
RANBP2	0.295896	0.423	0.296	2.91e-37	1.79e-32	CD8+ Cycling (CT103A)
SPN	0.288941	0.804	0.776	3.06e-37	1.88e-32	CD8+ Cycling (CT103A)
LSG1	0.232841	0.361	0.233	4.18e-37	2.57e-32	CD8+ Cycling (CT103A)
PPP1R12C	0.118413	0.169	0.078	5.53e-37	3.4e-32	CD8+ Cycling (CT103A)
LRPPRC	0.326602	0.491	0.374	5.6e-37	3.44e-32	CD8+ Cycling (CT103A)
MAP1LC3A	0.0826585	0.128	0.05	5.84e-37	3.59e-32	CD8+ Cycling (CT103A)
PRKAR1B	0.203972	0.334	0.21	7.44e-37	4.57e-32	CD8+ Cycling (CT103A)
MRPS28	0.193067	0.351	0.221	7.82e-37	4.8e-32	CD8+ Cycling (CT103A)
ZMYM2	0.187517	0.26	0.147	8.64e-37	5.31e-32	CD8+ Cycling (CT103A)
HEATR1	0.198042	0.317	0.194	9.36e-37	5.75e-32	CD8+ Cycling (CT103A)
TMEM97	0.26023	0.48	0.359	1.01e-36	6.18e-32	CD8+ Cycling (CT103A)
MOB1A	0.304104	0.763	0.716	1.32e-36	8.11e-32	CD8+ Cycling (CT103A)
PIK3IP1	0.155905	0.227	0.122	1.53e-36	9.4e-32	CD8+ Cycling (CT103A)
TGFBR3	0.167445	0.182	0.09	1.61e-36	9.92e-32	CD8+ Cycling (CT103A)
ICE2	0.229714	0.4	0.273	1.65e-36	1.02e-31	CD8+ Cycling (CT103A)
KCNA3	0.22036	0.397	0.263	1.76e-36	1.08e-31	CD8+ Cycling (CT103A)
POLR1A	0.171274	0.236	0.128	1.79e-36	1.1e-31	CD8+ Cycling (CT103A)
SLC12A7	0.116969	0.165	0.076	1.93e-36	1.18e-31	CD8+ Cycling (CT103A)
PGAM1	0.215684	0.907	0.936	2.06e-36	1.27e-31	CD8+ Cycling (CT103A)
TCF3	0.113234	0.181	0.087	2.84e-36	1.74e-31	CD8+ Cycling (CT103A)
IDE	0.151203	0.185	0.091	3.1e-36	1.91e-31	CD8+ Cycling (CT103A)
LRRC8D	0.134424	0.172	0.081	3.25e-36	2e-31	CD8+ Cycling (CT103A)
ASB2	0.120416	0.308	0.183	3.58e-36	2.2e-31	CD8+ Cycling (CT103A)
SLFN11	0.181258	0.231	0.126	4.28e-36	2.63e-31	CD8+ Cycling (CT103A)
SLK	0.209326	0.333	0.208	5.1e-36	3.13e-31	CD8+ Cycling (CT103A)
PSMA4	0.228352	0.806	0.823	5.58e-36	3.43e-31	CD8+ Cycling (CT103A)
TRIM24	0.172394	0.256	0.146	6.23e-36	3.83e-31	CD8+ Cycling (CT103A)
EEPD1	0.100062	0.127	0.051	6.47e-36	3.98e-31	CD8+ Cycling (CT103A)
CSGALNACT1	0.119321	0.126	0.05	6.64e-36	4.08e-31	CD8+ Cycling (CT103A)
DCAF8	0.19706	0.315	0.193	6.77e-36	4.16e-31	CD8+ Cycling (CT103A)
TAB3	0.11316	0.13	0.053	7.45e-36	4.58e-31	CD8+ Cycling (CT103A)
GKAP1	0.0866955	0.15	0.065	8.34e-36	5.12e-31	CD8+ Cycling (CT103A)
TNPO1	0.257242	0.432	0.3	8.89e-36	5.46e-31	CD8+ Cycling (CT103A)
TXNDC17	0.251513	0.758	0.76	1.01e-35	6.21e-31	CD8+ Cycling (CT103A)
SLC20A1	0.290524	0.481	0.359	1.11e-35	6.8e-31	CD8+ Cycling (CT103A)
SLC25A42	0.0700985	0.102	0.034	1.22e-35	7.47e-31	CD8+ Cycling (CT103A)
PRKDC	0.354737	0.742	0.708	1.71e-35	1.05e-30	CD8+ Cycling (CT103A)
CNN2	0.222733	0.896	0.927	2.17e-35	1.33e-30	CD8+ Cycling (CT103A)
UFL1	0.218196	0.465	0.329	2.38e-35	1.46e-30	CD8+ Cycling (CT103A)
PICALM	0.222722	0.352	0.227	2.5e-35	1.54e-30	CD8+ Cycling (CT103A)
HEATR3	0.118498	0.163	0.076	2.51e-35	1.54e-30	CD8+ Cycling (CT103A)
SRSF6	0.220648	0.362	0.236	3.49e-35	2.15e-30	CD8+ Cycling (CT103A)
MCM9	0.0969597	0.136	0.057	4.52e-35	2.78e-30	CD8+ Cycling (CT103A)
SPATS2L	0.215726	0.286	0.176	4.81e-35	2.96e-30	CD8+ Cycling (CT103A)
PTPRK	0.10758	0.112	0.042	4.84e-35	2.97e-30	CD8+ Cycling (CT103A)
SRSF7	0.22693	0.915	0.935	6.33e-35	3.89e-30	CD8+ Cycling (CT103A)
STRBP	0.121596	0.181	0.089	6.56e-35	4.03e-30	CD8+ Cycling (CT103A)
GALNT10	0.110983	0.137	0.058	7.01e-35	4.3e-30	CD8+ Cycling (CT103A)
CD3D	0.177757	0.923	0.981	7.72e-35	4.74e-30	CD8+ Cycling (CT103A)
SEC24D	0.233353	0.347	0.23	1.06e-34	6.49e-30	CD8+ Cycling (CT103A)
ANP32A	0.193844	0.853	0.86	1.11e-34	6.84e-30	CD8+ Cycling (CT103A)
SRP72	0.259215	0.785	0.756	1.14e-34	7.01e-30	CD8+ Cycling (CT103A)
HPCAL1	0.186729	0.388	0.256	1.39e-34	8.53e-30	CD8+ Cycling (CT103A)
MLLT6	0.202097	0.33	0.208	1.66e-34	1.02e-29	CD8+ Cycling (CT103A)
METTL2B	0.132693	0.201	0.103	1.68e-34	1.03e-29	CD8+ Cycling (CT103A)
POLR3G	0.0917563	0.111	0.041	1.87e-34	1.15e-29	CD8+ Cycling (CT103A)
RALGAPA2	0.131618	0.118	0.047	2.23e-34	1.37e-29	CD8+ Cycling (CT103A)
ARHGAP21	0.110576	0.135	0.057	2.31e-34	1.42e-29	CD8+ Cycling (CT103A)
PNPLA6	0.16614	0.246	0.139	2.4e-34	1.47e-29	CD8+ Cycling (CT103A)
IL7R	0.431314	0.583	0.5	2.59e-34	1.59e-29	CD8+ Cycling (CT103A)
ELMO1	0.267263	0.473	0.352	3.06e-34	1.88e-29	CD8+ Cycling (CT103A)
GRAMD1B	0.225664	0.34	0.221	3.27e-34	2.01e-29	CD8+ Cycling (CT103A)
KIF1B	0.10856	0.121	0.049	3.36e-34	2.06e-29	CD8+ Cycling (CT103A)
TMEM170A	0.162164	0.295	0.178	3.53e-34	2.17e-29	CD8+ Cycling (CT103A)
ZEB1	0.240376	0.407	0.284	4.74e-34	2.91e-29	CD8+ Cycling (CT103A)
STX16	0.268283	0.393	0.27	4.9e-34	3.01e-29	CD8+ Cycling (CT103A)
PARP1	0.24415	0.817	0.793	6.47e-34	3.98e-29	CD8+ Cycling (CT103A)
ETF1	0.301781	0.515	0.396	7.52e-34	4.62e-29	CD8+ Cycling (CT103A)
DLG1	0.159894	0.258	0.148	8.07e-34	4.96e-29	CD8+ Cycling (CT103A)
REXO2	0.264119	0.66	0.595	9.54e-34	5.86e-29	CD8+ Cycling (CT103A)
PIK3R5	0.151916	0.257	0.149	1.01e-33	6.2e-29	CD8+ Cycling (CT103A)
FCHSD2	0.129593	0.168	0.081	1.12e-33	6.91e-29	CD8+ Cycling (CT103A)
C2CD2L	0.112743	0.15	0.069	1.25e-33	7.67e-29	CD8+ Cycling (CT103A)
DEPDC5	0.0926469	0.109	0.041	1.38e-33	8.5e-29	CD8+ Cycling (CT103A)
GTF2H5	0.249645	0.563	0.447	1.45e-33	8.89e-29	CD8+ Cycling (CT103A)
TBL1X	0.14733	0.188	0.097	1.79e-33	1.1e-28	CD8+ Cycling (CT103A)
CCDC85C	0.102845	0.167	0.081	2.06e-33	1.27e-28	CD8+ Cycling (CT103A)
CTSH	0.229981	0.591	0.468	2.31e-33	1.42e-28	CD8+ Cycling (CT103A)
SEC61A1	0.315155	0.616	0.521	2.72e-33	1.67e-28	CD8+ Cycling (CT103A)
SELPLG	0.247512	0.824	0.828	2.76e-33	1.69e-28	CD8+ Cycling (CT103A)
U2AF1L4	0.16702	0.279	0.168	2.96e-33	1.82e-28	CD8+ Cycling (CT103A)
NMRK1	0.177397	0.359	0.235	3.78e-33	2.32e-28	CD8+ Cycling (CT103A)
C2CD5	0.164497	0.261	0.154	4.6e-33	2.83e-28	CD8+ Cycling (CT103A)
AKAP11	0.203767	0.283	0.174	4.8e-33	2.95e-28	CD8+ Cycling (CT103A)
PPP3CA	0.163665	0.295	0.18	4.97e-33	3.05e-28	CD8+ Cycling (CT103A)
FAM199X	0.124782	0.155	0.073	5.1e-33	3.13e-28	CD8+ Cycling (CT103A)
ATP5PF	0.175859	0.87	0.947	7.25e-33	4.45e-28	CD8+ Cycling (CT103A)
ACSL6	0.0979613	0.131	0.055	7.7e-33	4.73e-28	CD8+ Cycling (CT103A)
PABPC4	0.190748	0.311	0.195	7.97e-33	4.89e-28	CD8+ Cycling (CT103A)
GALNT3	0.0956075	0.104	0.039	9.72e-33	5.97e-28	CD8+ Cycling (CT103A)
TIAM1	0.153189	0.217	0.119	1.03e-32	6.33e-28	CD8+ Cycling (CT103A)
UBE2L3	0.207784	0.83	0.857	1.04e-32	6.41e-28	CD8+ Cycling (CT103A)
PSMB4	0.260609	0.709	0.676	1.08e-32	6.63e-28	CD8+ Cycling (CT103A)
KIF5C	0.0911251	0.115	0.046	1.25e-32	7.67e-28	CD8+ Cycling (CT103A)
IMPACT	0.0992345	0.148	0.068	1.37e-32	8.43e-28	CD8+ Cycling (CT103A)
RAB11FIP2	0.101114	0.132	0.057	1.38e-32	8.49e-28	CD8+ Cycling (CT103A)
ANTKMT	0.107358	0.131	0.057	1.46e-32	8.98e-28	CD8+ Cycling (CT103A)
ABCA2	0.103037	0.123	0.051	1.53e-32	9.39e-28	CD8+ Cycling (CT103A)
ATP2B1	0.197884	0.367	0.244	1.81e-32	1.11e-27	CD8+ Cycling (CT103A)
TNRC6A	0.136841	0.222	0.123	2.27e-32	1.4e-27	CD8+ Cycling (CT103A)
MAP11	0.0855231	0.141	0.063	2.28e-32	1.4e-27	CD8+ Cycling (CT103A)
NAT10	0.169801	0.265	0.158	2.34e-32	1.44e-27	CD8+ Cycling (CT103A)
SEL1L	0.194877	0.311	0.196	2.38e-32	1.46e-27	CD8+ Cycling (CT103A)
CENPB	0.139805	0.231	0.129	2.91e-32	1.79e-27	CD8+ Cycling (CT103A)
LYSMD3	0.132334	0.179	0.091	3.02e-32	1.86e-27	CD8+ Cycling (CT103A)
EIF2S3	0.262586	0.795	0.779	3.08e-32	1.89e-27	CD8+ Cycling (CT103A)
AAK1	0.248699	0.463	0.341	3.13e-32	1.92e-27	CD8+ Cycling (CT103A)
SLC25A24	0.17884	0.293	0.179	3.21e-32	1.97e-27	CD8+ Cycling (CT103A)
ARNTL2	0.131728	0.155	0.074	3.29e-32	2.02e-27	CD8+ Cycling (CT103A)
LRIG1	0.0883691	0.108	0.042	3.86e-32	2.37e-27	CD8+ Cycling (CT103A)
RECQL4	0.106369	0.164	0.08	3.98e-32	2.44e-27	CD8+ Cycling (CT103A)
MT-CO1	0.195961	0.999	0.997	5.67e-32	3.49e-27	CD8+ Cycling (CT103A)
KLF9	0.0962916	0.126	0.054	6.08e-32	3.73e-27	CD8+ Cycling (CT103A)
NOLC1	0.337522	0.607	0.512	6.2e-32	3.81e-27	CD8+ Cycling (CT103A)
FBXO33	0.117224	0.2	0.106	6.21e-32	3.81e-27	CD8+ Cycling (CT103A)
FUS	0.17645	0.9	0.901	7.97e-32	4.9e-27	CD8+ Cycling (CT103A)
FBXO46	0.0998909	0.146	0.067	9.56e-32	5.88e-27	CD8+ Cycling (CT103A)
LDLRAD4	0.126091	0.176	0.089	9.7e-32	5.96e-27	CD8+ Cycling (CT103A)
CCNL2	0.176899	0.323	0.207	1.07e-31	6.57e-27	CD8+ Cycling (CT103A)
SH3KBP1	0.290855	0.629	0.533	1.15e-31	7.09e-27	CD8+ Cycling (CT103A)
SUZ12	0.284831	0.631	0.545	1.17e-31	7.16e-27	CD8+ Cycling (CT103A)
GTF3A	0.22469	0.824	0.84	1.36e-31	8.34e-27	CD8+ Cycling (CT103A)
STAT5A	0.18551	0.356	0.236	1.63e-31	1e-26	CD8+ Cycling (CT103A)
LY96	0.113452	0.19	0.1	1.64e-31	1.01e-26	CD8+ Cycling (CT103A)
HMCES	0.221043	0.485	0.359	1.71e-31	1.05e-26	CD8+ Cycling (CT103A)
PPFIA1	0.121696	0.198	0.106	1.82e-31	1.12e-26	CD8+ Cycling (CT103A)
KNL1	0.3535	0.522	0.429	2.32e-31	1.43e-26	CD8+ Cycling (CT103A)
ZMYM4	0.156625	0.186	0.098	2.6e-31	1.6e-26	CD8+ Cycling (CT103A)
LSS	0.120016	0.157	0.076	2.62e-31	1.61e-26	CD8+ Cycling (CT103A)
FKBP2	0.083937	0.152	0.072	2.97e-31	1.83e-26	CD8+ Cycling (CT103A)
USP14	0.264122	0.614	0.512	3.21e-31	1.97e-26	CD8+ Cycling (CT103A)
AP1AR	0.131871	0.179	0.092	3.21e-31	1.97e-26	CD8+ Cycling (CT103A)
RRN3	0.174001	0.31	0.197	3.48e-31	2.14e-26	CD8+ Cycling (CT103A)
ATP11C	0.0945729	0.133	0.059	3.81e-31	2.34e-26	CD8+ Cycling (CT103A)
FASN	0.232947	0.35	0.236	4.32e-31	2.66e-26	CD8+ Cycling (CT103A)
ZDHHC24	0.189259	0.435	0.312	4.44e-31	2.73e-26	CD8+ Cycling (CT103A)
FAM219B	0.124969	0.212	0.117	4.73e-31	2.91e-26	CD8+ Cycling (CT103A)
BRAP	0.133664	0.166	0.084	4.99e-31	3.06e-26	CD8+ Cycling (CT103A)
CASP8	0.268046	0.501	0.383	5.44e-31	3.35e-26	CD8+ Cycling (CT103A)
SEC24C	0.195602	0.382	0.261	6.22e-31	3.82e-26	CD8+ Cycling (CT103A)
FLVCR1	0.101477	0.111	0.045	6.32e-31	3.88e-26	CD8+ Cycling (CT103A)
PHACTR2	0.206301	0.252	0.153	1.05e-30	6.42e-26	CD8+ Cycling (CT103A)
HEXD	0.140472	0.243	0.141	1.18e-30	7.25e-26	CD8+ Cycling (CT103A)
SEC22B	0.227209	0.5	0.381	1.23e-30	7.55e-26	CD8+ Cycling (CT103A)
CPSF4	0.141969	0.293	0.18	1.25e-30	7.68e-26	CD8+ Cycling (CT103A)
NDUFA1	0.1762	0.87	0.941	1.3e-30	7.96e-26	CD8+ Cycling (CT103A)
DLG3	0.128521	0.175	0.09	1.34e-30	8.26e-26	CD8+ Cycling (CT103A)
ARID3A	0.0952463	0.15	0.072	1.55e-30	9.55e-26	CD8+ Cycling (CT103A)
UBE2K	0.240643	0.571	0.458	1.56e-30	9.58e-26	CD8+ Cycling (CT103A)
ARPP19	0.248902	0.601	0.503	1.57e-30	9.68e-26	CD8+ Cycling (CT103A)
GALNT7	0.134822	0.155	0.076	1.79e-30	1.1e-25	CD8+ Cycling (CT103A)
WDR26	0.143168	0.219	0.123	1.84e-30	1.13e-25	CD8+ Cycling (CT103A)
NTPCR	0.208754	0.366	0.249	2.02e-30	1.24e-25	CD8+ Cycling (CT103A)
CSK	0.253471	0.754	0.719	2.24e-30	1.38e-25	CD8+ Cycling (CT103A)
KLC1	0.185709	0.315	0.201	2.38e-30	1.46e-25	CD8+ Cycling (CT103A)
AFTPH	0.194077	0.351	0.235	3.78e-30	2.32e-25	CD8+ Cycling (CT103A)
RCAN3	0.276601	0.438	0.325	4.74e-30	2.91e-25	CD8+ Cycling (CT103A)
PEX19	0.153053	0.277	0.169	4.9e-30	3.01e-25	CD8+ Cycling (CT103A)
TMEM161B	0.11329	0.151	0.073	4.96e-30	3.05e-25	CD8+ Cycling (CT103A)
TRAM1	0.292443	0.759	0.73	5.14e-30	3.16e-25	CD8+ Cycling (CT103A)
SRSF2	0.179245	0.907	0.925	5.32e-30	3.27e-25	CD8+ Cycling (CT103A)
GAR1	0.263249	0.481	0.363	6.76e-30	4.16e-25	CD8+ Cycling (CT103A)
OSGIN2	0.0888309	0.123	0.053	6.91e-30	4.24e-25	CD8+ Cycling (CT103A)
GOLGA8A	0.139393	0.143	0.069	8.55e-30	5.26e-25	CD8+ Cycling (CT103A)
LSM14A	0.247036	0.701	0.63	8.63e-30	5.3e-25	CD8+ Cycling (CT103A)
R3HDM2	0.106606	0.124	0.054	9.54e-30	5.86e-25	CD8+ Cycling (CT103A)
RBBP4	0.21725	0.821	0.82	9.87e-30	6.07e-25	CD8+ Cycling (CT103A)
FBRSL1	0.0849307	0.105	0.042	1.14e-29	7e-25	CD8+ Cycling (CT103A)
NNT	0.221811	0.372	0.257	1.18e-29	7.22e-25	CD8+ Cycling (CT103A)
STX6	0.144967	0.241	0.142	1.18e-29	7.27e-25	CD8+ Cycling (CT103A)
GAB3	0.096309	0.129	0.058	1.21e-29	7.45e-25	CD8+ Cycling (CT103A)
PSAP	0.279251	0.69	0.62	1.25e-29	7.68e-25	CD8+ Cycling (CT103A)
ATF7IP2	0.149538	0.293	0.185	1.25e-29	7.71e-25	CD8+ Cycling (CT103A)
RABGAP1	0.140032	0.203	0.113	1.46e-29	8.99e-25	CD8+ Cycling (CT103A)
PPIB	0.144902	0.954	0.978	1.76e-29	1.08e-24	CD8+ Cycling (CT103A)
AGMAT	0.121521	0.21	0.116	1.77e-29	1.09e-24	CD8+ Cycling (CT103A)
UFM1	0.283459	0.614	0.532	1.85e-29	1.13e-24	CD8+ Cycling (CT103A)
C1orf50	0.113901	0.209	0.116	1.87e-29	1.15e-24	CD8+ Cycling (CT103A)
TRAK1	0.0851695	0.118	0.05	1.92e-29	1.18e-24	CD8+ Cycling (CT103A)
RWDD3	0.0944736	0.231	0.131	2.02e-29	1.24e-24	CD8+ Cycling (CT103A)
PIP5K1C	0.0807709	0.115	0.049	2.08e-29	1.28e-24	CD8+ Cycling (CT103A)
STXBP1	0.130035	0.218	0.123	2.17e-29	1.33e-24	CD8+ Cycling (CT103A)
PHF12	0.13199	0.222	0.127	2.59e-29	1.59e-24	CD8+ Cycling (CT103A)
RGS9	0.124342	0.192	0.104	2.82e-29	1.73e-24	CD8+ Cycling (CT103A)
DCAF15	0.188902	0.362	0.245	2.98e-29	1.83e-24	CD8+ Cycling (CT103A)
FAM160B2	0.0863015	0.109	0.045	3.81e-29	2.34e-24	CD8+ Cycling (CT103A)
RSRP1	0.28742	0.645	0.55	5.01e-29	3.08e-24	CD8+ Cycling (CT103A)
CPD	0.146295	0.189	0.103	5.53e-29	3.4e-24	CD8+ Cycling (CT103A)
IFT80	0.100371	0.146	0.07	5.72e-29	3.51e-24	CD8+ Cycling (CT103A)
HSD17B10	0.258965	0.687	0.635	5.73e-29	3.52e-24	CD8+ Cycling (CT103A)
TCEA2	0.126375	0.26	0.155	5.97e-29	3.67e-24	CD8+ Cycling (CT103A)
MAP4	0.287357	0.635	0.53	6.1e-29	3.75e-24	CD8+ Cycling (CT103A)
GABARAPL1	0.114255	0.2	0.11	6.51e-29	4e-24	CD8+ Cycling (CT103A)
HNRNPA3	0.187715	0.948	0.961	7.05e-29	4.33e-24	CD8+ Cycling (CT103A)
GNAQ	0.198544	0.299	0.194	8.49e-29	5.21e-24	CD8+ Cycling (CT103A)
LPIN2	0.212248	0.418	0.297	9.28e-29	5.7e-24	CD8+ Cycling (CT103A)
HTT	0.14749	0.203	0.114	9.87e-29	6.06e-24	CD8+ Cycling (CT103A)
SUGP2	0.227162	0.352	0.24	1.03e-28	6.33e-24	CD8+ Cycling (CT103A)
AKAP1	0.102933	0.159	0.08	1.15e-28	7.09e-24	CD8+ Cycling (CT103A)
BCR	0.0845695	0.116	0.05	1.18e-28	7.25e-24	CD8+ Cycling (CT103A)
SDAD1	0.226363	0.568	0.457	1.21e-28	7.45e-24	CD8+ Cycling (CT103A)
VRK1	0.261889	0.656	0.593	1.26e-28	7.71e-24	CD8+ Cycling (CT103A)
KLHDC10	0.106442	0.135	0.063	1.26e-28	7.74e-24	CD8+ Cycling (CT103A)
YWHAG	0.232362	0.404	0.284	1.37e-28	8.42e-24	CD8+ Cycling (CT103A)
PRDX5	0.178469	0.855	0.898	1.68e-28	1.03e-23	CD8+ Cycling (CT103A)
CD27	0.259358	0.618	0.536	1.78e-28	1.09e-23	CD8+ Cycling (CT103A)
AKR1B1	0.22064	0.713	0.671	1.9e-28	1.17e-23	CD8+ Cycling (CT103A)
RIPOR2	0.252518	0.659	0.572	2.03e-28	1.24e-23	CD8+ Cycling (CT103A)
TUG1	0.161706	0.241	0.145	2.12e-28	1.3e-23	CD8+ Cycling (CT103A)
DPH3	0.184846	0.42	0.3	2.15e-28	1.32e-23	CD8+ Cycling (CT103A)
WBP1	0.21356	0.457	0.34	2.21e-28	1.36e-23	CD8+ Cycling (CT103A)
SLFN13	0.111002	0.17	0.089	2.54e-28	1.56e-23	CD8+ Cycling (CT103A)
SMIM30	0.137112	0.247	0.148	2.67e-28	1.64e-23	CD8+ Cycling (CT103A)
PLEKHM2	0.0994186	0.137	0.065	3.12e-28	1.92e-23	CD8+ Cycling (CT103A)
SLC39A14	0.0905816	0.104	0.042	3.43e-28	2.11e-23	CD8+ Cycling (CT103A)
ETS2	0.135965	0.17	0.09	3.96e-28	2.43e-23	CD8+ Cycling (CT103A)
TMX3	0.176549	0.315	0.205	4.03e-28	2.47e-23	CD8+ Cycling (CT103A)
ZFAND5	0.239766	0.457	0.336	4.05e-28	2.49e-23	CD8+ Cycling (CT103A)
AXIN1	0.0752344	0.114	0.049	4.32e-28	2.65e-23	CD8+ Cycling (CT103A)
[truncated: 6,493 more rows]
